# Supplementary material for: Automated flight-interception traps for interval sampling of insects
Source: PLoS One. 2020 Jul 10;15(7):e0229476. doi: 10.1371/journal.pone.0229476 (PMC7351151; doi:10.1371/journal.pone.0229476)
Supplement: S4 Appendix — (HEX) [file pone.0229476.s004.hex]

:10000000008000207D010000A9010000A90100007E
:10001000A9010000A9010000A9010000A901000038
:10002000A9010000A9010000A9010000A901000028
:10003000A9010000A9010000A9010000A901000018
:10004000A9010000A9010000A9010000A901000008
:10005000A9010000A9010000A9010000A9010000F8
:10006000A9010000D14D0000D15B0000C556000081
:1000700091570000A9010000A9010000A90100009A
:10008000A9010000DD4D0000A5540000A9010000F9
:10009000A9010000A9010000A9010000A9010000B8
:1000A000A9010000A9010000A9010000A9010000A8
:1000B000A9010000314F0000A9010000A9010000C2
:1000C000A9010000A901000010B5054C237833B93F
:1000D000044B13B10448AFF300800123237010BD1B
:1000E000E82F002000000000987F000008B5034BB7
:1000F0001BB103490348AFF3008008BD00000000B6
:10010000EC2F0020987F0000154B002B08BF134BED
:100110009D46A3F5803A00218B460F461348144AAA
:10012000121A05F05EFF0F4B002B00D098470E4BC4
:10013000002B00D098470020002104000D000D483E
:10014000002802D00C48AFF3008005F01BFF200010
:10015000290004F045FD05F001FF00BF0000080084
:10016000008000200000000000000000E82F0020B8
:1001700070380020000000000000000006488047A2
:100180000649074A074B9A42BEBF51F8040B42F892
:10019000040BF8E7FFF7B8FF89020000A47F000016
:1001A00000000020E42F0020FEE700BF80B582B0F1
:1001B00000AF00F025F878600A4BD3F808311B0A2D
:1001C000C3F308033B603B6801337A68B2FBF3F387
:1001D0007B60054A7B6813607B6818460837BD461C
:1001E00080BD00BF00400E400800002080B400AF7A
:1001F000024B1846BD465DF8047B7047005A620208
:1002000080B483B000AF164BD3F8943003F00703EB
:10021000032B08D0042B02D0022B08D00BE0114B8B
:100220001B687B600BE04FF400437B6007E00E4BE4
:100230001B687B6003E00D4B1B687B6000BF084BB5
:10024000D3F800311B0A03F01F0301337A68B2FBB5
:10025000F3F318460C37BD465DF8047B704700BFCA
:1002600000400E4004000020000000200C00002090
:1002700080B400AF034B1B681846BD465DF8047B95
:10028000704700BF0000002080B400AF074B084A51
:100290009A60064BD3F88830044A43F47003C2F8DE
:1002A000883000BFBD465DF8047B704700ED00E07C
:1002B0000000000080B400AF4FF400431846BD4674
:1002C0005DF8047B704780B400AF4FF47A73184632
:1002D000BD465DF8047B704780B400AF034B1B68DC
:1002E0001846BD465DF8047B704700BF040000203F
:1002F00080B582B000AF7860074A7B681360074B17
:10030000D3F8943003F00703042B01D1FFF74EFF1D
:1003100000BF0837BD4680BD0400002000400E40ED
:1003200080B487B000AFF860B9607A60FB6803F111
:100330000473DA00BB6813449B007B617B697A68B5
:100340001A6000BF1C37BD465DF8047B704780B45F
:1003500085B000AF786039607B6803F10473DA0020
:100360003B6813449B00FB60FB681B68184614370E
:10037000BD465DF8047B704780B483B000AF786001
:1003800001227B6802FA03F318460C37BD465DF87C
:10039000047B704780B582B000AF78607868FFF763
:1003A000EBFF034618460837BD4680BD80B584B0D4
:1003B00000AF78600123FB607B68124A934204D847
:1003C0000023FB600023BB6008E07B680E4A934279
:1003D00002D80123BB6001E00223BB60FA68102150
:1003E0000A48FFF79DFF094BD3F8003123F08072D4
:1003F000BB681B0605491343C1F8003100BF103725
:10040000BD4680BD0048E8010090D00300400E408A
:1004100080B483B000AF054B1B687B607B681846D7
:100420000C37BD465DF8047B704700BF100000200C
:1004300080B582B000AFFFF7E3FE7860064BD3F8DB
:1004400000311B0A03F01F0301337A6802FB03F338
:1004500018460837BD4680BD00400E4080B582B0CA
:1004600000AF0D4800F0E8FA0346FB70FB78072B5D
:1004700005D0092B07D1FFF7C3FE786006E0FFF730
:10048000C7FF786002E000237B6000BF7B681846EE
:100490000837BD4680BD00BF06000E0080B584B0A1
:1004A00000AF78607B68002B1CD11B4800F0C4FAB9
:1004B0000346FB7200BFFB7A013B072B23D801A246
:1004C00052F823F0E90400000705000007050000CA
:1004D000F70400000705000007050000EF04000016
:1004E000FF040000002312E00023FB600EE0FFF792
:1004F0008FFFF8600AE0FFF7BBFEF86006E0FFF749
:1005000097FFF86002E00023FB6000BFFB6818461D
:100510001037BD4680BD00BFB800320080B485B042
:1005200000AF78603960114B5B6803F04073FB608B
:100530007B680F4A934202D80023FB6005E07B688A
:100540000C4A934201D80123FB60FB681B06FB6049
:10055000064B5B6823F040720449FB6813434B6011
:1005600000BF1437BD465DF8047B704700000E40A5
:1005700040787D01005A620280B582B000AF0E4B18
:100580001B6C002B14BF01230023FB710A4B41F6A7
:1005900071321A64FFF72AFE034600211846FFF75E
:1005A000BDFFFB79002B02D0034B00221A6400BF71
:1005B0000837BD4680BD00BF00000E4080B584B046
:1005C00000AF786039600C4B1B6C002B14BF01230B
:1005D0000023FB73084B41F671321A64396878685E
:1005E000FFF79CFFFB7B002B02D0034B00221A6419
:1005F00000BF1037BD4680BD00000E4080B487B0FC
:1006000000AF78600F237B617B6803333B617B69BC
:10061000FB60FA683B69934228BF1346BB60BB6826
:100620001B07BB60BB6818461C37BD465DF8047BE2
:100630007047000080B400AF044B5B6A1B0903F0F5
:1006400003031846BD465DF8047B704700400E402A
:1006500080B483B000AF7860074B5B6A23F0300250
:100660007B681B01044913434B6200BF0C37BD4636
:100670005DF8047B704700BF00400E4090B585B028
:1006800000AF78600023BB607B68354A934206D098
:10069000344A934203D0344A934200D000E000BF72
:1006A000786800F0C9F90346FB607B682C4A9342E6
:1006B0000DD02C4A934211D02B4A934200D014E023
:1006C0002A4BD3F8803003F00703FB600DE0274B83
:1006D000D3F8843003F00703FB6006E0234BD3F824
:1006E000883003F00703FB6000BFFB68042B2ED8A3
:1006F00001A252F823F000BF490700000D070000D7
:1007000015070000250700001D070000FFF7D2FDB8
:10071000B8601FE0FFF7E0FDB8601BE0FFF7D3FD16
:10072000B86017E0FFF742FD0446104BD3F80031E4
:100730001B0E03F0010301331846FFF72BFE03469F
:10074000B4FBF3F3BB6005E00023BB6002E00023D1
:10075000BB6000BFBB6818461437BD4690BD00BFE4
:10076000030020000500240002001E0000400E408F
:1007700080B483B000AF78600A4BD3F8443103F003
:100780000103002B08D100BF064BD3F840217B6842
:100790001340002BF8D100E000BF0C37BD465DF8D8
:1007A000047B704700400E4080B400AF00BFBD46E0
:1007B0005DF8047B704780B400AF00BFBD465DF8B4
:1007C000047B704780B586B000AF78600B46FB7045
:1007D00000233B617B681B0A03F00F03013B092BDD
:1007E00044D801A252F823F0110800001D080000AF
:1007F0006D0800006D0800001708000023080000C5
:100800002D0800006D0800003708000043080000B4
:10081000184B7B6118E0184B7B6115E0174B7B612F
:1008200012E0174B7B6101233B610DE0154B7B61AF
:1008300010233B6108E0144B7B614FF480333B6134
:1008400002E0124B7B6100BF7B681B0B03F01F03B0
:10085000FB603B69002B02D03869FFF789FFFB780A
:100860001A46F9687869FFF75BFD00E000BF1837AA
:10087000BD4680BD00400E40B0400E40C0400E401E
:10088000E0400E40E8400E40F0400E4050410E4027
:1008900080B584B000AF78607B6803F47813B3F55B
:1008A000801F00F0AF80B3F5801F16D8B3F5802FFE
:1008B00032D0B3F5802F05D8002B29D0B3F5003FF7
:1008C0003DD0A8E0B3F5402F48D0B3F5602F00F03D
:1008D0009580B3F5202F2ED09DE0B3F5F01F4CD0BE
:1008E000B3F5F01F09D8B3F5B01F59D0B3F5D01F39
:1008F0006DD0B3F5A01F45D08DE0B3F5101F78D0B3
:10090000B3F5481F00F08280B3F5001F5AD082E093
:10091000FFF776FCF86081E0FFF772FCF860424B6D
:10092000D3F80C311B0AC3F308030133FA68B2FB96
:10093000F3F3FB6072E0FFF763FCF8606EE0FFF733
:100940005FFCF860384BD3F808311B0AC3F3080387
:100950000133FA68B2FBF3F3FB605FE0FFF750FC92
:10096000F860314BD3F814311B0A03F01F03013335
:10097000FA68B2FBF3F3FB6050E02C48FFF77EFE11
:10098000F8604BE02A48FFF779FEF860264BD3F871
:10099000303103F00F03FA6822FA03F3FB603DE005
:1009A0002248FFF76BFEF8601F4BD3F8203103F0AD
:1009B0000F031846FFF7EEFC0246FB68B3FBF2F3A9
:1009C000FB602BE01B48FFF759FEF86026E0194852
:1009D000FFF754FEF860144BD3F8283103F00303FB
:1009E0001846FFF7D7FC0246FB68B3FBF2F3FB6047
:1009F00014E00F48FFF742FEF8600FE0FFF72EFD0E
:100A0000F8600BE0FFF704FDF86007E00020FFF757
:100A100045FDF86002E00023FB6000BFFB6818465C
:100A20001037BD4680BD00BF00400E4002001E00D2
:100A3000050024000300200080B485B000AF78607A
:100A40000123FB737B6803F00F03BB60BB68013BB2
:100A5000072B00F2B28001A252F823F07D0A0000B9
:100A6000AF0A0000DF0A0000BB0B0000250B0000EE
:100A7000550B0000BB0B0000790B0000544BD3F862
:100A8000943003F00703032B07D0042B02D0022B72
:100A900006D008E00223FB7308E00323FB7305E0A4
:100AA0000423FB7302E00523FB7300BF88E0484B7F
:100AB000D3F8803003F00703022B06D0042B07D0B5
:100AC000012B08D10323FB7308E00223FB7305E02D
:100AD0000A23FB7302E00123FB7300BF70E03C4B71
:100AE000D3F8843003F00703013B032B16D801A28F
:100AF00052F823F0050B00000B0B0000170B000051
:100B0000110B00000323FB730BE00223FB7308E0CF
:100B10000A23FB7305E00623FB7302E00123FB734A
:100B200000BF4DE02A4BD3F8883003F00703022BB7
:100B300006D0042B07D0012B08D10323FB7308E058
:100B40000223FB7305E00A23FB7302E00123FB731E
:100B500000BF35E01E4B1B6F03F00103002B04D0D8
:100B6000012B05D10923FB7305E00723FB7302E08A
:100B70000123FB7300BF23E0154BD3F85C3103F076
:100B80003003102B0CD0102B02D8002B05D010E016
:100B9000202B08D0302B09D00BE00123FB730BE096
:100BA0000723FB7308E00423FB7305E00823FB73B2
:100BB00002E00123FB7300BF02E00023FB7300BFD0
:100BC000FB7B18461437BD465DF8047B704700BFB9
:100BD00000400E4080B588B000AF78600B46FB70D7
:100BE0000323FB610323FB7600233B617B6803F057
:100BF0000F03FB60FB68013B072B00F2018101A2A0
:100C000052F823F0250C0000C90C0000DB0C00009A
:100C1000010E0000CD0C0000710D0000010E00005F
:100C20008F0D0000FB78023B082B00F2EB8001A245
:100C300052F823F0590C0000630C00006D0C00000A
:100C40007D0C0000050E0000050E0000050E0000E2
:100C5000050E0000050E00000423FB610023FB7657
:100C600014E00323FB610123FB760FE00223FB6109
:100C70000223FB766748FFF799FB07E00123FB613E
:100C80000323FB766348FFF791FB00BFFB7E012245
:100C90000121184600F0EAF9FFF76EFCFFF784FD2A
:100CA0005D4AFB6953675D48FFF7F2FD034618464E
:100CB000FFF77CFBFFF77AFAB8600021B868FFF70E
:100CC0007DFCFFF778FDA2E0554B3B613B69002BB3
:100CD00001D03B6900E0534B3B613B69002B01D0E5
:100CE0003B6900E0504B3B61FB78013B092B00F274
:100CF0008B8001A252F823F0210D0000270D000087
:100D0000370D0000090E0000090E0000470D00001D
:100D1000090E0000090E0000090E0000630D00001E
:100D200000237B6120E001220121002000F09EF9D8
:100D300002237B6118E001220121012000F096F9D5
:100D400001237B6110E0FFF731FA03461846FFF7F5
:100D50002DFB012200213548FFF7E2FA03237B61D6
:100D600002E004237B6100BF3B697A691A604EE0B0
:100D7000FB78072B02D0092B04D048E0264B002239
:100D80001A6703E0244B01221A6700BF3FE0FB789B
:100D9000013B072B3AD801A252F823F0BD0D000009
:100DA0000D0E00000D0E0000D30D00000D0E000012
:100DB0000D0E0000C30D0000E30D000000237B6159
:100DC00012E001220121042000F050F901237B618F
:100DD0000AE001220121022000F048F902237B6190
:100DE00002E003237B6100BF0B4BD3F85C3123F09F
:100DF00030027B691B0108491343C1F85C3106E0EE
:100E000000BF04E000BF02E000BF00E000BF2037E9
:100E1000BD4680BD0148E80100400E4000050A00C3
:100E200080400E4088400E4084400E40B0400E404E
:100E300080B483B000AF78607B68294A93422FD09A
:100E4000274A934210D8274A934221D0254A9342F9
:100E500003D8254A93421BD03AE0244A934217D044
:100E6000234A934218D033E0224A934224D0214AA5
:100E7000934206D8204A934216D0204A934217D074
:100E800026E01F4A93421BD01E4A93421CD01FE00B
:100E90001D4BD3F880301CE01B4BD3F88C3018E08E
:100EA000194BD3F8983014E0174BD3F89C3010E06E
:100EB000154BD3F8A0300CE0134BD3F8A83008E062
:100EC000114BD3F8AC3004E00F4BD3F8B03000E056
:100ED000002318460C37BD465DF8047B704700BF01
:100EE000405DC60080841E0040420F0000093D00A6
:100EF000C0CF6A0080BA8C010024F400C0EA21014E
:100F00000048E80180D54302B081E00F80B586B08B
:100F100000AF78607868FFF78BFF78617B69002B02
:100F200003D07B69B3F1FF3F00BF314B1B683B61CE
:100F30002F4A7B6813601120FFF77EFD0346052BC7
:100F400003D1FFF719FBFFF72FFC00BF1821294839
:100F5000FFF7FDF90346002BF8D17B68264A934240
:100F60000DD0264A934211D0254A934200D012E078
:100F70007B6923F0C06343F080637B610BE07B6996
:100F800023F0C06343F000737B6104E07B6923F0CE
:100F9000C0637B6100BF1120FFF74EFD0346052BA8
:100FA00002D17868FFF702FA164A7B6913611120B3
:100FB000FFF742FD0346052B06D1FFF7F7F8F8606F
:100FC0000021F868FFF7FAFA0F48FFF761FC0346C3
:100FD0001846FFF7EBF91120FFF72EFD0346052B0E
:100FE00001D1FFF7E8FB00BF1837BD4680BD00BF49
:100FF0000C00002040410E4080841E0000093D008E
:1010000040420F0000400E4000050A0080B584B049
:1010100000AF78601120FFF70FFD124B9A6B124B57
:1010200013407A6812781A437B685B78DB021A43B4
:101030007B689B781B061A437B68DB781B02134393
:10104000FB60084B9B6BFA689A4207D00122002193
:10105000002000F00BF8034AFB68936300BF1037D1
:10106000BD4680BD00400E4080E4FFF880B588B0EA
:1010700000AF0346FB710B46BB7113467B71FB79D6
:10108000042B00F2B68001A252F823F0E910000010
:10109000D7100000B3100000A1100000C510000020
:1010A00001237B6102233B610123FB610023BB61C0
:1010B00025E004237B6108233B610323FB610223BA
:1010C000BB611CE010237B6120233B610523FB6196
:1010D0000423BB6113E040237B6180233B61072332
:1010E000FB610623BB610AE04FF480737B614FF420
:1010F00000733B610923FB610823BB6100BFBB791F
:10110000002B59D00023FB73FB79022B0FD1FFF783
:1011100091FA0346002B0AD10123FB73374B5B6A1C
:1011200003F00103012B02D10120FFF791FA334AAA
:101130007B69136600BFB9693148FFF708F90346B8
:10114000002BF8D07B79002B54D000BFF9692C48D4
:10115000FFF7FDF80346002BF8D0FB79022B49D1AD
:10116000FB7B002B46D0254B5B6A03F00103012B70
:1011700005D101222021022000F048F903E00021DE
:10118000022000F0F9F8022000F03CF8B8600122DB
:1011900000210220FFF76AFFB968022000F06CF816
:1011A000164A7B69136600BFF9691548FFF7CFF847
:1011B0000346002BF8D01DE0104A3B69136600BFC0
:1011C0000E4BD3F890300121BA6901FA02F21340B4
:1011D000002BF5D17B79002B0CD000BF074BD3F847
:1011E00090300121FA6901FA02F21340002BF5D187
:1011F00000E000BF2037BD4680BD00BF00400E406C
:1012000090400E4080B485B000AF0346FB71FB797F
:10121000013B032B23D801A252F823F02D1200002A
:10122000511200003912000045120000114B1B6AD8
:10123000C3F30803FB6015E00E4B1B6903F07F034B
:10124000FB600FE00B4B9B6903F07F03FB6009E041
:10125000084BD3F89C30C3F30A03FB6002E0002381
:10126000FB6000BFFB6818461437BD465DF8047B81
:10127000704700BF00400E4080B584B000AF034609
:101280003960FB71FB79013B032B6AD801A252F84C
:1012900023F000BFA512000027130000D3120000A6
:1012A000FD1200003B68C3F308033B6000BF1A2136
:1012B0002E48FFF74CF80346002BF8D12C4B1B6A45
:1012C00023F4FF7323F0010329493A6813430B62A7
:1012D00048E03B6803F07F033B6000BF18212348D0
:1012E000FFF735F80346002BF8D1214B1B6923F09B
:1012F0007F021F493B6813430B6133E03B6803F0F7
:101300007F033B6000BF19211848FFF720F8034610
:10131000002BF8D1164B9B6923F07F0214493B68E0
:1013200013438B611EE0124BD3F89030104B5B6A75
:1013300023F030030E4A43F0100353623B68DB098D
:1013400003F00F031846FFF759F9F860084B1A6BC2
:10135000084B13403A681A430549FB6813430B6373
:1013600000E000BF00BF1037BD4680BD40410E40C9
:1013700000400E4000F8FF0F80B584B000AF034678
:101380000A46FB711346BB71FFF754F90346002B65
:1013900003D14FF44003FB6016E0BB79202B04D04F
:1013A000302B0AD0002B04D00BE04FF40003FB607D
:1013B0000AE04FF44003FB6006E04FF44003FB609B
:1013C00002E0104BFB6000BF00BF0F4BD3F8902032
:1013D000FB681340FA689A42F7D1FB6803F4800374
:1013E000002B0AD0084BD3F8A03003F48063002B05
:1013F00014BF01230023DBB200E00123184610379D
:10140000BD4680BDFF03E10700400E4080B582B0BD
:1014100000AF0346FB710B46BB7113467B71FB7932
:10142000022B00D016E0BB79002B07D00C4B4FF4F9
:101430008062C3F8A8200A4ABB7953667B79002BE7
:1014400007D0BA79FB7911461846FFF795FF034696
:1014500001E000BF012318460837BD4680BD00BF2C
:1014600000400E4080B500AFFEF7A0FE00BF80BD7B
:1014700080B487B000AFF860B9607A60FB6803F1B0
:101480000473DA00BB6813449B007B617B697A6854
:101490001A6000BF1C37BD465DF8047B704780B4FE
:1014A00085B000AF786039607B6803F10473DA00BF
:1014B0003B6813449B00FB60FB681B6818461437AD
:1014C000BD465DF8047B704780B400AF044B00223A
:1014D000C3F8802100BFBD465DF8047B704700BFA4
:1014E00000400E4080B400AF044B45F60E02C3F836
:1014F000802100BFBD465DF8047B704700400E4070
:1015000080B400AF034B1B6DDBB21846BD465DF8DF
:10151000047B7047B081E00F80B584B000AF034614
:10152000FB71FB79002B0CD12C4BD3F890302C4A5B
:1015300013601120FFF780FA03461A46294B1A70F0
:1015400047E0264BD3F8803103F00103FB60FFF73F
:10155000C9FF0023BB60224B1B6803F00103BA687C
:101560001343BB601E4B1B6803F01003BA681343A0
:10157000BB601B4B1B6803F04003BA681343BB609E
:10158000174B1B6803F00403BA681343BB60144B8A
:101590001B6803F48073BA681343BB600F4ABB68CF
:1015A0001366104B1B78052B05D00E4B1B78194684
:1015B0001120FFF70FFB0A4B1B6803F00103002B00
:1015C00002D1064B02221A66FB68002B01D0FFF7FE
:1015D0007BFF00BF1037BD4680BD00BF00400E40FE
:1015E0000C3000201030002080B584B000AF0346DE
:1015F000FB71FB79002B12D00E4BDB6C0E4A136093
:101600000C4BDB6C23F47F43FB60FB6843F4EE433D
:10161000FB60084AFB68D36400F01CF905E0054A4A
:10162000054B1B68D36400F015F900BF1037BD46A9
:1016300080BD00BF00300E401430002080B400AFE9
:101640000E4B1B78012B03D00C4B1B78022B0FD1B8
:101650000B4B1B6C03F00303012B06D100BF094B9E
:101660001B6803F48033002BF9D0044B03221A705B
:1016700000BFBD465DF8047B704700BF043000200A
:1016800000300E407C300E4080B582B000AF034683
:10169000FB71FB79002B02D00020FFF73DFF0E4BC2
:1016A0001B690D4A43F0040313610120FFF79CFFFF
:1016B000FFF7C4FF30BF0020FFF796FFFB79002B38
:1016C00003D00120FFF728FF01E0FFF7CBFE00BFAA
:1016D0000837BD4680BD00BF00ED00E080B489B092
:1016E00000AF284BFB61284BBB61284B7B61284B2B
:1016F0003B61284BFB60284BBB60284BD3F86C3117
:10170000B3F1FF3F37D0FB695B687B60FB691B6807
:101710003B603B687A681A60BB695B687B60BB6949
:101720001B683B603B687A681A607B695B687B601A
:101730007B691B683B603B687A681A603B695B6841
:101740007B603B691B683B603B687A681A60FB689A
:101750005B687B60FB681B683B603B687A681A606B
:10176000BB685B687B60BB681B683B603B687A68F2
:101770001A60012300E0002318462437BD465DF8B7
:10178000047B70473880E00F4080E00F4880E00F16
:101790005080E00F5880E00F6080E00FB081E00FD4
:1017A00080B584B000AF254BDB6E244A43F08073D4
:1017B000D36600212248FFF772FEF860FB68002B19
:1017C00003D0042000F05CFC02E0002000F058FC94
:1017D0001A4B1B6E194A23F0C0431366174BDB6C80
:1017E000164A43F00603D3643B1D184600F0BEFEC4
:1017F0007B79012B1DD13B79022B1AD8114B1B7819
:10180000002B16D1104B1B680F4A43F001031360E5
:101810000A4B1B6EBB60BA680C4B1340BB60BA68C6
:101820000B4B1343BB60054ABB681366054B012293
:101830001A7000BF1037BD4680BD00BF00300E409B
:101840004C300E400430002044300E40000F0EF0AB
:10185000B4C0400B80B48BB000AF01237B627B6AC5
:101860001B053B62324BDB6C1B0A03F00F03FB6171
:10187000304B1B881A462F4B1B8828335B081344B8
:1018800003F12801FB695A1C13469B001344B1FB6A
:10189000F3F3013BBB61BB697B6107233B613A69A1
:1018A0007B69934228BF1346BB61BB691B06BB61C2
:1018B0001F4BDB6C23F0EE62B9693B6A0B431C499A
:1018C0001343CB641C4BB3F90030002B29DB1A4BBC
:1018D000B3F90030FB81FA89FB8928335B08134494
:1018E00003F12802FB6901335900FB6901335B08EE
:1018F0000B44B2FBF3F3BB60BB687B6007233B6028
:101900003A687B68934228BF1346BB60BB681B01E3
:10191000BB60074B1B6D23F070020549BB68134386
:101920000B6500BF2C37BD465DF8047B704700BFD8
:1019300000300E40063000200A30002080B483B012
:1019400000AF78600B467B807B689AB2054B1A80AB
:10195000054A7B88138000BF0C37BD465DF8047BC9
:10196000704700BF063000200A30002080B483B0EA
:1019700000AF0346FB71FB79002B02D0012B04D092
:1019800007E0074B074A9A6503E0054B064A9A654C
:1019900000BF00BF0C37BD465DF8047B704700BF39
:1019A00000300E4077402057372110B780B584B003
:1019B00000AF0346FB710B46BB7113467B71FFF70B
:1019C0009FFD0346FB72FB7A032B0FD8274BD3F8FE
:1019D0007C31FB60FB79002B04D0FB681B0ADBB277
:1019E000FB6029E0FB68DBB2FB6025E01F4BD3F80E
:1019F0008031FB60BB79032B1CD801A252F823F085
:101A0000111A0000191A0000231A00002D1A0000F4
:101A1000FB68DBB2FB600FE0FB681B0ADBB2FB601C
:101A20000AE0FB681B0CDBB2FB6005E0FB681B0EE9
:101A3000FB6001E0002315E07B79002B11D1FB68EE
:101A40001B03FB60FB6823F47043002B01D00023D1
:101A500008E0074BDB6E23F470420549FB68134333
:101A6000CB66012318461037BD4680BDB081E00F1C
:101A700000300E4080B489B000AFF860B960114604
:101A80001A460B46FB711346BB710023FB61002312
:101A9000BB61BB791B02FA79002A01D0012200E068
:101AA000002213437B617B6940F2011293422AD0EA
:101AB000B3F5817F07D2012B19D0012B47D3B3F5A2
:101AC000807F50D073E040F20122934227D040F251
:101AD0000122934203D8B3F5007F50D067E0B3F5FD
:101AE000407F58D040F20132934224D05FE0364B21
:101AF000D3F87431FB61FB691B0ADBB2BB61FB6984
:101B0000DBB2FB6153E0304BD3F87431FB61FB690E
:101B10001B0EBB61FB691B0CDBB2FB6147E02A4B70
:101B2000D3F87831FB61FB691B0ADBB2BB61FB694F
:101B3000DBB2FB613BE0244BD3F87831FB61FB69FE
:101B40001B0EBB61FB691B0CDBB2FB612FE01E4B64
:101B5000D3F86C31FB61FB691B0ADBB2BB61FB692B
:101B6000DBB2FB6123E0184BD3F86C31FB61FB69FE
:101B70001B0EBB61FB691B0CDBB2FB6117E0124B58
:101B8000D3F87031FB61FB691B0ADBB2BB61FB69F7
:101B9000DBB2FB610BE00C4BD3F87031FB61FB69EE
:101BA0001B0EBB61FB691B0CDBB2FB6100BFFB685A
:101BB000FA691A60BB68BA691A6000BF2437BD466B
:101BC0005DF8047B704700BFB081E00F80B584B042
:101BD00000AF0346FB7100BF274B9B6F03F001036F
:101BE000002BF9D1244B1B6C03F00303FB60FB6853
:101BF000002B04D001220D212048FFF739FCFB689F
:101C0000DBB2FA799A4208D1FB79002B30D100225D
:101C10000D211A48FFF72CFC2AE0FB68002B05D1A8
:101C2000FB79012B02D1164B02221A7000BF124B16
:101C30009B6F03F00103002BF9D10F4B1B6C23F0BA
:101C40000302FB790C4913430B6400BF0A4B9B6FE3
:101C500003F00103002BF9D1FB79002B14BF012302
:101C60000023DBB21A460D210448FFF701FC00E017
:101C700000BF1037BD4680BD00300E4054300E40CE
:101C80000430002080B584B000AF78603F4B022262
:101C90009A633E4B9B6B03F00F03022B01D0002392
:101CA0006FE0FFF71BFD7B685B78012B7B68DB88AF
:101CB0004A2B02D80023FB6015E07B68DB88B3F574
:101CC000FA7F03D24FF08053FB600CE07B68DB8827
:101CD00040F6C312934203D84FF00053FB6002E07A
:101CE0004FF04053FB60294BDB6C23F0405323F053
:101CF00001037A68B2F90C20002A01DB012100E01F
:101D00000021FA680A4321491343CB64FFF748FDD9
:101D10007B681B891A467B68B3F90C30194610465C
:101D2000FFF70CFE7B689A88194B1A807B689B88AA
:101D3000184600F039F97B689B7B1846FFF716FEC2
:101D40007B685B8801220121184600F025F80346D4
:101D500083F00103DBB2002B01D0002311E07B688C
:101D60009B7A002B14BF01230023DBB21A46052106
:101D70000848FFF77DFB7B685B781846FFF726FF76
:101D8000012318461037BD4680BD00BF00300E400D
:101D9000083000203C300E4080B590B000AF786035
:101DA0000B46FB701346BB700023FB6300237B6371
:101DB00007F1200300221A605A6007F1180300227D
:101DC0001A605A6007F1100300221A605A6000235B
:101DD000BB817B68B3F5E16F06D37B6840F6B83210
:101DE000934201D8012300E0002387F8333097F8AD
:101DF000333003F0010387F8333097F8333083F042
:101E00000103DBB2002B01D00023C4E07B68B3F5F3
:101E1000E16F8CBF0123002387F8323097F832300E
:101E2000002B0AD04FF4E163FB6340F6B8337B63C9
:101E30007A6BFB6BD31ABB6309E04FF49663FB63C9
:101E40004FF4E1637B637A6BFB6BD31ABB6397F848
:101E50003230002B0BD0524BD3F86831FB61FB6959
:101E60001B0E7B61FB691B0CDBB2FB610AE04C4B78
:101E7000D3F86831FB61FB691B0ADBB27B61FB694C
:101E8000DBB2FB61474BDB6C1B0FDBB203F00303E0
:101E9000DBB23B733B7B97F8322007F1100107F16F
:101EA0001800FFF7E7FD7A68FB6BD31A7969FA69C6
:101EB0008A1A02FB03F2BB6BB2FBF3F37B627A6A12
:101EC000FB6913447B627A68FB6BD31A3969BA6980
:101ED0008A1A02FB03F2BB6BB2FBF3F33B623A6A72
:101EE000BB6913443B627A6A7B699A420BD87A6A6F
:101EF000FB699A4207D33A6A3B699A4203D83A6A25
:101F0000BB699A4201D2002345E0BB78002B12D076
:101F1000244BDB6D23F4FE4323F002037A6A1202A2
:101F2000134397F83220002A01D0022200E0002259
:101F30001C491343CB65FB78002B2BD0397B97F8DA
:101F4000323000221846FFF731FD034683F00103CB
:101F5000DBB2002B01D000231DE03B6AFB62E723CC
:101F6000BB62BA6AFB6A934228BF13463B620D4BC1
:101F70005B6E23F4FF7323F001033A6A52001343AC
:101F800097F83220002A01D0012200E00022054902
:101F900013434B66012318464037BD4680BD00BF42
:101FA000B081E00F00300E4080B584B000AF7860A3
:101FB0000023FB60314B1B6F03F00703BB602F4B0B
:101FC000DB6C03F00103002B14D0BB68012B11D98B
:101FD0007B68132B02D80423FB6037E07B68132B4C
:101FE00005D97B68272B02D80823FB602EE010233D
:101FF000FB602BE0214BDB6C03F00103002B14D1C1
:10200000BB68012B11D87B68092B02D80423FB6025
:102010001CE07B68092B05D97B68132B02D80823A9
:10202000FB6013E01023FB6010E0144BDB6C03F04B
:102030000103002B0AD0BB68012B07D87B68272B34
:1020400002D80823FB6001E01023FB60FB68013B22
:10205000FB60FB681A02FB681B031343FB60074B22
:10206000DB6C23F47F420549FB681343CB64FFF725
:10207000F1FB00BF1037BD4680BD00BF00300E40F1
:1020800080B584B000AF0346FB7100210E48FFF716
:1020900006FAF860FB68002B02D1FB79012B01D90D
:1020A000FB68002B00BF094B1B6F23F00702FB7975
:1020B000064913430B67064B1B881846FFF774FF4E
:1020C00000BF1037BD4680BD4C300E4000300E4082
:1020D0000830002080B487B000AFF860B9607A6043
:1020E000FB6803F10473DA00BB6813449B007B6157
:1020F0007B697A681A6000BF1C37BD465DF8047BB7
:10210000704780B485B000AF786039607B6803F1B8
:10211000C063FB60FB683A681A6000BF1437BD46B5
:102120005DF8047B704780B485B000AF786039609B
:102130007B6803F18063FB60FB683A681A6000BF4C
:102140001437BD465DF8047B704780B584B000AF9E
:10215000F860B9607A60B968F868FFF7E4FF7968F9
:10216000F868FFF7CEFF00BF1037BD4680BD000006
:1021700080B483B000AF7860044A7B68C2F824342E
:1021800000BF0C37BD465DF8047B704700A00040DF
:1021900080B582B000AF03463960FB71FB79002B3C
:1021A0000DD0FB79012B0AD0FB79022B07D0FB79EC
:1021B000032B04D0FB79042B01D0FB79052BFA7992
:1021C00013465B0013441B010C3303F1804303F5FA
:1021D000204301213A6801FA02F211461846FFF73E
:1021E000A2FF00BF0837BD4680BD80B582B000AFFA
:1021F00003463960FB71FB79002B0DD0FB79012B75
:102200000AD0FB79022B07D0FB79032B04D0FB7992
:10221000042B01D0FB79052BFA7913465B0013449C
:102220001B010C3303F1804303F5204301213A687D
:1022300001FA02F211461846FFF763FF00BF0837A4
:10224000BD4680BD80B586B000AFB9607A601A46E1
:102250000346FB731346BB7300237B61FB7B002BA0
:102260000DD0FB7B012B0AD0FB7B022B07D0FB7B25
:10227000032B04D0FB7B042B01D0FB7B052B7B685D
:10228000072B0ED87B689B000F2202FA03F1FA7B22
:102290007B689B0002FA03F31A462C48FFF755FFB0
:1022A00010E07B68083B7B617B699B000F2202FA90
:1022B00003F1FA7B7B699B0002FA03F31A46244878
:1022C000FFF743FF7B68072B10D87B689B00032236
:1022D00002FA03F1BB6803F003027B689B0002FA79
:1022E00003F31A461B48FFF730FF0FE07B699B00A2
:1022F000032202FA03F1BB6803F003027B699B002F
:1023000002FA03F31A461448FFF71FFFBB7B1A4675
:1023100079681248FFF7DEFE97F820301A46796890
:102320000F48FFF7D7FE01227B6802FA03F3184635
:10233000FFF71EFF97F824301A4679680948FFF71F
:10234000C9FE00BF1837BD4680BD00BF00A40040D5
:1023500004A4004008A400400CA4004010A40040C5
:1023600014A4004028A4004080B584B000AFB96038
:102370007B600346FB731346BB73FB7B002B0DD0C6
:10238000FB7B012B0AD0FB7B022B07D0FB7B032BB3
:1023900004D0FB7B042B01D0FB7B052BBB7B002BEC
:1023A0000DD07B68002B05D0FB7BB9681846FFF782
:1023B0001CFF04E0FB7BB9681846FFF7E9FEBB6829
:1023C000072B20D82D49FA7B13465B0013441B01D1
:1023D0000B4404331A68BB689B000F2101FA03F316
:1023E000DB431340B97BBA68920001FA02F211464E
:1023F0002248FA7B194313465B0013441B01034434
:102400000433196025E01D49FA7B13465B00134431
:102410001B010B4408331A68BB6803F18043083B77
:102420009B000F2101FA03F3DB4302EA0301BA7BAD
:10243000BB6803F18043083B9B0002FA03F30F489B
:10244000FA7B194313465B0013441B010344083312
:102450001960BB7B002B0DD17B68002B05D0FB7B6B
:10246000B9681846FFF7C1FE04E0FB7BB96818465F
:10247000FFF78EFE00BF1037BD4680BD00A00040B4
:1024800080B487B000AFF860B9607A60FB6803F190
:102490000473DA00BB6813449B007B617B697A6834
:1024A0001A6000BF1C37BD465DF8047B7047000012
:1024B00080B582B000AF0346FB71FB791A4600215C
:1024C0000348FFF7DDFF00BF0837BD4680BD00BFF2
:1024D0000020044080B483B000AF78607B681B7834
:1024E000002B01D0012200E000227B685B78002BEA
:1024F00001D0042300E0002313437A689278002A75
:1025000001D0102200E0002213437A68D278002A1A
:1025100001D0202200E000221A437B681B791B02B5
:102520001A437B685B791B0313437A689279002A0C
:1025300002D04FF4004200E000221A437B68DB79AE
:102540001B0413437A68127A002A02D04FF4003237
:1025500000E00022044913430B6000BF0C37BD4666
:102560005DF8047B704700BF0020044080B485B054
:1025700000AF78601A4B5B69DBB29B00DBB203F003
:102580003C03FB73164B1B699B09DBB203F003038F
:10259000DAB2FB7B1343FB737B68FA7B9A70104BB8
:1025A0001B69DBB203F03F03DAB27B685A700C4B55
:1025B0009B691B09DBB21B01FB73094BDB691B0920
:1025C000DBB203F00F03DAB2FB7B1343FB737B68D0
:1025D000FA7B1A7000BF1437BD465DF8047B704764
:1025E000D0FF0FE080B483B000AF78607B68094A09
:1025F000934203D07B68084A934201D1012300E053
:10260000002303F00103DBB218460C37BD465DF82A
:10261000047B7047008001400084014080B584B095
:1026200000AF786039607868FFF7DCFF0023FB605B
:102630003B681B7883F00103DBB2002B02D07B6880
:1026400002225A607B6800225A623B689B781A0615
:102650003B68DB781B041A433B689B799B021A4357
:102660003B68DB791B0213433A68127A13433A68DA
:102670005278002A01D0402200E0002213433A6839
:10268000527A002A01D0802200E0002213433A68E7
:10269000927A002A01D0202200E0002213433A68F7
:1026A000D27A002A01D0102200E0002213433A68B7
:1026B000127B002A01D0082200E000221343FB60B5
:1026C0003B681B79002B02D04FF4005200E000223F
:1026D0003B685B79002B02D04FF0805300E0002371
:1026E0001343FA681343FB607B68FA681A603B681F
:1026F0001B78002B02D07B6801225A6000BF103784
:10270000BD4680BD80B584B000AFF860B9607A6026
:10271000F868FFF767FF7B681B789A067B685B7831
:102720001B061A437B689B781B041A437B68DB7883
:102730001B031A437B681B799B021A437B685B79F6
:102740001B0213437A68927913437A68D279002A7C
:1027500002D04FF0804200E0002213437A68127AE0
:10276000002A02D04FF0005200E0002213437A68A2
:10277000527A002A01D0102200E0002213437A6826
:10278000927A002A01D0042200E000221A437B68DA
:10279000DB7A1B071A43F968BB6806331B010B443D
:1027A0001A6000BF1037BD4680BD80B483B000AF53
:1027B00078600B46FB70FB7863F07F03DBB21A4650
:1027C0007B689A6500BF0C37BD465DF8047B704797
:1027D00080B586B000AFF860B9607A60FB70BB6806
:1027E000002B03D12448FEF753F8B860FB78202B68
:1027F0000CD0202B02DC002B05D03AE0402B08D077
:10280000602B09D035E010237B6108E008237B6151
:1028100005E006237B6102E004237B6100BFBB6807
:102820005A017B69796801FB03F35B0813443B6140
:102830007B697A6802FB03F33A69B2FBF3F33B610D
:102840003B69203B3B613B69DB003B613A690B4BD9
:1028500013403B61FB681B6823F06002FB681A6051
:10286000FB681A68FB781A43FB681A60FB683A69D0
:102870005A611837BD4680BD40410500F8FF7F0012
:1028800080B485B000AF78600B46FB707B680D4A62
:10289000934202D07B680C4A934200BFFB78DB4333
:1028A000FB60FB6803F00503FB60FB685A007B6874
:1028B000DA60FA787B68DA6000BF1437BD465DF8ED
:1028C000047B7047000001400004014080B582B0E5
:1028D00000AF786039607B682F4A934202D07B68F2
:1028E0002E4A934200BF786800F05AF83B689B7C00
:1028F000002B05D07B681B6843F080427B681A6020
:102900003B68DB7C002B05D03B681B7D1946786853
:10291000FFF74BFF3B685B7B1A463B681B8A134300
:102920003A68D2891A437B685A603B6859683B68A9
:102930009A683B681B7B7868FFF74AFF3B685B7DC2
:10294000002B05D07B681B6843F480327B681A60DB
:102950003B689B7D1B0703F0E0423B68DB7D1B056A
:1029600003F4E0031A437B681A667B685B6F23F00D
:1029700030027B685A677B685B6F3A68127E1A4345
:102980007B685A673B681B781A467B68DA6000BF31
:102990000837BD4680BD00BF000001400004014073
:1029A00080B483B000AF78607B68224A934202D043
:1029B0007B68214A934200BF7B6840F6AA62DA60D6
:1029C0007B6800221A607B6841F205025A607B68CE
:1029D00000229A607B6800225A617B680022DA64D8
:1029E0007B68164A9A647B6800221A667B6800221C
:1029F0005A677B6800229A677B680022DA677B68E7
:102A00000C4A934203D07B680B4A934202D17B6805
:102A100000221A657B6800229A657B68064A934209
:102A200002D17B680022DA6500BF0C37BD465DF835
:102A3000047B70470000014000040140F9FF0100E1
:102A400080B483B000AF786000BF7B681B6903F07F
:102A50008003002BF9D07B68DB69DBB218460C37AA
:102A6000BD465DF8047B704780B483B000AF7860EA
:102A70000B46FB7000BF7B681B6903F04003002B13
:102A8000F9D0FA787B685A6300BF0C37BD465DF811
:102A9000047B704780B485B000AF786039607B6894
:102AA00003F10473DA003B6813449B00FB60FB688E
:102AB0001B6818461437BD465DF8047B704780B527
:102AC00082B000AF03463960FB71FB79002B0DD05B
:102AD000FB79012B0AD0FB79022B07D0FB79032B62
:102AE00004D0FB79042B01D0FB79052BFA7913462E
:102AF0005B0013441B011C3303F1804303F52043A7
:102B000039681846FFF7C6FF034618460837BD4622
:102B100080BD80B500AF4FF4165002F05DFD00BFE0
:102B200080BD000080B58AB000AF786007F108036F
:102B300020220021184603F054FA4FF4E13002F04D
:102B40004BFD02F00DFE944800F0D6F90346002B31
:102B500016D1924800F0D0F90346002B01D0012392
:102B600016E18F4800F0C8F90346002B01D001237D
:102B70000EE14FF4165002F02FFD02F0F1FD0DE0D2
:102B80004FF4165002F028FD02F0EAFD854800F0EF
:102B9000B3F90346002B01D00E23F9E07E4800F084
:102BA000ABF90346002B01D00223F1E07E4800F090
:102BB000A3F90346002B01D00323E9E07B4800F092
:102BC0009BF90346002B01D00423E1E0784800F094
:102BD00093F90346002B01D00523D9E0754800F096
:102BE0008BF90346002B01D00623D1E0724800F098
:102BF00083F90346002B01D00723C9E06F4800F09A
:102C00007BF90346002B01D00823C1E06C4800F09B
:102C100073F90346002B01D00923B9E0694800F09D
:102C20006BF90346002B01D00A23B1E0664800F09F
:102C300063F90346002B01D00B23A9E0634800F0A1
:102C40005BF90346002B01D00C23A1E0604800F0A3
:102C500053F90346002B01D00D2399E05D4800F0A5
:102C60004BF90346002B01D00F2391E05A4800F0A6
:102C700043F90346002B01D0102389E0574800F0A8
:102C80003BF90346002B01D0112381E0544800F0AA
:102C900033F90346002B01D0122379E0514800F0AC
:102CA0002BF90346002B01D0132371E04E4800F0AE
:102CB00023F90346002B01D0142369E04B4800F0B0
:102CC0001BF90346002B01D0152361E0484800F0B2
:102CD00013F90346002B01D0162359E0454800F0B4
:102CE0000BF90346002B01D0172351E0424800F0B6
:102CF00003F90346002B01D0182349E03F4800F0B8
:102D0000FBF80346002B01D0192341E03C4800F0BA
:102D1000F3F80346002B01D01A2339E0394800F0BC
:102D2000EBF80346002B01D01B2331E0364800F0BE
:102D3000E3F80346002B01D01C2329E0334800F0C0
:102D4000DBF80346002B01D01D2321E007F1080327
:102D50007A682F49184603F04DF907F10803184621
:102D600000F0CAF80346002B01D01E2310E02948CA
:102D700000F0C2F80346002B01D01F2308E02648CC
:102D800000F0BAF80346002B01D0202300E0002316
:102D900018462837BD4680BDEC7200000073000065
:102DA00010730000187300002873000030730000D7
:102DB00040730000487300005C7300006C730000F7
:102DC0007C7300008C7300009C730000AC730000E7
:102DD000BC730000D0730000E0730000F0730000CB
:102DE000007400000C7400001874000024740000CB
:102DF000307400003C7400004874000054740000FB
:102E00006074000074740000887400009C740000FA
:102E1000B8740000C8740000D074000080B500AF22
:102E200000F01EF80346002B01D0002312E002F050
:102E300097FC094800F060F80346002B01D00023FE
:102E400008E0064800F058F80346002B01D00023A4
:102E500000E00123184680BD28730000D8740000EC
:102E600080B500AF04210020FFF729FE0346012BA7
:102E700001D1012300E00023184680BD80B500AFDA
:102E800002F06EFC054800F037F80346002B01D035
:102E9000002300E00123184680BD00BFD07400006D
:102EA00080B582B000AF7860FFF7DAFF034683F0A9
:102EB0000103DBB2002B01D0002303E0786802F0AD
:102EC00093FC034618460837BD4680BD80B582B0E6
:102ED00000AF7860FFF7C4FF034683F00103DBB265
:102EE000002B01D0002303E0786802F011FC0346B8
:102EF00018460837BD4680BD80B58CB000AF7860FD
:102F0000012387F8273007F108031E220021184605
:102F100003F067F80023FB622FE0786802F064FC9E
:102F20001D4802F005FE07F10803184602F0F0FB09
:102F30000023BB6202E0BB6A0133BB62BB6A07F1DC
:102F4000080213441B78522B02D0BB6A1D2BF2D906
:102F5000BB6A013307F1080213441B78302B02D1FE
:102F6000BB6A1D2B03D9012387F8273002E0002319
:102F700087F82730FB6A0133FB62FB6A022B03DC14
:102F800097F82730002BC8D102F0EAFB97F82730DA
:102F900018463037BD4680BD400D030080B483B075
:102FA00000AF786039607B681A887B685B889A42DA
:102FB0000CBF01230023DBB21A46164B1B7883F0AB
:102FC0000103DBB21340002B01D002231BE07B681E
:102FD0005B687A68528813441A783B681A707B6879
:102FE0005B8801339AB27B685A807B685B881A469B
:102FF0007B689B689A4202DB7B6800225A80054B03
:1030000000221A70002318460C37BD465DF8047B79
:10301000704700BF1830002080B483B000AF7860E4
:103020003960174B1B78002B01D0012321E07B680E
:103030005B687A68128813443A6812781A707B6861
:103040001B8801339AB27B681A807B681B881A46FA
:103050007B689B689A4202DB7B6800221A807B684F
:103060001A887B685B889A4202D1054B01221A704C
:10307000002318460C37BD465DF8047B704700BF3F
:103080001830002080B483B000AF7860104B1B78FC
:10309000002B01D0012314E07B681A887B685B88D1
:1030A0009A420CBF01230023DBB21A46084B1B785F
:1030B00083F00103DBB21340002B01D0022300E0B8
:1030C000002318460C37BD465DF8047B704700BFEF
:1030D0001830002080B485B000AF786039607B681C
:1030E00003F10473DA003B6813449B00FB60FB6848
:1030F0001B6818461437BD465DF8047B704780B5E1
:1031000082B000AF03463960FB71FB79002B0DD014
:10311000FB79012B0AD0FB79022B07D0FB79032B1B
:1031200004D0FB79042B01D0FB79052BFA791346E7
:103130005B0013441B011C3303F1804303F5204360
:1031400039681846FFF7C6FF034618460837BD46DC
:1031500080BD000080B400AF034B5B691846BD46DC
:103160005DF8047B704700BF0020044080B400AFCE
:10317000034B1B691846BD465DF8047B704700BFD2
:103180000020044080B582B000AF0F210320FFF77C
:10319000B6FF78607B68002B01D1012300E000239B
:1031A00018460837BD4680BD80B584B000AFFFF734
:1031B000D1FF03469BB2BB60FFF7D8FF03461B0A53
:1031C0007B600023FB601CE0FB680333114A52F86C
:1031D0002330BA689A4211D1FB6802330D4A52F883
:1031E00023307A689A4209D1FB680133094A52F8C0
:1031F00023301A46084B1A60012307E0FB680433AA
:10320000FB60FB68B3F5376FDED300231846103739
:10321000BD4680BD2C0000201C3000202DE99048C8
:1032200084B000AF7C4B1A687C4B1B68D31AFB60E0
:10323000F86802F08BFEB8604FF000034FF0000416
:10324000C7E90034FB68002B00F0E180734B1B687A
:10325000072B08DC714B1B68002B04DD6F4B1B68D0
:103260006F4A0121D1546D4B1B68002B18D14FF0D0
:103270007D034FF0000464084FEA33030022184630
:10328000214602F03FF8654B07221A60624B1A682C
:10329000624B1B68D31AFB60F86802F057FEB860F7
:1032A0005D4B1B68002B43D1012002F099F800BF51
:1032B0000F210320FFF723FF0346002BF8D102F074
:1032C000D1F84FF07D034FF000040122184621464B
:1032D00002F018F80F210320FFF711FF0346002B1F
:1032E00017D14FF07D034FF000045FEA540C4FEA12
:1032F000330B4FF07D014FF000021BEB01034CEB51
:10330000020401221846214601F0FCFF00F01CFADD
:1033100079E04FF07D034FF0000464084FEA330377
:1033200001221846214601F0EDFF00F00DFA6AE097
:10333000BB68042B07DDBB68C3F108034FEAE374E5
:10334000C7E9003404E0BB684FEAE374C7E900341E
:10335000D7E9003413F1FF3144F1FF32002A08BFEE
:1033600004292DD203292BD801A353F821F000BF43
:103370008133000091330000A1330000B13300001D
:10338000284A4FF07C034FF00004C2E900341FE0EC
:10339000244A4FF0F8034FF00004C2E9003417E06C
:1033A000204A4FF4BC734FF00004C2E900340FE030
:1033B0001C4A4FF4FA734FF00004C2E9003407E0EE
:1033C000184A4FF000034FF00004C2E9003400BF78
:1033D000FB68002B02DDFB68042B03DDFB6813F1A7
:1033E000040F08DA0F4BD3E90034002218462146B7
:1033F00001F088FF07E00B4BD3E9003401221846A7
:10340000214601F07FFF044B1B68044A136000BF94
:103410001037BD46BDE890881C3000201400002005
:1034200024300020200000202DE9904800AF4FF00C
:103430007D034FF000045FEA540C4FEA330B4FF06A
:103440007D014FF000021BEB01034CEB0204002254
:103450001846214601F056FF012001F0C1FF00BFD0
:10346000FFF790FE034683F00103DBB2002BF7D198
:1034700001F0F8FF4FF07D034FF000045FEA540CB9
:103480004FEA330B4FF07D014FF000021BEB0103BD
:103490004CEB020401221846214601F033FF00F0F4
:1034A00053F9034B00221A6000BFBDE8908800BFAB
:1034B0001400002098B500AF4FF07D034FF00004DA
:1034C00064084FEA330300221846214601F01AFF30
:1034D000012001F085FF00BFFFF754FE034683F093
:1034E0000103DBB2002BF7D101F0BCFF00F02CF997
:1034F000024B08221A6000BF98BD00BF14000020D4
:103500002DE9904800AF012001F06AFF00BF0F21B4
:103510000320FFF7F4FD0346002BF8D101F0A2FFD2
:103520004FF07D014FF000024B1D42F100040122DB
:103530001846214601F0E6FE0F210320FFF7DFFDCC
:103540000346002B0CD14FF07D034FF000046408BC
:103550004FEA330300221846214601F0D3FE14E05F
:103560004FF07D034FF000045FEA540C4FEA330B39
:103570004FF07D014FF000021BEB01034CEB020406
:1035800000221846214601F0BDFE012001F028FF6F
:1035900000BFFFF7F7FD034683F00103DBB2002B0A
:1035A000F7D101F05FFF00F0CFF8034B08221A605B
:1035B00000BFBDE8908800BF1400002080B483B035
:1035C00000AF0346FB71044AFB79137000BF0C3750
:1035D000BD465DF8047B70472800002080B400AF32
:1035E000034B1B781846BD465DF8047B704700BF4F
:1035F0002800002080B483B000AF7860044A7B6864
:10360000136000BF0C37BD465DF8047B704700BFF8
:103610001C30002080B584B000AFFFF79BFD03464F
:103620009BB2BB60FFF7A2FD03461B0A7B60002331
:10363000FB603AE0FB680333204A52F82330BA6853
:103640009A422FD8FB6803331C4A52F82330BA68D9
:103650009A4208D2FB68043BFB60FB680133174ABF
:1036600052F8233026E0FB680233144A52F8233024
:103670007A689A4216D8FB680233104A52F823300F
:103680007A689A4208D2FB68043BFB60FB6801330E
:103690000A4A52F823300DE0FB680133074A52F81A
:1036A000233007E0FB680433FB60FB68B3F5376F3A
:1036B000C0D3002318461037BD4680BD2C00002023
:1036C00080B483B000AF00237B6007E0084A7B68CA
:1036D000134400221A707B6801337B607B68072BE0
:1036E000F4D900BF0C37BD465DF8047B704700BFBE
:1036F0002430002080B483B000AF01237B600DE054
:103700000B4A7B6813441B7883F00103DBB2002B68
:1037100001D0002306E07B6801337B607B68072BC8
:10372000EED9012318460C37BD465DF8047B70477F
:103730002430002080B400AF024B1846BD465DF82F
:10374000047B70472430002098B500AF4FF0210370
:103750004FF0000400221846214601F0D3FD00BFBF
:1037600098BD90B400AF4FF07D034FF000041846B1
:103770002146BD4690BC704780B400AF034B1B6828
:103780001846BD465DF8047B704700BF140000205A
:1037900080B400AF034B1B781846BD465DF8047B30
:1037A000704700BF2030002080B400AF034B0122DF
:1037B0001A7000BFBD465DF8047B704720300020C2
:1037C00080B400AF034B1B781846BD465DF8047B00
:1037D000704700BF2130002080B400AF034B0122AE
:1037E0001A7000BFBD465DF8047B70472130002091
:1037F00080B400AF034B1B781846BD465DF8047BD0
:10380000704700BF2230002080B400AF034B01227C
:103810001A7000BFBD465DF8047B7047223000205F
:1038200080B483B000AF0346FB71044AFB79137088
:1038300000BF0C37BD465DF8047B704718000020C0
:1038400080B400AF034B1B781846BD465DF8047B7F
:10385000704700BF1800002080B485B000AF7860CA
:1038600039607B6803F1C063FB60FB683A681A60EB
:1038700000BF1437BD465DF8047B704780B485B047
:1038800000AF786039607B6803F18063FB60FB68A0
:103890003A681A6000BF1437BD465DF8047B704774
:1038A00080B582B000AF03463960FB71FB79002B15
:1038B0000DD0FB79012B0AD0FB79022B07D0FB79C5
:1038C000032B04D0FB79042B01D0FB79052BFA796B
:1038D00013465B0013441B010C3303F1804303F5D3
:1038E000204301213A6801FA02F211461846FFF717
:1038F000C5FF00BF0837BD4680BD80B582B000AFB0
:1039000003463960FB71FB79002B0DD0FB79012B4D
:103910000AD0FB79022B07D0FB79032B04D0FB796B
:10392000042B01D0FB79052BFA7913465B00134475
:103930001B010C3303F1804303F5204301213A6856
:1039400001FA02F211461846FFF786FF00BF08375A
:10395000BD4680BD80B400AF034B5B691846BD46D1
:103960005DF8047B704700BF0020044080B483B042
:1039700000AF7860044A7B68536100BF0C37BD46D6
:103980005DF8047B704700BF0020044080B400AFA6
:10399000034B1B691846BD465DF8047B704700BFAA
:1039A0000020044080B483B000AF7860044A7B6894
:1039B000136100BF0C37BD465DF8047B704700BF44
:1039C0000020044080B400AF054B1E221A70054B46
:1039D00000221A7000BFBD465DF8047B704700BF2F
:1039E00054300020EC2D002080B584B000AF034699
:1039F000FB710023FB6030E01B49FA6813465B0053
:103A000013449B000B441A78184B1B789A4221D11F
:103A10001549FA6813465B0013449B000B440133BD
:103A20001B78FA799A4215D10F49FA6813465B0060
:103A300013449B000B4404331B6898470A49FA68F7
:103A400013465B0013449B000B4408331A78074B62
:103A50001A7005E0FB680133FB60FB682A2BCBD9A9
:103A600000BF1037BD4680BDE0740000EC2D002083
:103A700080B500AF0020FDF707FE00BF80BD80B518
:103A800000AFFFF7D1FC0020FDF7FEFD00BF80BDB9
:103A900080B500AFFFF70EFDFFF7C0FB0020FDF77C
:103AA000F3FD00BF80BD000090B5ADF5057D00AF12
:103AB00007F5017300221A605A603B1D18464FF447
:103AC00000731A46002102F08CFA7F4802F030F8A9
:103AD0003B1D1846FFF7FAF90346002B00F06A82F7
:103AE0003B1D1846FFF7DCF9784802F0CFFA024692
:103AF0003B1D7649184602F0D1FA0346002B02D14D
:103B0000734B0B221A70734802F0C0FA02463B1D39
:103B10007049184602F0C2FA0346002B02D16C4BE2
:103B20000C221A706C4802F0B1FA02463B1D6A4939
:103B3000184602F0B3FA0346002B02D1644B0D2263
:103B40001A70664802F0A2FA02463B1D6349184605
:103B500002F0A4FA0346002B02D15D4B0E221A702C
:103B60005F4802F093FA02463B1D5D49184602F099
:103B700095FA0346002B02D1554B0F221A70594873
:103B800002F084FA02463B1D5649184602F086FAB6
:103B90000346002B02D14E4B10221A70524802F0FD
:103BA00075FA02463B1D5049184602F077FA034663
:103BB000002B02D1464B15221A704C4802F066FACF
:103BC00002463B1D4949184602F068FA0346002B9D
:103BD00002D13F4B16221A70454802F057FA0246AE
:103BE0003B1D4349184602F059FA0346002B02D107
:103BF000374B11221A703F4802F048FA02463B1D2B
:103C00003C49184602F04AFA0346002B02D1304BD9
:103C100017221A70384802F039FA02463B1D36491D
:103C2000184602F03BFA0346002B40F086803B1D0D
:103C30005B7B87F804323B1D9B7B87F8053207F5D9
:103C40000173184602F086F90346002B75DB07F571
:103C50000173184602F07EF903463B2B6DDC3B1DD9
:103C6000DB7A87F804323B1D1B7B87F8053207F5AA
:103C70000173184602F06EF90346002B5DDB07F571
:103C80000173184602F066F903463B2B55DC3B1DD9
:103C90005B7A87F804323B1D9B7A87F8053207F57B
:103CA0000173184602F056F90346002B45DB07F571
:103CB0000173184602F04EF90346172B3DDC002332
:103CC000C7F80C322BE000BF40420F00E476000042
:103CD00054300020F0760000FC76000008770000E9
:103CE000147700001C77000028770000347700006C
:103CF000447700005077000058770000D7F80C3266
:103D000009333A1DD15C07F50172D7F80C32134420
:103D10000A461A70D7F80C320133C7F80C32D7F8BC
:103D20000C32052BEADD07F50173A54AA5491846B3
:103D300002F080F9A44B13221A70A44802F0A6F9ED
:103D400002463B1DA149184602F0A8F90346002B84
:103D50006FD19D4B14221A703B1D5B7A87F8043299
:103D60003B1D9B7A87F8053207F50173184602F070
:103D7000F1F80346002B5CDD07F50173184602F0ED
:103D8000E9F803461F2B54DC3B1DDB7A87F804322D
:103D90003B1D1B7B87F8053207F50173184602F0BF
:103DA000D9F80346002B44DD07F50173184602F0ED
:103DB000D1F803460C2B3CDC3B1D5B7B87F80432BF
:103DC0003B1D9B7B87F8053207F50173184602F00F
:103DD000C1F80346122B2CDD07F50173184602F0DB
:103DE000B9F80346632B24DC312387F804323B1DEA
:103DF0005B7B87F805323B1D9B7B87F806323B1DBA
:103E0000DB7A87F807323B1D1B7B87F808323B1DA6
:103E10005B7A87F809323B1D9B7A87F80A3207F5EF
:103E200001736B4A6749184602F004F9664B142285
:103E30001A70684802F02AF902463B1D6549184687
:103E400002F02CF90346002B29D10023C7F80C32CD
:103E500010E0D7F80C320D333A1DD15C07F5017232
:103E6000D7F80C3213440A461A70D7F80C320133D3
:103E7000C7F80C32D7F80C32032BEADD07F50173D3
:103E8000184602F067F803464FEAE374524AC2E963
:103E90000034524B00221A704B4B18221A705048B3
:103EA00002F0F4F802463B1D4D49184602F0F6F8C0
:103EB0000346002B29D10023C7F80C3210E0D7F8B5
:103EC0000C320E333A1DD15C07F50172D7F80C3273
:103ED00013440A461A70D7F80C320133C7F80C3273
:103EE000D7F80C32032BEADD07F50173184602F010
:103EF00031F803464FEAE374374AC2E90034374BDE
:103F000001221A70304B18221A70364802F0BEF89F
:103F100002463B1D3349184602F0C0F80346002B09
:103F200002D1294B19221A702F4802F0AFF802462D
:103F30003B1D2D49184602F0B1F80346002B02D173
:103F4000214B1A221A70294802F0A0F802463B1DA4
:103F50002649184602F0A2F80346002B02D11A4B5C
:103F60001B221A700023C7F80C320AE03A1DD7F85A
:103F70000C32134400221A70D7F80C320133C7F800
:103F80000C32D7F80C32B3F5007FEFD30023C7F81B
:103F90000C320BE007F50172D7F80C321344002203
:103FA0001A70D7F80C320133C7F80C32D7F80C323C
:103FB000072BEFD900BF07F50577BD4690BD00BFC1
:103FC0005C300020647700005430002068770000E7
:103FD0005830002074770000303000203830002046
:103FE0008477000094770000A4770000B477000085
:103FF00098B500AFFFF7C6F80346002B21D01F4845
:1040000001F096FDFFF7ADFB03460C460122184672
:10401000214601F077F9FFF7B5F80346002B0CD0E5
:10402000FFF7F8FA03461846FFF7E4FA0020FFF717
:10403000C5FA134B09221A701BE0114B08221A70A3
:1040400017E0FFF7FDFB034683F00103DBB2002B13
:1040500003D00B4B1C221A700BE0FFF74BFB0346FF
:10406000002B03D0064B1D221A7002E0044B0722DE
:104070001A70FEF7D3FE00BF98BD00BF404B4C0046
:104080005430002098B500AFFFF77CF80346002BB2
:104090001ED0224801F04CFDFFF763FB03460C469F
:1040A00001221846214601F02DF9FFF76BF803466F
:1040B000002B03D01A4B09221A702AE00020FFF7C8
:1040C00099FA0120FFF77AFA154B08221A7020E0BE
:1040D000FFF7B6FB034683F00103DBB2002B03D0EE
:1040E0000F4B1C221A7014E0FFF704FB0346002B51
:1040F00003D00B4B1D221A700BE0FFF755F8034657
:10410000002B03D0064B0A221A7002E0044B072250
:104110001A70FEF783FE00BF98BD00BF404B4C00F5
:104120005430002080B500AFFFF778F8FFF7A0FC0F
:1041300000BF80BD80B500AFFFF76CFA034618469C
:10414000FFF758FAFFF76AF8FFF792FC00BF80BD4F
:1041500080B5A8B002AF3B4680220021184601F08E
:1041600040FFFFF73BFA0346002B02D16448FEF7FD
:1041700097FEFFF733FA0346012B02D16148FEF7A1
:104180008FFEFFF7E7FBC7F89000D7F89030DBB25F
:10419000C7F88C30D7F890301B0ADBB2C7F88830EC
:1041A000D7F890301B0CDBB2C7F884303846D7F80C
:1041B00084300093D7F88830D7F88C20524901F02A
:1041C00019FF3B461846FEF76BFEFFF7DFFB024682
:1041D0003B464E49184601F00DFF3B461846FEF798
:1041E0005FFEFFF72DFB0346002B05D03B464849F9
:1041F000184601F0FFFE04E03B464649184601F030
:10420000F9FE3B461846FEF74BFEFFF7B5FA0246AD
:104210003B464149184601F0EDFE3B461846FEF785
:104220003FFEFFF7B5FA0346002B02D03B48FEF7EE
:1042300037FEFFF7ADFA034683F00103DBB2002B34
:1042400002D03748FEF72CFEFFF7BAFA0346002BE0
:1042500002D03448FEF724FEFFF7B2FA034683F09B
:104260000103DBB2002B02D02F48FEF719FEFFF747
:10427000BFFA0346002B02D02C48FEF711FEFFF7D1
:10428000B7FA034683F00103DBB2002B02D02848C3
:10429000FEF706FEFFF74EFAC7F880000123C7F8C5
:1042A00094301FE0D7F89430D7F8802013441B785F
:1042B000002B07D03B46D7F894201E49184601F042
:1042C00099FE06E03B46D7F894201B49184601F0BA
:1042D00091FE3B461846FEF7E3FDD7F894300133D4
:1042E000C7F89430D7F89430072BDBDD134B00224E
:1042F0001A70FFF7D9FB00BF9837BD4680BD00BFDD
:10430000C4770000D0770000DC770000F877000069
:104310000C78000018780000247800003C78000039
:1043200050780000687800007C78000094780000E5
:10433000B0780000CC780000E07800005430002015
:1043400080B500AF3348FEF7ABFD3348FEF7A8FD5C
:104350003248FEF7A5FD3248FEF7A2FD3148FEF7D0
:104360009FFD3148FEF79CFD3048FEF799FD30482F
:10437000FEF796FD2F48FEF793FD2F48FEF790FDC0
:104380002E48FEF78DFD2E48FEF78AFD2D48FEF7DC
:1043900087FD2D48FEF784FD2C48FEF781FD2C4853
:1043A000FEF77EFD2B48FEF77BFD2B48FEF778FDE0
:1043B0002A48FEF775FD2A48FEF772FD2948FEF7E8
:1043C0006FFD2948FEF76CFD2848FEF769FD284877
:1043D000FEF766FD2748FEF763FD2748FEF760FD00
:1043E0002648FEF75DFD2648FEF75AFD2548FEF7F4
:1043F00057FD2548FEF754FD244801F099FB244859
:10440000FEF74EFD234B00221A70FFF74DFB00BF55
:1044100080BD00BFF4780000FC7800001479000033
:1044200024790000487900005C7900007C79000064
:1044300090790000B0790000C4790000E8790000AC
:10444000F4790000207A00002C7A00007C7A0000C9
:10445000887A0000AC7A0000BC7A0000D87A0000AC
:10446000E47A00000C7B00001C7B00004C7B000009
:104470005C7B0000987B0000AC7B0000007C0000AF
:10448000187C0000707C0000747C000090D0030059
:10449000047D00005430002080B500AF012000F002
:1044A0009FFF0548FEF7FCFC044B00221A70FFF743
:1044B000FBFA00BF80BD00BF687D000054300020C3
:1044C00080B500AF00F0CEFF0448FEF7E9FC044BD6
:1044D00000221A70FFF7E8FA00BF80BD787D000067
:1044E0005430002098B500AF074BD3E90034074A99
:1044F00012781846214600F005FF054B00221A707D
:10450000FFF7D2FA00BF98BD3030002038300020CD
:104510005430002080B500AFFEF7F2FFFFF774F9CA
:10452000034B00221A70FFF7BFFA00BF80BD00BF27
:104530005430002080B500AFFEF7E2FF0020FFF707
:104540003DF8FFF7BDF8034B00221A70FFF7ACFAF5
:1045500000BF80BD5430002080B500AF0120FFF7C0
:104560002DF80020FFF746F8034B00221A70FFF7E2
:104570009BFA00BF80BD00BF5430002080B500AF63
:1045800009210320FFF7B9F9034B00221A70FFF746
:104590008BFA00BF80BD00BF5430002080B500AF53
:1045A00009210320FFF77CF9034B00221A70FFF763
:1045B0007BFA00BF80BD00BF5430002080B500AF43
:1045C0000C210320FFF799F9FEF79AFF3F4801F00D
:1045D000AFFA0120FFF70EF8FEF720FE3B4801F08E
:1045E000A7FA0820FFF706F8FEF718FE374801F093
:1045F0009FFA0220FEF7FEFFFEF710FE334801F09F
:1046000097FA0820FEF7F6FFFEF708FE2F4801F0A4
:104610008FFA0320FEF7EEFFFEF700FE2B4801F0B5
:1046200087FA0820FEF7E6FFFEF7F8FD274801F0BD
:104630007FFA0420FEF7DEFFFEF7F0FD234801F0CD
:1046400077FA0820FEF7D6FFFEF7E8FD1F4801F0D5
:104650006FFA0520FEF7CEFFFEF7E0FD1B4801F0E4
:1046600067FA0820FEF7C6FFFEF7D8FD174801F0ED
:104670005FFA0620FEF7BEFFFEF7D0FD134801F0FB
:1046800057FA0820FEF7B6FFFEF7C8FD0F4801F005
:104690004FFA0720FEF7AEFFFEF7C0FD0B4801F012
:1046A00047FA0820FEF7A6FFFEF7B8FD074801F01D
:1046B0003FFA0C210320FFF7F3F8FFF701F8044B52
:1046C00000221A70FFF7F0F900BF80BDC0C62D00B0
:1046D0005430002080B500AF064B1B681846FFF72A
:1046E00061F9FFF761F8044B00221A70FFF7DCF95B
:1046F00000BF80BD5C3000205430002080B500AF8A
:10470000064B1B681846FFF731F9FFF765F8044BB5
:1047100000221A70FFF7C8F900BF80BD5830002092
:104720005430002080B500AFFEF7CAFFFEF7C2FE8E
:10473000FEF774FD0020FCF7A7FF00BF80BD80B529
:1047400000AF0820FEF756FFFEF768FDFFF790F96F
:1047500000BF80BD80B500AFFEF760FBFFF788F9B2
:1047600000BF80BD80B500AF034B00221A70FFF779
:104770009BF900BF80BD00BF5430002080B500AF62
:10478000034B00221A70FFF78FF900BF80BD00BFF6
:104790005430002080B500AF034B00221A70FFF7A1
:1047A00083F900BF80BD00BF5430002080B485B0C5
:1047B00000AF78607B6803F00703FB600C4BDB689D
:1047C000BB60BA684FF6FF031340BB60FB681A0278
:1047D000BB68134343F0BF6343F40033BB60044A38
:1047E000BB68D36000BF1437BD465DF8047B7047DB
:1047F00000ED00E080B483B000AF0346FB7197F991
:104800000730002B0BDBFB7903F01F02074997F9F8
:1048100007305B09012000FA02F241F8232000BFB3
:104820000C37BD465DF8047B704700BF00E100E037
:1048300080B483B000AF0346FB7197F90730002BBB
:104840000CDBFB7903F01F02074997F907305B097E
:10485000012000FA02F2603341F8232000BF0C3738
:10486000BD465DF8047B704700E100E080B483B092
:1048700000AF03463960FB7197F90730002B0ADB64
:104880003B68DAB20C4997F907305201D2B20B44B7
:1048900083F800230AE03B68DAB20849FB7903F0A9
:1048A0000F03043B5201D2B20B441A7600BF0C37FF
:1048B000BD465DF8047B704700E100E000ED00E0DC
:1048C00080B400AF044BDB6C1B0EDBB21846BD4658
:1048D0005DF8047B704700BFB081E00F80B485B005
:1048E00000AF786039607B6803F10473DA003B68DD
:1048F00013449B00FB60FB681B6818461437BD46D9
:104900005DF8047B704780B485B000AF7860396093
:104910007B6803F1C063FB60FB683A681A6000BF04
:104920001437BD465DF8047B704780B485B000AF96
:10493000786039607B6803F18063FB60FB683A68EC
:104940001A6000BF1437BD465DF8047B7047000055
:1049500080B483B000AF7860044A7B68C2F8243426
:1049600000BF0C37BD465DF8047B704700A00040D7
:1049700080B400AF034BD3F81C341846BD465DF835
:10498000047B704700A0004080B582B000AF0346B2
:104990003960FB71FB79002B0DD0FB79012B0AD01C
:1049A000FB79022B07D0FB79032B04D0FB79042B76
:1049B00001D0FB79052BFA7913465B0013441B01E8
:1049C0001C3303F1804303F5204339681846FFF791
:1049D00085FF034618460837BD4680BD80B582B0C6
:1049E00000AF03463960FB71FB79002B0DD0FB79DA
:1049F000012B0AD0FB79022B07D0FB79032B04D0C3
:104A0000FB79042B01D0FB79052BFA7913465B0067
:104A100013441B010C3303F1804303F520430121B0
:104A20003A6801FA02F211461846FFF77EFF00BF0E
:104A30000837BD4680BD80B582B000AF03463960FF
:104A4000FB71FB79002B0DD0FB79012B0AD0FB7990
:104A5000022B07D0FB79032B04D0FB79042B01D068
:104A6000FB79052BFA7913465B0013441B010C33C9
:104A700003F1804303F5204301213A6801FA02F271
:104A800011461846FFF73FFF00BF0837BD4680BDFF
:104A900080B586B000AF274B01225A644FF0501307
:104AA0003B610023FB60FFF70BFF0346FB723B46B5
:104AB0001846FDF75BFDFB7A8E2B22D81E4BD3F8F0
:104AC000B0307B601C4A7B6843F00403C2F8B0300E
:104AD00000237B610EE019483A69FB6842EA030152
:104AE0007A6913465B0013441B01034419607B6918
:104AF00001337B617B69052BEDD90F4A7B68C2F8D6
:104B0000B030FB7A8F2B07D80B4BDB6A23F07F0387
:104B1000094A43F02003D3627B78012B05D1084B6F
:104B20001B68074A43F00403136000BF1837BD46F3
:104B300080BD00BF00000E4000400E4000A00040BD
:104B400064310E4080B483B000AF7860044A7B6863
:104B5000536100BF0C37BD465DF8047B704700BF52
:104B60000020044080B483B000AF7860044A7B68C2
:104B7000136200BF0C37BD465DF8047B704700BF71
:104B80000020044080B483B000AF7860054B5A6ABF
:104B900004497B6813434B6200BF0C37BD465DF888
:104BA000047B70470020044080B400AF034B9B6936
:104BB0001846BD465DF8047B704700BF00200440E6
:104BC00080B483B000AF7860044A7B68136100BF93
:104BD0000C37BD465DF8047B704700BF00200440E1
:104BE00080B582B000AFFFF753FF00F057F800F038
:104BF00067F800F0ADF800F059F900F003FF0D215F
:104C00000320FFF7C1FE0346002B24D12048FDF707
:104C100089FF0346FB71FB79002B1ED10C21032079
:104C2000FFF709FF1B4800F083FF0C210320FFF76B
:104C3000D5FE184800F07CFF0C210320FFF7FBFE97
:104C4000144800F075FF0C210320FFF7C7FE114840
:104C500000F06EFF01E0FDF75CFF0020FFF7A6FD0E
:104C600000F048F800F0EEFAFEF708F907210520F9
:104C7000FFF78AFE0346002B02D10020FEF7D0FD8D
:104C8000FEF7A0FE044B1B781846FEF7ADFEF9E7D1
:104C9000887D000020A107005430002090B585B029
:104CA00000AF064B3C460FCB84E80F003B4618464E
:104CB000FCF7E8FF00BF1437BD4690BD907D0000B3
:104CC00080B582B000AF094B1B687B603B1D184666
:104CD000FCF79CF94FF40040FBF70AFB0448FCF793
:104CE00015F900BF0837BD4680BD00BFA07D00009C
:104CF00080841E0080B582B002AF0123019301239E
:104D000000930023072207210520FDF79BFA0123CA
:104D10000193012300930123042204210020FDF7C5
:104D200091FA0920FFF784FD1120FFF781FD09208A
:104D3000FFF760FD1120FFF75DFD02210920FFF75D
:104D400095FD02211120FFF791FD00BFBD4680BDFA
:104D500080B500AF01211D48FBF734FD002304227C
:104D600006210520FDF700FB002301220721052075
:104D7000FDF7FAFA002304220C210320FDF7F4FAD0
:104D8000002301220D210320FDF7EEFA0123042266
:104D90000E210320FDF7E8FA002301220F21032052
:104DA000FDF7E2FA0123042202210020FDF7DCFADC
:104DB0000123042203210020FDF7D6FA002301225B
:104DC00004210020FDF7D0FA00BF80BD00250A00B5
:104DD00080B500AF00F008F800BF80BD80B500AF1F
:104DE00000F002F800BF80BD80B582B000AFFFF7D1
:104DF000BFFD78607868FFF7ABFD7B6803F0800348
:104E0000002B02D00020FEF70BFD7B6803F010039F
:104E1000002B45D0FEF724F80346002B03D0224B8D
:104E200000221A703CE0FEF7B3FC034683F0010356
:104E3000DBB2002B0FD1FEF7C3FC034683F0010366
:104E4000DBB2002B07D1FEF7D3FC034683F001034E
:104E5000DBB2002B03D0144B05221A7020E0FEF7C2
:104E6000EFFC034683F00103DBB2002B03D00E4BB3
:104E70001C221A7014E0FEF73DFC0346002B03D001
:104E8000094B04221A700BE0FEF7A8FB0346002B27
:104E900003D1054B02221A7002E0034B01221A7063
:104EA00000BF0837BD4680BD5430002080B584B0B7
:104EB00000AF1A4A3B1D07CA03C31A7001211848E4
:104EC000FBF780FC02211748FBF784FE01211648FE
:104ED000FBF778FC00233B710F233B720123FB722D
:104EE0003B1D1846FDF7F6FA1048FFF72BFE55203C
:104EF000FFF766FE4020FFF745FE03211D20FFF768
:104F0000B5FC1D20FFF794FC1D20FFF773FC01206A
:104F1000FDF7CEFA00BF1037BD4680BDA47D00006E
:104F200000050A0005002400A0091400010119026F
:104F300080B582B000AFFFF737FE78607868FFF782
:104F400011FEFDF78DFF034683F00103DBB2002B5A
:104F500002D0034B06221A7000BF0837BD4680BD41
:104F60005430002080B483B000AF0346FB7197F942
:104F70000730002B0BDBFB7903F01F02074997F981
:104F800007305B09012000FA02F241F8232000BF3C
:104F90000C37BD465DF8047B704700BF00E100E0C0
:104FA00080B483B000AF03463960FB7197F90730D6
:104FB000002B0ADB3B68DAB20C4997F90730520143
:104FC000D2B20B4483F800230AE03B68DAB2084906
:104FD000FB7903F00F03043B5201D2B20B441A7663
:104FE00000BF0C37BD465DF8047B704700E100E070
:104FF00000ED00E080B485B000AF786039607B6878
:1050000003F1C063FB60FB683A681A6000BF1437A5
:10501000BD465DF8047B704780B485B000AF786012
:1050200039607B6803F18063FB60FB683A681A6053
:1050300000BF1437BD465DF8047B704780B582B071
:1050400000AF03463960FB71FB79002B0DD0FB7973
:10505000012B0AD0FB79022B07D0FB79032B04D05C
:10506000FB79042B01D0FB79052BFA7913465B0001
:1050700013441B010C3303F1804303F5204301214A
:105080003A6801FA02F211461846FFF7C5FF00BF61
:105090000837BD4680BD80B582B000AF0346396099
:1050A000FB71FB79002B0DD0FB79012B0AD0FB792A
:1050B000022B07D0FB79032B04D0FB79042B01D002
:1050C000FB79052BFA7913465B0013441B010C3363
:1050D00003F1804303F5204301213A6801FA02F20B
:1050E00011461846FFF786FF00BF0837BD4680BD52
:1050F00080B483B000AF03463960FB71FB79002BAD
:105100000DD0FB79012B0AD0FB79022B07D0FB795C
:10511000032B04D0FB79042B01D0FB79052B012252
:105120003B6802FA03F30849FA79184613465B0014
:1051300013441B010B441833186000BF0C37BD46E5
:105140005DF8047B704700BF00A0004080B483B0CE
:1051500000AF78607B68094A934203D07B68084AB5
:10516000934201D1012300E0002303F00103DBB2ED
:1051700018460C37BD465DF8047B7047008001403F
:105180000084014080B483B000AF78604FF6FF73B5
:1051900018460C37BD465DF8047B704780B582B079
:1051A00000AF786039607868FFF7ECFF7B683A6899
:1051B0005A6200BF0837BD4680BD80B582B000AFDF
:1051C00078600B46FB707868FFF7C0FFFB78002B18
:1051D00003D07B6801225A6002E07B6802225A6099
:1051E00000BF0837BD4680BD80B483B000AF786093
:1051F00039607B683A685A6100BF0C37BD465DF87C
:10520000047B704780B483B000AF786039607B68FE
:105210009A693B681A437B689A6100BF0C37BD46A8
:105220005DF8047B704780B582B000AF786039606C
:105230007868FFF7A7FF7B683A68DA6100BF083734
:10524000BD4680BD80B584B000AF00230422072195
:105250000220FDF789F8002304220A210220FDF72D
:1052600083F80023042209210320FDF77DF80123A0
:1052700001220B210220FDF777F8002304220621EA
:105280000220FDF771F80123042208210220FDF716
:105290006BF80123042209210220FDF765F80121A2
:1052A0001648FBF78FFA3B4600221A605A609A6054
:1052B0001A7301233B7001237B703B46194610484B
:1052C000FDF7ACF900210E48FFF777FF00210C48ED
:1052D000FFF764FF01210A48FFF794FF1220FFF750
:1052E00041FE01211220FFF75BFE4FF4C871044814
:1052F000FFF799FF00BF1037BD4680BD00120400C4
:105300000084014090B585B000AFC7E902011346A3
:10531000FB71304A4FF000034FF00004C2E9003443
:1053200006210220FFF78AFE07210220FFF7B3FEC5
:10533000032000F0B9FA09210320FFF7ACFE142086
:1053400000F0B2FA0A210220FFF7A5FE962000F035
:10535000ABFAFB79002B04D107210220FFF76EFE88
:1053600003E007210220FFF796FE1B4B01221A7073
:1053700001211A48FFF721FF00BFD7E902124FF0C1
:1053800000034FF00004D40144EA5164CB01114AF8
:10539000D2E90012A24208BF9942EED300210F4881
:1053A000FFF70BFF00210D48FFF7F8FE0621022052
:1053B000FFF744FE0A210220FFF740FE09210320E7
:1053C000FFF73CFE044B00221A7000BF1437BD46A5
:1053D00090BD00BF603000203930002000840140C3
:1053E00090B583B000AF0346FB711B4A4FF000033A
:1053F0004FF00004C2E9003406210220FFF71EFE30
:1054000007210220FFF747FE032000F04DFA092193
:105410000320FFF740FE142000F046FA0A21022084
:10542000FFF739FE962000F03FFAFB79002B04D1FC
:1054300007210220FFF702FE03E007210220FFF709
:105440002AFE01210548FFF7B8FE054B01221A701C
:1054500000BF0C37BD4690BD603000200084014085
:105460003930002080B500AF00210C48FFF7A5FEC1
:1054700000210A48FFF792FE06210220FFF7DEFD19
:105480000A210220FFF7DAFD09210320FFF7D6FDEC
:10549000034B00221A7000BF80BD00BF0084014092
:1054A0003930002098B500AF01210948FFF79CFE74
:1054B000084BD3E900124B1C42F10004054AC2E933
:1054C000003406210220FFF713FE00BF98BD00BF85
:1054D000008401406030002080B483B000AF0346F8
:1054E000FB7197F90730002B0BDBFB7903F01F02F0
:1054F000074997F907305B09012000FA02F241F8E9
:10550000232000BF0C37BD465DF8047B704700BF09
:1055100000E100E080B483B000AF03463960FB7166
:1055200097F90730002B0ADB3B68DAB20C4997F990
:1055300007305201D2B20B4483F800230AE03B68E3
:10554000DAB20849FB7903F00F03043B5201D2B2EF
:105550000B441A7600BF0C37BD465DF8047B7047DC
:1055600000E100E000ED00E080B483B000AF7860BF
:1055700039607B683A689A6400BF0C37BD465DF8B5
:10558000047B704780B483B000AF786039607B687B
:10559000DA6C3B681A437B68DA6400BF0C37BD469F
:1055A0005DF8047B704780B483B000AF78607B689F
:1055B0001B6C18460C37BD465DF8047B704780B401
:1055C00083B000AF78607B681B6918460C37BD4616
:1055D0005DF8047B70470000B0B58AB000AF78601A
:1055E000334B07F10C041D460FCD0FC495E807009F
:1055F00084E807002F4B1B78002B06D000212E4893
:10560000FDF73EF92C48FDF7CBF901212B48FBF7BC
:10561000D9F801212A48FBF7D5F87B687B61002384
:105620003B7307F10C0319462348FDF74FF9224B52
:105630009B6F214A23F01F0393671F4B5B6F1E4A2A
:1056400043F0010353671C4B9B6F1B4A23F4F85331
:105650009367194B5B6F184A43F0020353670123AA
:10566000042200210020FCF77FFE002301220121FB
:105670000020FCF779FE04210F48FFF783FF01218A
:105680000D48FFF77FFF00210B20FFF743FF0B20A2
:10569000FFF722FF0C20FFF71FFF05210648FDF74B
:1056A000EFF8044B01221A7000BF2837BD46B0BD89
:1056B000B07D00003A30002000000140404105006C
:1056C0000022040080B582B000AF0E48FFF76BFFE8
:1056D00078607B6803F00403002B0FD00948FDF7C6
:1056E000AFF90346FB70FB1C19460748FDF794FC15
:1056F0000346012B02D1054B00221A7000BF083768
:10570000BD4680BD00000140FC2D0020ED2D002095
:1057100080B582B000AF78600F4B1B7883F0010337
:10572000DBB2002B01D0002312E00C48FDF7AAFCED
:105730000346022B04D100230AE07B6801337B601F
:1057400079680648FDF72AFC0346022BF5D10123B0
:1057500018460837BD4680BDED2D0020FC2D0020E9
:1057600080B582B000AF00BFFB1D19460648FDF7AB
:1057700015FC0346022BF7D1044B01221A7000BF1F
:105780000837BD4680BD00BFFC2D0020ED2D002058
:1057900080B582B000AF1148FFF705FF78607B68E5
:1057A00003F00103002B10D0FB1C19460C48FDF739
:1057B000F5FB0346022B03D10A4B00221A7004E0CA
:1057C000FB7819460548FDF74FF901210348FFF71B
:1057D000CBFE00BF0837BD4680BD00BF00000140C2
:1057E000F02D00206834002080B584B000AF7860D0
:1057F0000D23BB720A237B720BE079682748FDF703
:105800000BFC0346012B01D1002342E07B680133EE
:105810007B607B681B78002BEFD107F10A031946E8
:105820001E48FDF7F9FB0346012B01D1002330E0B0
:1058300007F1090319461948FDF7EEFB0346012B52
:1058400001D1002325E0164B1B7883F00103DBB266
:10585000002B1DD0124B01221A701248FFF7AFFE29
:10586000F860FB6803F04003002B01D1002310E037
:1058700007F10B0319460948FDF790FB0346022B7D
:1058800001D1002305E0FB7A19460648FDF7ECF844
:10589000012318461037BD4680BD00BFF02D002003
:1058A000683400200000014080B483B000AF78600D
:1058B0007B680B49002B0CD0013B8822120200327E
:1058C00053430A68D80AD20A5043800901D00138EC
:1058D000FDD800BF0C37BD465DF8047B704700BFA4
:1058E000082E002080B483B000AF0346FB7197F907
:1058F0000730002B0BDBFB7903F01F02074997F9F8
:1059000007305B09012000FA02F241F8232000BFB2
:105910000C37BD465DF8047B704700BF00E100E036
:1059200080B483B000AF0346FB7197F90730002BBA
:105930000CDBFB7903F01F02074997F907305B097D
:10594000012000FA02F2603341F8232000BF0C3737
:10595000BD465DF8047B704700E100E080B483B091
:1059600000AF78604FF6FF7318460C37BD465DF800
:10597000047B704780B483B000AF78607B685B6A5B
:1059800018460C37BD465DF8047B704780B483B081
:1059900000AF786039607B683A685A6100BF0C37A5
:1059A000BD465DF8047B704780B483B000AF78607B
:1059B00039607B689A693B68DB431A407B689A616F
:1059C00000BF0C37BD465DF8047B704780B483B0E0
:1059D00000AF78607B68DB6818460C37BD465DF821
:1059E000047B704780B582B000AF7860396078681A
:1059F000FFF7B4FF7B683A68DA6100BF0837BD463D
:105A000080BD0000F0B589B000AF07F10C030022A3
:105A10001A605A609A601A7301233B733B46002256
:105A20001A605A609A600223BB7101213548FAF767
:105A3000C9FE3B461A4600213348FCF763FE4FF689
:105A4000FF713148FFF7CEFF0023BB7307F10C0352
:105A500019462D48FCF7E2FD2C48FAF719FF0246DB
:105A60002B4B1A602A4B1B68BA7BD340284A136021
:105A7000BB7B0133DBB2BB73BB7B0A2B04D8244B4B
:105A80001B68244A9342E1D82348FAF701FF0246F3
:105A9000224BB3FBF2F3FB611D4B1B6819464FF021
:105AA0000002FB694FF0000403FB02F501FB04F068
:105AB0002844A1FB03340219144619494FF000028F
:105AC0005D1844EB020628463146164A4FF00003A3
:105AD00000F0BCF803460C461A46134B1A60134BF1
:105AE00000221A7010210848FFF75EFF0A20FFF716
:105AF00017FF0A20FFF7F6FE002318462437BD469D
:105B0000F0BD00BF000204000080014040410500DC
:105B10003C30002080841E007000020000B0710B39
:105B200020A1070040420F004030002044300020F8
:105B3000F0B585B000AF7860214B1B6819464FF077
:105B400000027B684FF0000403FB02F501FB04F048
:105B50002844A1FB0334021914461A494FF00002ED
:105B60005D1844EB020628463146174A4FF0000301
:105B700000F06CF803460C46C7E902340DE04FF61E
:105B8000E85000F041F8D7E9023410494FF0FF32F5
:105B90005D1844EB0206C7E90256D7E902344FF616
:105BA000E8514FF00002A24208BF9942E7D33B8977
:105BB000184600F029F8002318461437BD46F0BDFA
:105BC0003C30002020A1070040420F001802FFFFD8
:105BD00080B582B000AF0A48FFF7F8FE78607B68B6
:105BE00003F01003002B06D010210548FFF7CEFE6E
:105BF000044B01221A7000BF0837BD4680BD00BFAC
:105C0000008001404430002080B584B000AF0346DE
:105C1000FB80FB88002B12D00B48FFF7ABFE03463E
:105C2000FB810948FFF7A6FE03469BB2BB81BB89F7
:105C30009AB2FB89D31A9BB2FA889A42F1D800BF74
:105C40001037BD4680BD00BF0080014053B94AB93E
:105C5000002908BF00281CBF4FF0FF314FF0FF3074
:105C600000F072B9ADF1080C6DE904CE00F006F851
:105C7000DDF804E0DDE9022304B070472DE9F047C8
:105C8000089E04468846002B4BD18A42154667D9A8
:105C9000B2FA82F24AB1C2F1200701FA02F320FA05
:105CA00007F7954047EA030894404FEA154E230C46
:105CB000B8FBFEF71FFA85FC0EFB178843EA084382
:105CC00007FB0CF1994209D9EB1807F1FF3080F07E
:105CD0001B81994240F21881023F2B445B1AA4B207
:105CE000B3FBFEF00EFB103344EA034400FB0CFC54
:105CF000A44509D92C1900F1FF3380F00781A44590
:105D000040F2048102382C4440EA0740A4EB0C0422
:105D100000271EB1D4400023C6E900433946BDE840
:105D2000F0878B4209D9002E00F0EB800027C6E9EE
:105D3000000138463946BDE8F087B3FA83F7002FF3
:105D400047D18B4202D3824200F2FA80841A61EB7F
:105D5000030301209846002EE0D0C6E90048DDE7A5
:105D600002B9FFDEB2FA82F2002A40F08F80491BAE
:105D70004FEA154E1FFA85F80127B1FBFEFC230CF4
:105D80000EFB1C1143EA014308FB0CF1994207D9B1
:105D9000EB180CF1FF3002D2994200F2CD8084461C
:105DA000591AA3B2B1FBFEF00EFB101443EA0444EF
:105DB00008FB00F8A04507D92C1900F1FF3302D2E7
:105DC000A04500F2B6801846A4EB080440EA0C4057
:105DD0009FE7C7F1200CBB4022FA0CFE4EEA030EEF
:105DE00001FA07F420FA0CF521FA0CF34FEA1E48E9
:105DF0002543B3FBF8F92C0C08FB19331FFA8EFA74
:105E000044EA034309FB0AF49C4202FA07F200FA4F
:105E100007F10BD91EEB030309F1FF3080F08780F7
:105E20009C4240F28480A9F1020973441B1BADB26D
:105E3000B3FBF8F008FB103345EA034400FB0AFA11
:105E4000A24508D91EEB040400F1FF336BD2A24532
:105E500069D90238744440EA0940A0FB0289A4EBE6
:105E60000A044C45C2464B4654D351D0002E69D04B
:105E7000B1EB0A0564EB030404FA0CFCFD40FC40A2
:105E80004CEA0505C6E90054002747E7C2F12003A4
:105E900020FA03F7954001FA02F021FA03F34FEAE2
:105EA000154E3843010CB3FBFEF71FFA85F80EFBC5
:105EB000173341EA034107FB08F38B4204FA02F46B
:105EC00007D9691807F1FF3C2FD28B422DD9023F29
:105ED0002944CB1A81B2B3FBFEF00EFB103341EA2A
:105EE000034100FB08F38B4207D9691800F1FF3C1E
:105EF00017D28B4215D902382944C91A40EA0747FC
:105F00003BE73746304609E70746E7E61846FBE633
:105F10004145ABD2B8EB020A69EB0E0201381346D9
:105F2000A4E76046E9E7184695E76746D1E781466A
:105F30007CE702382C4447E7ACF1020C2B442FE7F6
:105F4000384608E73746E9E6704700BF0028B8BF83
:105F5000404270470A22002100F040B908B5074BC3
:105F6000044613B10021AFF30080054B1868836A23
:105F700003B19847204601F0ABF900BF00000000D4
:105F8000CC7D000070B50D4E0D4CA41BA410002557
:105F9000A54209D10B4E0C4C01F09CF9A41BA41096
:105FA0000025A54205D170BD56F82530984701352A
:105FB000EEE756F8253098470135F2E7DC2F002050
:105FC000DC2F0020DC2F0020E02F002010B5431E26
:105FD0000A44914200D110BD11F8014B03F8014F62
:105FE000F7E702440346934200D1704703F8011BD0
:105FF000F9E700000EB400B59CB01DAB029006900E
:106000006FF00041094807910491094953F8042BA6
:1060100005910068019302A900F074F9029B002227
:106020001A701CB05DF804EB03B070470C2E002012
:106030000802FFFF0EB430B59CB01FAC4FF40172E4
:1060400054F8045BADF814200290069000F01EF89E
:106050000B4B039007900B930A48019400230F9376
:1060600014934FF6FF73ADF816302A46234602A963
:10607000006800F097FA1CB0BDE8304003B07047EC
:10608000896000000C2E002000207047034613F8A2
:10609000012B002AFBD1181A0138704710B56AB1DC
:1060A0000139841810F8013B11F8012F934203D1F4
:1060B000A04201D0002BF5D1981A10BD1046FCE784
:1060C0002DE9F0478046894692461E460F463D46DA
:1060D000089815F8014B00F097F82044437813F026
:1060E000080332D12D2C32D17C78BD1C0122002E28
:1060F0005DD0102E09D1302C07D12B7803F0DF03AF
:10610000582B4FD16C7810260235002A14BF4FF05F
:1061100000416FF000410027B1FBF6FC384606FB5A
:106120001C1EA4F13003092B17D81C46A64223DD00
:106130007B1C07D084451CD301D1A64519DB00FB8D
:106140000640012715F8014BEBE72F46BFE72B2C44
:1061500004BFBD1C7C781A46C9E7A4F14103192B82
:1061600001D8373CE2E7A4F16103192B04D8573C6E
:10617000DCE74FF0FF37E5E77B1C08D12223C8F8A6
:1061800000300846BAF1000F07D1BDE8F08702B130
:106190004042BAF1000FF8D00FB105F1FF39CAF84B
:1061A0000090F2E73024002EAFD10826ADE7302C66
:1061B000A3D00A26A9E7000037B5064C064D24688F
:1061C000246A002C08BF2C460094FFF779FF03B027
:1061D00030BD00BF0C2E0020702E0020084B37B5BC
:1061E0001C68084D236A002B08BF2B4600931346FA
:1061F0000A4601462046FFF763FF03B030BD00BFEB
:106200000C2E0020702E0020D0F8EC00704700000B
:10621000044B054A1B681B6A002B08BF1346D3F8C2
:10622000EC0070470C2E0020702E002082B001B9C7
:1062300001A942B14BB113780B601278101C18BF42
:10624000012002B070471046FBE76FF00100F8E74D
:106250002DE9F0478E689E4282460C46904699464C
:1062600037D88A8912F4906F31D0256809696F1A7E
:106270006569022305EB450595FBF3F509F101037B
:106280003B449D4238BF1D46530530D5294600F09A
:1062900077FF064650B90C23CAF80030A38943F0B3
:1062A0004003A3814FF0FF30BDE8F0873A462169F3
:1062B000FFF78CFEA38923F4906343F08003A3814E
:1062C000266165613E44ED1B2660A5604E464E4545
:1062D00000D94E4632464146206800F0E9FEA368E8
:1062E0009B1BA36023681E4426600020DCE72A462F
:1062F00000F0A0FF06460028E2D12169504600F0D8
:10630000F1FEC8E72DE9F04F9DB0804603938B89DD
:106310001D060C4616460FD50B696BB9402100F0DF
:106320002FFF2060206128B90C23C8F800304FF0FF
:10633000FF30C7E0402363610023099320238DF8D9
:10634000293030238DF82A304FF0010B37463D4677
:1063500015F8013B0BB1252B3ED1B7EB060A0BD04C
:106360005346324621464046FFF772FF013000F0A7
:10637000A480099B534409933B78002B00F09D8037
:1063800000234FF0FF32CDE90523049307938DF8E6
:1063900053301A932F46052217F8011B4F4800F07F
:1063A00037FE049BD0B9D90644BF20228DF8532074
:1063B0001A0744BF2B228DF853202A782A2A15D099
:1063C000079A2F4600200A25394611F8013B303B39
:1063D000092B4DD9B8B10FE02F46B8E73F4A801AD4
:1063E0000BFA00F0184304903D46D3E7039A111DC1
:1063F00012680391002A01DB079204E0524243F045
:106400000203079204933B782E2B0CD17B782A2B26
:1064100033D1039B1A1D1B680392002BB8BF4FF0AA
:10642000FF33023705932E4D39780322284600F0BA
:10643000EFFD38B14023401B03FA00F0049B0343F7
:1064400001370493397827488DF8281006227E1CDE
:1064500000F0DEFD002838D0234B13BB039B07332D
:1064600023F0070308330393099B4B4409936DE71B
:1064700005FB023201200F46A6E7002301370593F2
:1064800019460A25384610F8012B303A092A03D953
:10649000002BC8D00591C6E705FB01210123074663
:1064A000F0E703AB00932246104B04A94046AFF33C
:1064B0000080B0F1FF3F8146D6D1A3895B063FF54E
:1064C00036AF09981DB0BDE8F08F03AB00932246AC
:1064D000064B04A9404600F02BFAEAE7DA7D0000FB
:1064E000E07D0000E47D000000000000516200003B
:1064F00038B54B1C144603D14FF0FF35284638BD44
:10650000938923F020039381636B5268CDB28BB1E2
:10651000A36B934208DD23685A1E226003F8015CD6
:10652000636801336360E9E7214600F029FD002834
:10653000F1D0E1E72169236851B1994208D213F8FB
:10654000011CA94204D1013B013223606260D5E7FE
:10655000C4E90F3204F1440363630323A3632346B6
:1065600003F8465F23600123DCE710B50C46496B56
:1065700069B104F14403994201D000F0B3FD236CEA
:1065800063600020606313B1E36B236010BD236977
:10659000236000236360A38943F02003A3814FF0AD
:1065A000FF30F3E72DE9F04FADF5257D0DF10C0837
:1065B00001930023469347939E4BA293DFF87C926E
:1065C0009D4BCDF8208106460C469246A3930A27A0
:1065D0009AF80030002B00F02A815546FFF718FE8C
:1065E00015F801BB5844437813F008031CD06368C6
:1065F000002B12DDFFF70CFE23681A781044427856
:10660000120701D4AA46E3E7479A0132479262682B
:106610000133013A62602360E9E7A39B21463046DB
:1066200098470028E6D0EDE7BBF1250F40F08280C7
:10663000459343939AF801302A2B03D110234393B7
:106640000AF10205AA4615F8011BA1F13002092A38
:1066500022D90322794800F0DBFC38B1A0EB090312
:1066600001209840439B18434390AA469AF8003073
:10667000672B0AF101052BD8652B80F09F80472BF3
:1066800010D8452B80F09A80002B6CD0252B51D050
:1066900003234993449727E0459B07FB0313303BB3
:1066A0004593CFE75B2B6AD00CD8582BF0D1439A97
:1066B00042F400724392102244926E2B8CBF04234A
:1066C000032310E0632B65D0642BE1D14497F4E7FA
:1066D000702B4BD026D86E2B62D04CD8692BD7D1DB
:1066E00000234493032349936368002B68DD439B95
:1066F000590607D4FFF78CFD23681A7810444278B6
:10670000120764D4499B022B73DC01AB224643A9D8
:10671000304600F01FFA012800F0898002287FF43B
:1067200071AF1DE0752BD1D0782BC0D0732BAFD1BA
:106730000223D8E76368002B0CDD23681A785A45DA
:1067400075D1013362682360479B013A013362606F
:10675000479357E7A39B2146304698470028ECD043
:106760004698002859D14FF0FF305CE0439A42F040
:10677000200243929BE7082344930423B3E729466E
:10678000404600F03FFB439B43F0400343930546E4
:106790000123A8E7439B43F0400343930023A2E770
:1067A0004398C3063FF52EAF019B479A191D0191EF
:1067B0001B68C0074CBF1A801A6023E7052392E7C5
:1067C000A39B214630469847002890D0C8E7479AB7
:1067D000013247926268013A002A626002DD0133A9
:1067E000236087E7A39B214630469847002881D045
:1067F000B6E7042B06DC01AB224643A9304600F085
:106800000DFA88E70E4B002B3FF4FCAE01AB22469D
:1068100043A93046AFF300807DE7A38913F0400F12
:1068200018BF4FF0FF300DF5257DBDE8F08F46987D
:10683000F9E700BFF16400006B650000E07D000037
:10684000000000002DE9F04791461F468A680B6959
:10685000DDF820809342B8BF1346C9F8003091F8A4
:10686000432006460C4612B10133C9F800302368B4
:10687000990642BFD9F800300233C9F800302568C4
:1068800015F0060507D104F1190AE368D9F80020CC
:106890009B1AAB4228DC94F843302268003318BFBF
:1068A000012392062DD404F1430239463046C047F5
:1068B000013020D02368E568D9F8002003F00603F2
:1068C000042B08BFAD1AA36822690CBF25EAE57541
:1068D00000259342C4BF9B1AED184FF000091A34EB
:1068E0004D451AD1002008E0012352463946304672
:1068F000C047013003D14FF0FF30BDE8F0870135CC
:10690000C3E7E1185A1C302081F84300224494F870
:10691000451082F843100233C5E701232246394669
:106920003046C0470130E6D009F10109D8E7000040
:106930002DE9F04301F1430C0C46097E85B06E2928
:106940001746064698460C9A00F0B38022D8632971
:1069500036D00AD8002900F0B980582900F0838089
:1069600004F1420584F8421032E0642901D069291B
:10697000F6D120681368050603F104012AD51B68C7
:106980001160002B03DA2D225B4284F843206F480C
:106990000A2239E0732900F09D8008D86F2920D0A1
:1069A0007029DDD1236843F02003236003E07529BB
:1069B00017D07829D4D1782384F84530644855E03D
:1069C0001368191D1B68116004F1420584F84230F8
:1069D00001238CE01B68116010F0400F18BF1BB240
:1069E000CFE713682568181D1060280601D51B68BD
:1069F00002E06806FBD51B8854486F2914BF0A22A1
:106A00000822002184F843106568A560002DC0F2BB
:106A10009580216821F004012160002B3DD1002DDB
:106A200040F08E806546082A0BD12368DB0708D525
:106A3000236962689A42DEBF302305F8013C05F104
:106A4000FF35ACEB05032361CDF800803B4603AA7C
:106A500021463046FFF7F6FE01304DD14FF0FF30B2
:106A600005B0BDE8F083394884F845101368216803
:106A70001D1D1B6815600A060BD5CA0744BF41F0EF
:106A8000200121601BB9226822F02002226010221E
:106A9000B7E74D0648BF9BB2EFE76546B3FBF2F19F
:106AA00002FB1133C35C05F8013D0B460029F5D10B
:106AB000B9E7136825686169181D106028061B680E
:106AC00001D5196002E06A06FBD519800023236115
:106AD0006546B9E71368191D11601D6862680021D9
:106AE000284600F095FA08B1401B60606368236196
:106AF000002384F84330A7E723692A463946304605
:106B0000C0470130AAD023689B0713D4E068039BD9
:106B10009842B8BF1846A3E701234A463946304693
:106B2000C04701309AD00135E368039A9B1AAB4203
:106B3000F2DCEBE7002504F11909F5E7002BACD1F5
:106B4000037884F8423004F142056CE7EB7D0000E5
:106B5000FC7D00002DE9F04115468A6880460C4610
:106B600032B98A69002A14BF4FF0FF3201228A60CD
:106B70002268D1065FBF1A68111D196017680026C8
:106B8000A369DBB1012B07D12B6862691B78D35C49
:106B9000A3B9002E32D106E0022B07D0002E2DD152
:106BA000A369012B2AD10120BDE8F081FFF730FB5A
:106BB0002B681B78184443781B07EFD42368DA0648
:106BC0005EBF2B681B783B702A686B6802F101027C
:106BD0002A60A26803F1FF3302F1FF326B6006F115
:106BE000010658BF0137A26042B1002BC8DCD4F8BF
:106BF00080312946404698470028C1D0236813F0C9
:106C0000100305D1E2680132E260A26902B13B7073
:106C100023691E4426610020C6E700002DE9F04FDD
:106C20009A46744B0C468346164693E8070087B095
:106C300003ABA76883E807006F4BA1696F4A03297C
:106C400008BF1A467B1EB3F5AE7F84BF40F25D13CA
:106C5000A3602368009243F4506388BF6FF4AE755D
:106C600004F11C0923608CBF7F1900274B464FF0AD
:106C700000080193316803AB022253F82800097819
:106C800000F0C6F9019B30B3B8F1010F5AD1626828
:106C90002AB92268082142F40072616022602268E9
:106CA00022F4A0622260A268511EA1609AB13268EB
:106CB000511C316012781A705D1C7368013B002B07
:106CC000736007DCD4F88031314658469847002875
:106CD00040F086802B4608F10108B8F1030FC8D1B7
:106CE00062680AB90A226260626845496069019374
:106CF000891A00F087F8019B4FF000081D46A36831
:106D00002268002B3AD03168606991F800C010F811
:106D10000C00002832D0BCF1300F21D110051FD556
:106D200008F1010817B10133013FA3607368013B0B
:106D3000002B73601BDD336801333360A368013BB4
:106D4000A360DCE7B8F1020FADD1226802F4C061A4
:106D5000B1F5007FBFD11021616042F48072A1E7DC
:106D600022F4106222600B782B700135DEE7D4F834
:106D700080313146584698470028DFD02368D9052E
:106D80000CD54D4508D915F8011CD4F87C31324694
:106D9000584698476F1E3D464D4529D0226812F04F
:106DA000100213D12A706368009E49465846B047C6
:106DB000DAF8003021681A1DCAF8002011F0200FFF
:106DC0001B6810D01860E3680133E360A5EB090588
:106DD000A844256945442561002007B0BDE8F08F2F
:106DE0004FF00008CAE7CA074CBF18801860EAE7EE
:106DF0000120F2E7107E0000B96100005D6F000025
:106E00002C7E000070B50B785E2B13BF4A1C8A1CC9
:106E10004B78002108BF0121441E00F1FF0504F852
:106E2000011FAC42FBD113B9013A104670BD81F08D
:106E30000104C454511C11F8015C2D2D01F1FF36E1
:106E40000A4606D05D2DF0D00DB93246EDE72B464F
:106E5000EFE70E785D2EFAD0B342F8DC01339E42A4
:106E6000C454FBDC0231E6E72DE9F0478046894651
:106E700092461E460F463D46089815F8014BFFF70F
:106E8000C3F92044437813F0080330D12D2C30D1BE
:106E90007C78BD1C0121002E5CD0102E09D1302C35
:106EA00007D12B7803F0DF03582B4ED16C781026D6
:106EB00002354FF0FF320023B2FBF6F206FB02FC74
:106EC0006FEA0C0C1846A4F13007092F17D83C467E
:106ED000A64223DD002B1EDB82421CD301D1A44538
:106EE00019DB00FB0640012315F8014BEBE72F46A9
:106EF000C1E72B2C04BFBD1C7C781946CBE7A4F15D
:106F00004107192F01D8373CE2E7A4F16107192F97
:106F100004D8573CDCE74FF0FF33E5E7002B09DAF4
:106F20002223C8F800304FF0FF30BAF1000F07D12C
:106F3000BDE8F08701B14042BAF1000FF8D00BB1C3
:106F400005F1FF39CAF80090F2E73024002EB0D1E5
:106F50000826AEE7302CA4D00A26AAE737B5064C9F
:106F6000064D2468246A002C08BF2C460094FFF7C5
:106F70007BFF03B030BD00BF0C2E0020702E002020
:106F80002DE9F0410C46496B04F1440399421DD1AF
:106F90004FF4806100F0F4F818B94FF0FF30BDE80D
:106FA000F0814FF48063A36394F84630606380F807
:106FB000FF3394F8453080F8FE3394F8443080F87D
:106FC000FD3300F2FD3020600020E8E7A66B77007B
:106FD0003A4600F02FF905460028DED000EB0608FF
:106FE000014632464046FEF7F1FFC4F80080C4E98E
:106FF0000D57E9E749B1FF2A85BF8A2303600A706C
:107000004FF0FF3098BF01207047084670470000DE
:1070100001F0FF01102A2BDB10F0070F08D010F849
:10702000013B013A8B422DD010F0070F42B3F6D14D
:10703000F0B441EA012141EA014122F007047FF066
:1070400000070023F0E80256083C85EA010586EABD
:10705000010685FA47F5A3FA87F586FA47F6A5FAF9
:1070600087F68EB9EED1F0BC01F0FF0102F0070205
:1070700032B110F8013B013A83EA010313B1F8D1B0
:107080000020704701387047002D06BF3546033891
:10709000073815F0010F07D1013015F4807F02BFCA
:1070A000013015F4C03F0130F0BC0138704700BF1B
:1070B000884210B501EB020307D8421E99420AD05C
:1070C00011F8014B02F8014FF8E78342F5D9811816
:1070D000D21AD34200D110BD13F8014D01F8014D71
:1070E000F7E7000038B50546002945D051F8043CC3
:1070F0000C1F002BB8BFE41800F0D2F81F4A136829
:10710000104633B9636014602846BDE8384000F08B
:10711000C8B8A3420CD921686218934204BF1A6808
:107120005B68636004BF521822600460ECE713469A
:107130005A680AB1A242FAD919685818A0420BD16C
:1071400020680144581882421960DDD110685268E5
:107150005A6001441960D7E702D90C232B60D3E7AA
:10716000206821188A4204BF11685268626004BF17
:10717000091821605C60C7E738BD00BF48300020B7
:1071800070B5CD1C25F0030508350C2D38BF0C2536
:10719000002D064601DBA94203D90C2333600020F1
:1071A00070BD00F07DF8214A1468214691B9204C49
:1071B00023681BB9304600F063F82060294630464A
:1071C00000F05EF8431C24D10C233360304600F0FD
:1071D00068F8E4E70B685B1B18D40B2B0FD90B6026
:1071E000CD50CC18304600F05CF804F10B00231DA4
:1071F00020F00700C31AD3D05A42E250D0E78C42A5
:107200004B6816BF636013600C46EBE70C46496899
:10721000CCE7C41C24F00304A04205D0211A304658
:1072200000F02EF80130CFD02560DBE74830002099
:107230004C300020F8B5074614460E4621B91146D9
:10724000BDE8F840FFF79CBF22B9FFF74BFF25468A
:107250002846F8BD00F026F8A0420FD22146384655
:10726000FFF78EFF05460028F2D031462246FEF792
:10727000ADFE31463846FFF735FFE9E73546E7E72B
:1072800038B5064C002305460846236000F012F886
:10729000431C02D1236803B12B6038BD6C38002039
:1072A0007047704751F8043C181F002BBCBF0B58A7
:1072B000C0187047044A05491368002B08BF0B46E5
:1072C0001844106018467047503000207038002075
:1072D000FEE700BFF8B500BFF8BC08BC9E4670478B
:1072E000F8B500BFF8BC08BC9E46704773657420B3
:1072F00073792063206D206D616368696E6500009D
:1073000073657420756120622039363030000000CA
:10731000756172747500000073657420626C20766C
:107320002070206F6666000077616B6500000000CA
:107330007365742073792073206D20646565700017
:10734000616476206F66660073657420626C2065E8
:10735000206B2037323630373200000073657420DE
:10736000626C20652062203100000000736574208B
:10737000626C2065207020616E7900007365742056
:10738000737920722065203000000000736574203E
:10739000626C207620682064203130007365742090
:1073A000626C207620682069203634007365742072
:1073B000626C2076206C206420313000736574206C
:1073C000626C2076206C2069203230343800000056
:1073D00073657420626C207420632032000000000A
:1073E00073657420626C20632069203230300000A5
:1073F00073657420626C2063207420383030000084
:107400006766752030206E6F6E65000067667520B8
:1074100031206E6F6E6500006766752032206E6FDA
:107420006E6500006766752033206E6F6E65000024
:107430006766752034206E6F6E6500006766752084
:1074400035206E6F6E6500006766752036206E6FA2
:107450006E6500006766752037206E6F6E650000F0
:107460006766752037207374725F6163746976652F
:10747000000000006764692037206F6C6F20707017
:1074800020647276776B00007365742073792069CD
:10749000206D2022736C662E636822007365742051
:1074A0007379206920702022496E736563742054BB
:1074B000726170220000000073657420737920648B
:1074C000206E202225732200736176650000000083
:1074D000736C656570000000616476206C6F7700E6
:1074E00000060000554700000000000000000000FA
:1074F000A93A00000300000001000000A93A0000C2
:107500000300000001060000F13F0000050000003C
:1075100002000000A93A000003000000020600007B
:10752000854000000400000005070000713A0000DB
:1075300001000000050800007F3A00000100000083
:10754000050900002547000002000000051D00009D
:107550003F47000006000000051C00003F470000F8
:107560000700000004070000713A0000020000005C
:1075700004090000913A0000020000000408000025
:107580007F3A000001000000040A000025410000CD
:1075900002000000041D00003F470000060000003C
:1075A000041C00003F470000070000000305000026
:1075B000713A000000000000030400003F47000093
:1075C0000600000003030000713A000007000000FD
:1075D000030200003541000002000000030100002A
:1075E000254100000100000003000000A93A00004E
:1075F00003000000030B00005141000003000000E5
:10760000030C00009944000003000000030D00007B
:10761000C14400000300000003180000E54400001E
:1076200003000000030E00001545000003000000E9
:10763000030F0000354500000300000003100000A8
:107640005945000003000000031500007D450000BF
:1076500003000000031600009D4500000300000029
:107660000317000041430000030000000311000065
:10767000BD4500000300000003130000D5460000D4
:107680000300000003140000FD460000030000009A
:10769000031900006547000003000000031A000002
:1076A0007D47000003000000031B00009547000019
:1076B0000300000007000000A93A000003000000DA
:1076C00007060000554700000700000006060000FE
:1076D000F13F00000500000006000000A93A00008C
:1076E0000300000067657420737461747573000093
:1076F00072756E206D6F746F7200000073746F701E
:10770000206D6F746F720000726573657420706F06
:10771000730000007475726E206F6E007475726E67
:10772000206F6666000000007475726E20726566D8
:10773000206F6E007475726E20726566206F6666CB
:107740000000000073656C667465737400000000CF
:1077500068656C70000000007365742074696D6565
:107760000000000025780000736574206461746572
:107770000000000072756E2073746570732063776B
:107780000000000072756E2073746570732063636F
:10779000770000006765742074696D657461626CC0
:1077A000650000007365742074696D657461626CB6
:1077B0006500000072657365742074696D6574619D
:1077C000626C650053746174653A204F4E0000008E
:1077D00053746174653A204F4646000044617465F5
:1077E0002844444D4D5959293A20253032782530C6
:1077F000327825303278200054696D652848484D2C
:107800004D5353293A20253036782000506F776544
:10781000723A20676F6F6400506F7765723A20622A
:107820006164000043757272656E7420506F7369F5
:1078300074696F6E3A2025642000000054696D65FC
:1078400020736574206F6E63653A207472756500ED
:1078500054696D6520736574206F6E63653A2066A8
:10786000616C736500000000446174652073657489
:10787000206F6E63653A20747275650044617465AB
:1078800020736574206F6E63653A2066616C736562
:1078900000000000506F736974696F6E2052657349
:1078A0006574206F6E63653A207472756500000020
:1078B000506F736974696F6E205265736574206FC1
:1078C0006E63653A2066616C73650000506F736982
:1078D00074696F6E25693A2066756C6C0000000053
:1078E000506F736974696F6E25693A20656D7074A5
:1078F000790000002268656C7022000020202020A2
:1079000073686F777320746869732068656C70742E
:1079100065787400226765742073746174757322CE
:10792000000000002020202073686F7773207468A7
:107930006520737461747573206F662074686520A8
:1079400074726170000000002273657420646174B9
:10795000652044444D4D595922000000202020202C
:10796000736574207468652064617465206F662097
:107970007468652074726170000000002273657481
:107980002074696D652048484D4D53532200000016
:1079900020202020736574207468652074696D65EB
:1079A000206F6620746865207472617000000000AA
:1079B00022726573657420706F736974696F6E22CB
:1079C0000000000020202020726573657420746818
:1079D0006520706F736974696F6E206F66207468BC
:1079E0006520747261700000227475726E206F667B
:1079F00066220000202020207475726E206F66665B
:107A000020746865207472617020616674657220EC
:107A1000636C6F73696E67207468652061707000B5
:107A2000227475726E206F6E2200000020202020CC
:107A3000726573657420706F736974696F6E2C2042
:107A4000726573657420747261702066756C6C2049
:107A5000616E64207475726E206F6E20746865208C
:107A60007472617020616674657220636C6F7369F3
:107A70006E67207468652061707000002272756EF8
:107A8000206D6F746F7222002020202072756E208E
:107A9000746865206D6F746F7220696E2043435760
:107AA00020646972656374696F6E00002273746F7D
:107AB00070206D6F746F7222000000002020202063
:107AC00073746F7073207468652072756E6E696E62
:107AD00067206D6F746F72002273656C66746573D6
:107AE000742200002020202072756E20746F2065A3
:107AF0007665727920706F736974696F6E2077692B
:107B0000746820337320627265616B002274757231
:107B10006E20726566206F6E2200000020202020FB
:107B20007475726E206F6E2052454620746F20610E
:107B3000646A757374206D6F746F722063757272EE
:107B4000656E74206C696D69740000002274757232
:107B50006E20726566206F6666220000202020205D
:107B60007475726E206F66662052454620286E65D9
:107B700063657373617279206166746572206375E1
:107B80007272656E74206C696D69742061646A75C7
:107B900073746D656E7429002272756E207374653E
:107BA00070732063772058585858220020202020D6
:107BB00072756E2058585858206E756D62657273D4
:107BC000206F6620737465707320696E20435720A0
:107BD000646972656374696F6E2058585858206DD7
:107BE0007573742062652061206E756D6265722008
:107BF00066726F6D203120746F2039393939200059
:107C00002272756E207374657073206363772058D9
:107C100058585822000000002020202072756E2045
:107C200058585858206E756D62657273206F6620C3
:107C3000737465707320696E2043435720646972C2
:107C4000656374696F6E2058585858206D75737449
:107C50002062652061206E756D6265722066726FAC
:107C60006D203120746F203939393920000000002F
:107C700020000000494D504F5254414E543A20418B
:107C800066746572207265736574206F722062611C
:107C90007474657279206368616E67652069742009
:107CA0006E656365737361727920746F2073657498
:107CB000207468652074696D652C20736574207468
:107CC0006865206461746520616E64207265736507
:107CD000742074686520706F736974696F6E2E20EC
:107CE0004F74686572776973652074686520747273
:107CF00061702077696C6C206E6F742072756E2EC7
:107D00000000000049662074696D6520616E642082
:107D1000646174652068617665206265656E2073B4
:107D20006574206F6E636520616E64206120706FE2
:107D3000736974696F6E207265736574206861760B
:107D400065206265656E20646F6E65206F6E636589
:107D50002C2069732073686F776E20696E207374AE
:107D6000617475732E200000537465707065722005
:107D700072756E7300000000537465707065722038
:107D800073746F707065640054726170410000001C
:107D90000001080705000A00C8002000FFFF0000DE
:107DA00000020700010000000500000000000000C4
:107DB000050000000000000000C2010000050000F6
:107DC000001000000000000000000000102E002045
:107DD0004300504F534958002E00232D302B2000D4
:107DE000686C4C0065666745464700303132333475
:107DF0003536373839414243444546003031323315
:107E000034353637383961626364656600000000D6
:107E10002E7E0000317E0000347E0000412D466140
:107E20002D66383930313233343536375D002B2DFD
:107E30000030300078580000202020202020202012
:107E4000202828282828202020202020202020200A
:107E5000202020202020202088101010101010102A
:107E60001010101010101010040404040404040472
:107E70000404101010101010104141414141410103
:107E800001010101010101010101010101010101E2
:107E900001010110101010101042424242424202F1
:107EA00002020202020202020202020202020202B2
:107EB000020202101010102000000000000000005C
:107EC00000000000000000000000000000000000B2
:107ED00000000000000000000000000000000000A2
:107EE0000000000000000000000000000000000092
:107EF0000000000000000000000000000000000082
:107F00000000000000000000000000000000000071
:107F10000000000000000000000000000000000061
:107F20000000000000000000000000000000000051
:107F30000000000000000000000000000000000041
:107F40000000000000000000000000000000000031
:107F50000000000000000000000000000000000021
:107F60000000000000000000000000000000000011
:107F70000000000000000000000000000000000001
:107F800000000000000000000000000000000000F1
:0C7F9000000000000000000000000000E5
:087F9C006C81FF7F0100000071
:107FA400005A620200800000C0EA2101C0EA2101F7
:107FB400C0EA21016300000001000000000000008D
:107FC4007D0000000000000001000000010000002E
:107FD4000800000028090000010100000100000061
:107FE4000100000030170000010100000200000041
:107FF400080000002809000002010000020000003F
:10800400020000003017000002010000030000001D
:10801400080000002809000003010000030000001C
:1080240003000000301700000301000004000000FA
:1080340008000000280900000401000004000000FA
:1080440004000000301700000401000005000000D7
:1080540008000000280900000501000005000000D8
:1080640005000000301700000501000006000000B4
:1080740008000000280900000601000006000000B6
:108084000600000030170000060100000700000091
:108094000800000028090000070100000700000094
:1080A400070000003017000007010000080000006E
:1080B4000800000027090000080100000800000073
:1080C400010000003817000008010000090000004A
:1080D4000800000027090000090100000900000051
:1080E4000200000038170000090100000A00000027
:1080F4000800000027090000100100000A00000029
:108104000300000038170000100100000B000000FD
:108114000800000027090000110100000B00000006
:108124000400000038170000110100000C000000DA
:108134000800000027090000120100000C000000E4
:108144000500000038170000120100000D000000B7
:108154000800000027090000130100000D000000C2
:108164000600000038170000130100000E00000094
:108174000800000027090000140100000E000000A0
:108184000700000038170000140100000F00000071
:108194000800000023090000150100000F00000082
:1081A4000100000046170000150100001000000047
:1081B4000800000023090000160100001000000060
:1081C4000200000046170000160100001100000024
:1081D400080000002309000017010000110000003E
:1081E4000300000046170000170100001200000001
:1081F400080000002309000018010000120000001C
:1082040004000000461700001801000013000000DD
:1082140008000000230900001901000013000000F9
:1082240005000000461700001901000014000000BA
:1082340008000000230900002001000014000000D1
:108244000600000046170000200100001500000091
:1082540008000000230900002101000015000000AF
:10826400070000004617000021010000160000006E
:108274000800000018090000220100001600000098
:108284000100000056170000220100001700000042
:108294000800000018090000230100001700000076
:1082A400020000005617000023010000180000001F
:1082B4000800000018090000240100001800000054
:1082C40003000000561700002401000019000000FC
:1082D4000800000018090000250100001900000032
:1082E4000400000056170000250100001A000000D9
:1082F4000800000018090000260100001A00000010
:108304000500000056170000260100001B000000B5
:108314000800000018090000270100001B000000ED
:108324000600000056170000270100001C00000092
:108334000800000018090000280100001C000000CB
:108344000700000056170000280100001D0000006F
:108354000800000010090000290100001D000000B1
:108364000100000005180000290100001E000000A3
:108374000800000010090000300100001E00000089
:108384000200000005180000300100001F0000007A
:108394000800000010090000310100001F00000067
:1083A4000300000005180000310100002000000057
:1083B4000800000010090000010200002000000075
:1083C4000400000005180000010200002100000064
:1083D4000800000010090000020200002100000053
:1083E4000500000005180000020200002200000041
:1083F4000800000010090000030200002200000031
:10840400060000000518000003020000230000001D
:10841400080000001009000004020000230000000E
:1084240007000000051800000402000024000000FA
:1084340008000000010900000502000024000000FB
:1084440001000000181800000502000025000000CB
:1084540008000000010900000602000025000000D9
:1084640002000000181800000602000026000000A8
:1084740008000000010900000702000026000000B7
:108484000300000018180000070200002700000085
:108494000800000001090000080200002700000095
:1084A4000400000018180000080200002800000062
:1084B4000800000001090000090200002800000073
:1084C400050000001818000009020000290000003F
:1084D400080000000109000010020000290000004B
:1084E4000600000018180000100200002A00000016
:1084F4000800000001090000110200002A00000029
:108504000700000018180000110200002B000000F2
:108514000800000051080000120200002B000000B7
:108524000100000029180000120200002C000000C5
:108534000800000051080000130200002C00000095
:108544000200000029180000130200002D000000A2
:108554000800000051080000140200002D00000073
:108564000300000029180000140200002E0000007F
:108574000800000051080000150200002E00000051
:108584000400000029180000150200002F0000005C
:108594000800000051080000160200002F0000002F
:1085A4000500000029180000160200003000000039
:1085B400080000005108000017020000300000000D
:1085C4000600000029180000170200003100000016
:1085D40008000000510800001802000031000000EB
:1085E40007000000291800001802000032000000F3
:1085F40008000000400800001902000032000000DA
:1086040001000000401800001902000033000000BF
:1086140008000000400800002002000033000000B1
:108624000200000040180000200200003400000096
:10863400080000004008000021020000340000008F
:108644000300000040180000210200003500000073
:10865400080000004008000022020000350000006D
:108664000400000040180000220200003600000050
:10867400080000004008000023020000360000004B
:10868400050000004018000023020000370000002D
:108694000800000040080000240200003700000029
:1086A400060000004018000024020000380000000A
:1086B4000800000040080000250200003800000007
:1086C40007000000401800002502000039000000E7
:1086D40008000000270800002602000039000000FE
:1086E4000100000050180000260200003A000000BB
:1086F4000800000027080000270200003A000000DC
:108704000200000050180000270200003B00000097
:108714000800000027080000280200003B000000B9
:108724000300000050180000280200003C00000074
:108734000800000027080000290200003C00000097
:108744000400000050180000290200003D00000051
:108754000800000027080000010300003D0000009D
:108764000500000050180000010300003E00000056
:108774000800000027080000020300003E0000007B
:108784000600000050180000020300003F00000033
:108794000800000027080000030300003F00000059
:1087A4000700000050180000030300004000000010
:1087B4000800000016080000040300004000000048
:1087C40001000000551800000403000041000000EF
:1087D4000800000016080000050300004100000026
:1087E40002000000551800000503000042000000CC
:1087F4000800000016080000060300004200000004
:1088040003000000551800000603000043000000A8
:1088140008000000160800000703000043000000E1
:108824000400000055180000070300004400000085
:1088340008000000160800000803000044000000BF
:108844000500000055180000080300004500000062
:10885400080000001608000009030000450000009D
:10886400060000005518000009030000460000003F
:108874000800000016080000100300004600000075
:108884000700000055180000100300004700000016
:108894000800000002080000110300004700000067
:1088A400010000001019000011030000480000003E
:1088B4000800000002080000120300004800000045
:1088C400020000001019000012030000490000001B
:1088D4000800000002080000130300004900000023
:1088E4000300000010190000130300004A000000F8
:1088F4000800000002080000140300004A00000001
:108904000400000010190000140300004B000000D4
:108914000800000002080000150300004B000000DE
:108924000500000010190000150300004C000000B1
:108934000800000002080000160300004C000000BC
:108944000600000010190000160300004D0000008E
:108954000800000002080000170300004D0000009A
:108964000700000010190000170300004E0000006B
:108974000800000048070000180300004E00000033
:108984000100000020190000180300004F0000003F
:108994000800000048070000190300004F00000011
:1089A400020000002019000019030000500000001C
:1089B40008000000480700002003000050000000E9
:1089C40003000000201900002003000051000000F3
:1089D40008000000480700002103000051000000C7
:1089E40004000000201900002103000052000000D0
:1089F40008000000480700002203000052000000A5
:108A040005000000201900002203000053000000AC
:108A14000800000048070000230300005300000082
:108A24000600000020190000230300005400000089
:108A34000800000048070000240300005400000060
:108A44000700000020190000240300005500000066
:108A54000800000034070000250300005500000052
:108A6400010000003019000025030000560000003A
:108A74000800000034070000260300005600000030
:108A84000200000030190000260300005700000017
:108A9400080000003407000027030000570000000E
:108AA40003000000301900002703000058000000F4
:108AB40008000000340700002803000058000000EC
:108AC40004000000301900002803000059000000D1
:108AD40008000000340700002903000059000000CA
:108AE4000500000030190000290300005A000000AE
:108AF4000800000034070000300300005A000000A2
:108B04000600000030190000300300005B00000084
:108B14000800000034070000310300005B0000007F
:108B24000700000030190000310300005C00000061
:108B34000800000020070000010400005C000000A1
:108B44000100000039190000010400005D0000006C
:108B54000800000020070000020400005D0000007F
:108B64000200000039190000020400005E00000049
:108B74000800000020070000030400005E0000005D
:108B84000300000039190000030400005F00000026
:108B94000800000020070000040400005F0000003B
:108BA4000400000039190000040400006000000003
:108BB4000800000020070000050400006000000019
:108BC40005000000391900000504000061000000E0
:108BD40008000000200700000604000061000000F7
:108BE40006000000391900000604000062000000BD
:108BF40008000000200700000704000062000000D5
:108C04000700000039190000070400006300000099
:108C140008000000060700000804000063000000CC
:108C2400010000004919000008040000640000006D
:108C340008000000060700000904000064000000AA
:108C4400020000004919000009040000650000004A
:108C54000800000006070000100400006500000082
:108C64000300000049190000100400006600000021
:108C74000800000006070000110400006600000060
:108C840004000000491900001104000067000000FE
:108C9400080000000607000012040000670000003E
:108CA40005000000491900001204000068000000DB
:108CB400080000000607000013040000680000001C
:108CC40006000000491900001304000069000000B8
:108CD40008000000060700001404000069000000FA
:108CE4000700000049190000140400006A00000095
:108CF4000800000053060000150400006A0000008C
:108D04000100000059190000150400006B00000068
:108D14000800000053060000160400006B00000069
:108D24000200000059190000160400006C00000045
:108D34000800000053060000170400006C00000047
:108D44000300000059190000170400006D00000022
:108D54000800000053060000180400006D00000025
:108D64000400000059190000180400006E000000FF
:108D74000800000053060000190400006E00000003
:108D84000500000059190000190400006F000000DC
:108D94000800000053060000200400006F000000DB
:108DA40006000000591900002004000070000000B3
:108DB40008000000530600002104000070000000B9
:108DC4000700000059190000210400007100000090
:108DD40008000000400600002204000071000000AA
:108DE40001000000092000002204000072000000BD
:108DF4000800000040060000230400007200000088
:108E04000200000009200000230400007300000099
:108E14000800000040060000240400007300000065
:108E24000300000009200000240400007400000076
:108E34000800000040060000250400007400000043
:108E44000400000009200000250400007500000053
:108E54000800000040060000260400007500000021
:108E64000500000009200000260400007600000030
:108E740008000000400600002704000076000000FF
:108E8400060000000920000027040000770000000D
:108E940008000000400600002804000077000000DD
:108EA40007000000092000002804000078000000EA
:108EB40008000000280600002904000078000000D3
:108EC40001000000182000002904000079000000BF
:108ED40008000000280600003004000079000000AB
:108EE4000200000018200000300400007A00000096
:108EF4000800000028060000010500007A000000B8
:108F04000300000018200000010500007B000000A1
:108F14000800000028060000020500007B00000095
:108F24000400000018200000020500007C0000007E
:108F34000800000028060000030500007C00000073
:108F44000500000018200000030500007D0000005B
:108F54000800000028060000040500007D00000051
:108F64000600000018200000040500007E00000038
:108F74000800000028060000050500007E0000002F
:108F84000700000018200000050500007F00000015
:108F94000800000017060000060500007F0000001E
:108FA40001000000282000000605000080000000E9
:108FB40008000000170600000705000080000000FC
:108FC40002000000282000000705000081000000C6
:108FD40008000000170600000805000081000000DA
:108FE40003000000282000000805000082000000A3
:108FF40008000000170600000905000082000000B8
:10900400040000002820000009050000830000007F
:10901400080000001706000010050000830000008F
:109024000500000028200000100500008400000056
:10903400080000001706000011050000840000006D
:109044000600000028200000110500008500000033
:10905400080000001706000012050000850000004B
:109064000700000028200000120500008600000010
:109074000800000007060000130500008600000039
:1090840001000000372000001305000087000000E5
:109094000800000007060000140500008700000017
:1090A40002000000372000001405000088000000C2
:1090B40008000000070600001505000088000000F5
:1090C400030000003720000015050000890000009F
:1090D40008000000070600001605000089000000D3
:1090E4000400000037200000160500008A0000007C
:1090F4000800000007060000170500008A000000B1
:109104000500000037200000170500008B00000058
:109114000800000007060000180500008B0000008E
:109124000600000037200000180500008C00000035
:109134000800000007060000190500008C0000006C
:109144000700000037200000190500008D00000012
:109154000800000059050000200500008D000000F3
:109164000100000046200000200500008E000000E1
:109174000800000059050000210500008E000000D1
:109184000200000046200000210500008F000000BE
:109194000800000059050000220500008F000000AF
:1091A400030000004620000022050000900000009B
:1091B400080000005905000023050000900000008D
:1091C4000400000046200000230500009100000078
:1091D400080000005905000024050000910000006B
:1091E4000500000046200000240500009200000055
:1091F4000800000059050000250500009200000049
:109204000600000046200000250500009300000031
:109214000800000059050000260500009300000026
:10922400070000004620000026050000940000000E
:10923400080000005205000027050000940000000B
:1092440001000000542000002705000095000000E4
:1092540008000000520500002805000095000000E9
:1092640002000000542000002805000096000000C1
:1092740008000000520500002905000096000000C7
:10928400030000005420000029050000970000009E
:10929400080000005205000030050000970000009F
:1092A4000400000054200000300500009800000075
:1092B400080000005205000031050000980000007D
:1092C4000500000054200000310500009900000052
:1092D400080000005205000001060000990000008B
:1092E4000600000054200000010600009A0000005F
:1092F4000800000052050000020600009A00000069
:109304000700000054200000020600009B0000003B
:109314000800000047050000030600009B00000051
:109324000100000001210000030600009C00000071
:109334000800000047050000040600009C0000002F
:109344000200000001210000040600009D0000004E
:109354000800000047050000050600009D0000000D
:109364000300000001210000050600009E0000002B
:109374000800000047050000060600009E000000EB
:109384000400000001210000060600009F00000008
:109394000800000047050000070600009F000000C9
:1093A400050000000121000007060000A0000000E5
:1093B400080000004705000008060000A0000000A7
:1093C400060000000121000008060000A1000000C2
:1093D400080000004705000009060000A100000085
:1093E400070000000121000009060000A20000009F
:1093F400080000004405000010060000A200000060
:10940400010000000621000010060000A300000077
:10941400080000004405000011060000A30000003D
:10942400020000000621000011060000A400000054
:10943400080000004405000012060000A40000001B
:10944400030000000621000012060000A500000031
:10945400080000004405000013060000A5000000F9
:10946400040000000621000013060000A60000000E
:10947400080000004405000014060000A6000000D7
:10948400050000000621000014060000A7000000EB
:10949400080000004405000015060000A7000000B5
:1094A400060000000621000015060000A8000000C8
:1094B400080000004405000016060000A800000093
:1094C400070000000621000016060000A9000000A5
:1094D400080000004305000017060000A900000072
:1094E400010000000921000017060000AA00000086
:1094F400080000004305000018060000AA00000050
:10950400020000000921000018060000AB00000062
:10951400080000004305000019060000AB0000002D
:10952400030000000921000019060000AC0000003F
:10953400080000004305000020060000AC00000005
:10954400040000000921000020060000AD00000016
:10955400080000004305000021060000AD000000E3
:10956400050000000921000021060000AE000000F3
:10957400080000004305000022060000AE000000C1
:10958400060000000921000022060000AF000000D0
:10959400080000004305000023060000AF0000009F
:1095A400070000000921000023060000B0000000AD
:1095B400080000004405000024060000B00000007C
:1095C400010000001121000024060000B100000089
:1095D400080000004405000025060000B10000005A
:1095E400020000001121000025060000B200000066
:1095F400080000004405000026060000B200000038
:10960400030000001121000026060000B300000042
:10961400080000004405000027060000B300000015
:10962400040000001121000027060000B40000001F
:10963400080000004405000028060000B4000000F3
:10964400050000001121000028060000B5000000FC
:10965400080000004405000029060000B5000000D1
:10966400060000001121000029060000B6000000D9
:10967400080000004405000030060000B6000000A9
:10968400070000001121000030060000B7000000B0
:10969400080000004805000001070000B7000000B2
:1096A400010000001121000001070000B8000000C3
:1096B400080000004805000002070000B800000090
:1096C400020000001121000002070000B9000000A0
:1096D400080000004805000003070000B90000006E
:1096E400030000001121000003070000BA0000007D
:1096F400080000004805000004070000BA0000004C
:10970400040000001121000004070000BB00000059
:10971400080000004805000005070000BB00000029
:10972400050000001121000005070000BC00000036
:10973400080000004805000006070000BC00000007
:10974400060000001121000006070000BD00000013
:10975400080000004805000007070000BD000000E5
:10976400070000001121000007070000BE000000F0
:10977400080000005205000008070000BE000000B9
:10978400010000000821000008070000BF000000DD
:10979400080000005205000009070000BF00000097
:1097A400020000000821000009070000C0000000BA
:1097B400080000005205000010070000C00000006F
:1097C400030000000821000010070000C100000091
:1097D400080000005205000011070000C10000004D
:1097E400040000000821000011070000C20000006E
:1097F400080000005205000012070000C20000002B
:10980400050000000821000012070000C30000004A
:10981400080000005205000013070000C300000008
:10982400060000000821000013070000C400000027
:10983400080000005205000014070000C4000000E6
:10984400070000000821000014070000C500000004
:10985400080000005905000015070000C5000000BD
:10986400010000000321000015070000C6000000ED
:10987400080000005905000016070000C60000009B
:10988400020000000321000016070000C7000000CA
:10989400080000005905000017070000C700000079
:1098A400030000000321000017070000C8000000A7
:1098B400080000005905000018070000C800000057
:1098C400040000000321000018070000C900000084
:1098D400080000005905000019070000C900000035
:1098E400050000000321000019070000CA00000061
:1098F400080000005905000020070000CA0000000D
:10990400060000000321000020070000CB00000037
:10991400080000005905000021070000CB000000EA
:10992400070000000321000021070000CC00000014
:10993400080000000606000022070000CC0000001A
:10994400010000005720000022070000CD000000A5
:10995400080000000606000023070000CD000000F8
:10996400020000005720000023070000CE00000082
:10997400080000000606000024070000CE000000D6
:10998400030000005720000024070000CF0000005F
:10999400080000000606000025070000CF000000B4
:1099A400040000005720000025070000D00000003C
:1099B400080000000606000026070000D000000092
:1099C400050000005720000026070000D100000019
:1099D400080000000606000027070000D100000070
:1099E400060000005720000027070000D2000000F6
:1099F400080000000606000028070000D20000004E
:109A0400070000005720000028070000D3000000D2
:109A1400080000001406000029070000D30000001D
:109A2400010000004920000029070000D4000000C4
:109A3400080000001406000030070000D4000000F5
:109A4400020000004920000030070000D50000009B
:109A5400080000001406000031070000D5000000D3
:109A6400030000004920000031070000D600000078
:109A7400080000001406000001080000D6000000E1
:109A8400040000004920000001080000D700000085
:109A9400080000001406000002080000D7000000BF
:109AA400050000004920000002080000D800000062
:109AB400080000001406000003080000D80000009D
:109AC400060000004920000003080000D90000003F
:109AD400080000001406000004080000D90000007B
:109AE400070000004920000004080000DA0000001C
:109AF400080000002306000005080000DA0000004A
:109B0400010000003920000005080000DB0000000F
:109B1400080000002306000006080000DB00000027
:109B2400020000003920000006080000DC000000EC
:109B3400080000002306000007080000DC00000005
:109B4400030000003920000007080000DD000000C9
:109B5400080000002306000008080000DD000000E3
:109B6400040000003920000008080000DE000000A6
:109B7400080000002306000009080000DE000000C1
:109B8400050000003920000009080000DF00000083
:109B9400080000002306000010080000DF00000099
:109BA400060000003920000010080000E00000005A
:109BB400080000002306000011080000E000000077
:109BC400070000003920000011080000E100000037
:109BD400080000003206000012080000E100000046
:109BE400010000002820000012080000E20000002C
:109BF400080000003206000013080000E200000024
:109C0400020000002820000013080000E300000008
:109C1400080000003206000014080000E300000001
:109C2400030000002820000014080000E4000000E5
:109C3400080000003206000015080000E4000000DF
:109C4400040000002820000015080000E5000000C2
:109C5400080000003206000016080000E5000000BD
:109C6400050000002820000016080000E60000009F
:109C7400080000003206000017080000E60000009B
:109C8400060000002820000017080000E70000007C
:109C9400080000003206000018080000E700000079
:109CA400070000002820000018080000E800000059
:109CB400080000004106000019080000E800000048
:109CC400010000001620000019080000E90000004F
:109CD400080000004106000020080000E900000020
:109CE400020000001620000020080000EA00000026
:109CF400080000004106000021080000EA000000FE
:109D0400030000001620000021080000EB00000002
:109D1400080000004106000022080000EB000000DB
:109D2400040000001620000022080000EC000000DF
:109D3400080000004106000023080000EC000000B9
:109D4400050000001620000023080000ED000000BC
:109D5400080000004106000024080000ED00000097
:109D6400060000001620000024080000EE00000099
:109D7400080000004106000025080000EE00000075
:109D8400070000001620000025080000EF00000076
:109D9400080000005106000026080000EF00000043
:109DA400010000000320000026080000F00000006D
:109DB400080000005106000027080000F000000021
:109DC400020000000320000027080000F10000004A
:109DD400080000005106000028080000F1000000FF
:109DE400030000000320000028080000F200000027
:109DF400080000005106000029080000F2000000DD
:109E0400040000000320000029080000F300000003
:109E1400080000005106000030080000F3000000B4
:109E2400050000000320000030080000F4000000DA
:109E3400080000005106000031080000F400000092
:109E4400060000000320000031080000F5000000B7
:109E5400080000005106000001090000F5000000A0
:109E6400070000000320000001090000F6000000C4
:109E7400080000000007000002090000F6000000CE
:109E8400010000004919000002090000F700000069
:109E9400080000000007000003090000F7000000AC
:109EA400020000004919000003090000F800000046
:109EB400080000000007000004090000F80000008A
:109EC400030000004919000004090000F900000023
:109ED400080000000007000005090000F900000068
:109EE400040000004919000005090000FA00000000
:109EF400080000000007000006090000FA00000046
:109F0400050000004919000006090000FB000000DC
:109F1400080000000007000007090000FB00000023
:109F2400060000004919000007090000FC000000B9
:109F3400080000000007000008090000FC00000001
:109F4400070000004919000008090000FD00000096
:109F5400080000000907000009090000FD000000D6
:109F6400010000003519000009090000FE0000008E
:109F7400080000000907000010090000FE000000AE
:109F8400020000003519000010090000FF00000065
:109F9400080000000907000011090000FF0000008C
:109FA4000300000035190000110900000001000041
:109FB4000800000009070000120900000001000069
:109FC400040000003519000012090000010100001E
:109FD4000800000009070000130900000101000047
:109FE40005000000351900001309000002010000FB
:109FF4000800000009070000140900000201000025
:10A0040006000000351900001409000003010000D7
:10A014000800000009070000150900000301000002
:10A0240007000000351900001509000004010000B4
:10A0340008000000180700001609000004010000D1
:10A0440001000000211900001609000005010000AC
:10A0540008000000180700001709000005010000AF
:10A064000200000021190000170900000601000089
:10A07400080000001807000018090000060100008D
:10A084000300000021190000180900000701000066
:10A09400080000001807000019090000070100006B
:10A0A4000400000021190000190900000801000043
:10A0B4000800000018070000200900000801000043
:10A0C400050000002119000020090000090100001A
:10A0D4000800000018070000210900000901000021
:10A0E4000600000021190000210900000A010000F7
:10A0F4000800000018070000220900000A010000FF
:10A104000700000021190000220900000B010000D3
:10A114000800000028070000230900000B010000CC
:10A124000100000007190000230900000C010000D1
:10A134000800000028070000240900000C010000AA
:10A144000200000007190000240900000D010000AE
:10A154000800000028070000250900000D01000088
:10A164000300000007190000250900000E0100008B
:10A174000800000028070000260900000E01000066
:10A184000400000007190000260900000F01000068
:10A194000800000028070000270900000F01000044
:10A1A4000500000007190000270900001001000045
:10A1B4000800000028070000280900001001000022
:10A1C4000600000007190000280900001101000022
:10A1D4000800000028070000290900001101000000
:10A1E40007000000071900002909000012010000FF
:10A1F40008000000370700003009000012010000C9
:10A204000100000053180000300900001301000091
:10A2140008000000370700000110000013010000CF
:10A224000200000053180000011000001401000097
:10A2340008000000370700000210000014010000AD
:10A244000300000053180000021000001501000074
:10A25400080000003707000003100000150100008B
:10A264000400000053180000031000001601000051
:10A274000800000037070000041000001601000069
:10A28400050000005318000004100000170100002E
:10A294000800000037070000051000001701000047
:10A2A400060000005318000005100000180100000B
:10A2B4000800000037070000061000001801000025
:10A2C40007000000531800000610000019010000E8
:10A2D40008000000470700000710000019010000F3
:10A2E4000100000039180000071000001A010000E6
:10A2F4000800000047070000081000001A010000D1
:10A304000200000039180000081000001B010000C2
:10A314000800000047070000091000001B010000AE
:10A324000300000039180000091000001C0100009F
:10A334000800000047070000101000001C01000086
:10A344000400000039180000101000001D01000076
:10A354000800000047070000111000001D01000064
:10A364000500000039180000111000001E01000053
:10A374000800000047070000121000001E01000042
:10A384000600000039180000121000001F01000030
:10A394000800000047070000131000001F01000020
:10A3A400070000003918000013100000200100000D
:10A3B40008000000570700001410000020010000EE
:10A3C4000100000025180000141000002101000005
:10A3D40008000000570700001510000021010000CC
:10A3E40002000000251800001510000022010000E2
:10A3F40008000000570700001610000022010000AA
:10A4040003000000251800001610000023010000BE
:10A414000800000057070000171000002301000087
:10A42400040000002518000017100000240100009B
:10A434000800000057070000181000002401000065
:10A444000500000025180000181000002501000078
:10A454000800000057070000191000002501000043
:10A464000600000025180000191000002601000055
:10A47400080000005707000020100000260100001B
:10A48400070000002518000020100000270100002C
:10A494000800000007080000211000002701000048
:10A4A4000100000012180000211000002801000023
:10A4B4000800000007080000221000002801000026
:10A4C4000200000012180000221000002901000000
:10A4D4000800000007080000231000002901000004
:10A4E4000300000012180000231000002A010000DD
:10A4F4000800000007080000241000002A010000E2
:10A504000400000012180000241000002B010000B9
:10A514000800000007080000251000002B010000BF
:10A524000500000012180000251000002C01000096
:10A534000800000007080000261000002C0100009D
:10A544000600000012180000261000002D01000073
:10A554000800000007080000271000002D0100007B
:10A564000700000012180000271000002E01000050
:10A574000800000017080000281000002E01000049
:10A584000100000000180000281000002F01000046
:10A594000800000017080000291000002F01000027
:10A5A4000200000000180000291000003001000023
:10A5B40008000000170800003010000030010000FF
:10A5C40003000000001800003010000031010000FA
:10A5D40008000000170800003110000031010000DD
:10A5E40004000000001800003110000032010000D7
:10A5F40008000000170800000111000032010000EB
:10A6040005000000001800000111000033010000E3
:10A6140008000000170800000211000033010000C8
:10A6240006000000001800000211000034010000C0
:10A6340008000000170800000311000034010000A6
:10A64400070000000018000003110000350100009D
:10A654000800000028080000041100003501000073
:10A664000100000050170000041100003601000032
:10A674000800000028080000051100003601000051
:10A68400020000005017000005110000370100000F
:10A69400080000002808000006110000370100002F
:10A6A40003000000501700000611000038010000EC
:10A6B400080000002808000007110000380100000D
:10A6C40004000000501700000711000039010000C9
:10A6D40008000000280800000811000039010000EB
:10A6E4000500000050170000081100003A010000A6
:10A6F4000800000028080000091100003A010000C9
:10A704000600000050170000091100003B01000082
:10A714000800000028080000101100003B010000A0
:10A724000700000050170000101100003C01000059
:10A734000800000038080000111100003C0100006E
:10A744000100000040170000111100003D0100004D
:10A754000800000038080000121100003D0100004C
:10A764000200000040170000121100003E0100002A
:10A774000800000038080000131100003E0100002A
:10A784000300000040170000131100003F01000007
:10A794000800000038080000141100003F01000008
:10A7A40004000000401700001411000040010000E4
:10A7B40008000000380800001511000040010000E6
:10A7C40005000000401700001511000041010000C1
:10A7D40008000000380800001611000041010000C4
:10A7E400060000004017000016110000420100009E
:10A7F40008000000380800001711000042010000A2
:10A80400070000004017000017110000430100007A
:10A81400080000004808000018110000430100006F
:10A82400010000003217000018110000440100006C
:10A83400080000004808000019110000440100004D
:10A844000200000032170000191100004501000049
:10A854000800000048080000201100004501000025
:10A864000300000032170000201100004601000020
:10A874000800000048080000211100004601000003
:10A8840004000000321700002111000047010000FD
:10A8940008000000480800002211000047010000E1
:10A8A40005000000321700002211000048010000DA
:10A8B40008000000480800002311000048010000BF
:10A8C40006000000321700002311000049010000B7
:10A8D400080000004808000024110000490100009D
:10A8E4000700000032170000241100004A01000094
:10A8F4000800000058080000251100004A0100006B
:10A904000100000026170000251100004B01000083
:10A914000800000058080000261100004B01000048
:10A924000200000026170000261100004C01000060
:10A934000800000058080000271100004C01000026
:10A944000300000026170000271100004D0100003D
:10A954000800000058080000281100004D01000004
:10A964000400000026170000281100004E0100001A
:10A974000800000058080000291100004E010000E2
:10A984000500000026170000291100004F010000F7
:10A994000800000058080000301100004F010000BA
:10A9A40006000000261700003011000050010000CE
:10A9B40008000000580800000112000050010000C7
:10A9C40007000000261700000112000051010000DA
:10A9D40008000000070900000212000051010000F5
:10A9E40001000000221700000212000052010000C2
:10A9F40008000000070900000312000052010000D3
:10AA0400020000002217000003120000530100009E
:10AA140008000000070900000412000053010000B0
:10AA2400030000002217000004120000540100007B
:10AA3400080000000709000005120000540100008E
:10AA44000400000022170000051200005501000058
:10AA5400080000000709000006120000550100006C
:10AA64000500000022170000061200005601000035
:10AA7400080000000709000007120000560100004A
:10AA84000600000022170000071200005701000012
:10AA94000800000007090000081200005701000028
:10AAA40007000000221700000812000058010000EF
:10AAB40008000000150900000912000058010000F8
:10AAC40001000000201700000912000059010000D5
:10AAD40008000000150900001012000059010000D0
:10AAE4000200000020170000101200005A010000AC
:10AAF4000800000015090000111200005A010000AE
:10AB04000300000020170000111200005B01000088
:10AB14000800000015090000121200005B0100008B
:10AB24000400000020170000121200005C01000065
:10AB34000800000015090000131200005C01000069
:10AB44000500000020170000131200005D01000042
:10AB54000800000015090000141200005D01000047
:10AB64000600000020170000141200005E0100001F
:10AB74000800000015090000151200005E01000025
:10AB84000700000020170000151200005F010000FC
:10AB94000800000021090000161200005F010000F7
:10ABA40001000000201700001612000060010000E0
:10ABB40008000000210900001712000060010000D5
:10ABC40002000000201700001712000061010000BD
:10ABD40008000000210900001812000061010000B3
:10ABE400030000002017000018120000620100009A
:10ABF4000800000021090000191200006201000091
:10AC04000400000020170000191200006301000076
:10AC14000800000021090000201200006301000068
:10AC2400050000002017000020120000640100004D
:10AC34000800000021090000211200006401000046
:10AC4400060000002017000021120000650100002A
:10AC54000800000021090000221200006501000024
:10AC64000700000020170000221200006601000007
:10AC740008000000250900002312000066010000FE
:10AC840001000000231700002312000067010000E8
:10AC940008000000250900002412000067010000DC
:10ACA40002000000231700002412000068010000C5
:10ACB40008000000250900002512000068010000BA
:10ACC40003000000231700002512000069010000A2
:10ACD4000800000025090000261200006901000098
:10ACE4000400000023170000261200006A0100007F
:10ACF4000800000025090000271200006A01000076
:10AD04000500000023170000271200006B0100005B
:10AD14000800000025090000281200006B01000053
:10AD24000600000023170000281200006C01000038
:10AD34000800000025090000291200006C01000031
:10AD44000700000023170000291200006D01000015
:10AD54000800000027090000301200006D01000007
:10AD64000100000028170000301200006E010000EE
:10AD74000800000027090000311200006E010000E5
:10AD84000200000028170000311200000101000039
:10AD940000000000683000200004000000000000F3
:10ADA4006C3400200004000000100000102E00206D
:10ADB40000000000587F0000787F0000387F00000A
:10ADC400000000000000000000000000000000007F
:10ADD400000000000000000000000000000000006F
:10ADE400000000000000000000000000000000005F
:10ADF400000000000000000000000000000000004F
:10AE0400000000000000000000000000000000003E
:10AE140043000000000000000000000000000000EB
:10AE2400000000000000000000000000000000001E
:10AE340043000000000000000000000000000000CB
:10AE440000000000000000000000000000000000FE
:10AE540043000000000000000000000000000000AB
:10AE640000000000000000000000000000000000DE
:10AE7400430000000000000000000000000000008B
:10AE840000000000000000000000000000000000BE
:10AE9400430000000000000000000000000000006B
:10AEA400000000000000000000000000000000009E
:10AEB400430000000000000000000000000000004B
:10AEC400000000000000000000000000000000007E
:10AED400430000000000000000000000000000002B
:10AEE400000000000000000000000000000000005E
:10AEF400F56F00002D62000000000000377E0000A6
:10AF0400D87D0000DF7D0000DF7D0000DF7D0000D4
:10AF1400DF7D0000DF7D0000DF7D0000DF7D0000BD
:10AF2400DF7D0000DF7D0000FFFFFFFFFFFFFFFF6D
:10AF3400FFFFFFFFFFFF00000100415343494900A9
:10AF440000000000000000000000000000000000FD
:10AF54000000000000000000000041534349490084
:10AF640000000000000000000000000000000000DD
:10AF7400000000000000000000000000ED000000E0
:04AF8400C900000000
:040000030000017D7B
:00000001FF
