# Supplementary material for: Automated flight-interception traps for interval sampling of insects
Source: PLoS One. 2020 Jul 10;15(7):e0229476. doi: 10.1371/journal.pone.0229476 (PMC7351151; doi:10.1371/journal.pone.0229476)
Supplement: S6 Appendix — (ZIP) [file pone.0229476.s006.zip]

Archive with 15 entries (15 files):
- art_param.txt
- BOTTOM.art
- FABRICATION.art
- insektenfalle_2_1-1-4-np.drl
- insektenfalle_2_1-1-4.drl
- LAYER2.art
- LAYER3.art
- ncdrill.log
- nc_param.txt
- nc_tools_auto.txt
- PASTEMASK_TOP.art
- SILKSCREEN_TOP.art
- SOLDERMASK_BOTTOM.art
- SOLDERMASK_TOP.art
- TOP.art
