# Supplementary material for: Automated flight-interception traps for interval sampling of insects
Source: PLoS One. 2020 Jul 10;15(7):e0229476. doi: 10.1371/journal.pone.0229476 (PMC7351151; doi:10.1371/journal.pone.0229476)
Supplement: S6 Appendix — (ZIP) [file pone.0229476.s006.zip › art_param.txt]

DEVICE-TYPE           GERBER_RS274X
OUTPUT-UNITS          MM
FILM-SIZE             2400000 1600000
FORMAT                2.5
ABORT-ON-ERROR        NO
SCALE                 1
SUPPRESS-LEAD-ZEROES  YES
SUPPRESS-TRAIL-ZEROES NO
SUPPRESS-EQUAL        YES
UNDEF-APT-CONT        NO
