# Supplementary material for: Automated flight-interception traps for interval sampling of insects
Source: PLoS One. 2020 Jul 10;15(7):e0229476. doi: 10.1371/journal.pone.0229476 (PMC7351151; doi:10.1371/journal.pone.0229476)
Supplement: S6 Appendix — (ZIP) [file pone.0229476.s006.zip › BOTTOM.art]

G04 ================== begin FILE IDENTIFICATION RECORD ==================*
G04 Layout Name:  insektenfalle_2_1.brd*
G04 Film Name:    BOTTOM*
G04 File Format:  Gerber RS274X*
G04 File Origin:  Cadence Allegro 17.2-S050*
G04 Origin Date:  Fri Apr 12 14:35:27 2019*
G04 *
G04 Layer:  ETCH/BOTTOM*
G04 Layer:  PIN/BOTTOM*
G04 Layer:  VIA CLASS/BOTTOM*
G04 *
G04 Offset:    (0.0000 0.0000)*
G04 Mirror:    No*
G04 Mode:      Positive*
G04 Rotation:  0*
G04 FullContactRelief:  No*
G04 UndefLineWidth:     0.0000*
G04 ================== end FILE IDENTIFICATION RECORD ====================*
%FSLAX25Y25*MOMM*%
%IR0*IPPOS*OFA0.00000B0.00000*MIA0B0*SFA1.00000B1.00000*%
%ADD13R,.8636X1.016*%
%ADD15R,.8636X1.27*%
%ADD10C,.6096*%
%AMMACRO11*
4,1,40,-.45,-.25,
-.45,.25,
-.448481,.267365,
-.443969,.284202,
-.436603,.3,
-.426604,.314279,
-.414279,.326604,
-.4,.336603,
-.384202,.343969,
-.367365,.348481,
-.35,.35,
.35,.35,
.367365,.348481,
.384202,.343969,
.4,.336603,
.414279,.326604,
.426604,.314279,
.436603,.3,
.443969,.284202,
.448481,.267365,
.45,.25,
.45,-.25,
.448481,-.267365,
.443969,-.284202,
.436603,-.3,
.426604,-.314279,
.414279,-.326604,
.4,-.336603,
.384202,-.343969,
.367365,-.348481,
.35,-.35,
-.35,-.35,
-.367365,-.348481,
-.384202,-.343969,
-.4,-.336603,
-.414279,-.326604,
-.426604,-.314279,
-.436603,-.3,
-.443969,-.284202,
-.448481,-.267365,
-.45,-.25,
0.0*
%
%ADD11MACRO11*%
%AMMACRO17*
4,1,40,-.9,-.325,
-.9,.325,
-.898481,.342365,
-.893969,.359202,
-.886603,.375,
-.876604,.389279,
-.864279,.401604,
-.85,.411603,
-.834202,.418969,
-.817365,.423481,
-.8,.425,
.8,.425,
.817365,.423481,
.834202,.418969,
.85,.411603,
.864279,.401604,
.876604,.389279,
.886603,.375,
.893969,.359202,
.898481,.342365,
.9,.325,
.9,-.325,
.898481,-.342365,
.893969,-.359202,
.886603,-.375,
.876604,-.389279,
.864279,-.401604,
.85,-.411603,
.834202,-.418969,
.817365,-.423481,
.8,-.425,
-.8,-.425,
-.817365,-.423481,
-.834202,-.418969,
-.85,-.411603,
-.864279,-.401604,
-.876604,-.389279,
-.886603,-.375,
-.893969,-.359202,
-.898481,-.342365,
-.9,-.325,
0.0*
%
%ADD17MACRO17*%
%AMMACRO14*
4,1,40,-.475,-.225,
-.475,.225,
-.473481,.242365,
-.468969,.259202,
-.461603,.275,
-.451604,.289279,
-.439279,.301604,
-.425,.311603,
-.409202,.318969,
-.392365,.323481,
-.375,.325,
.375,.325,
.392365,.323481,
.409202,.318969,
.425,.311603,
.439279,.301604,
.451604,.289279,
.461603,.275,
.468969,.259202,
.473481,.242365,
.475,.225,
.475,-.225,
.473481,-.242365,
.468969,-.259202,
.461603,-.275,
.451604,-.289279,
.439279,-.301604,
.425,-.311603,
.409202,-.318969,
.392365,-.323481,
.375,-.325,
-.375,-.325,
-.392365,-.323481,
-.409202,-.318969,
-.425,-.311603,
-.439279,-.301604,
-.451604,-.289279,
-.461603,-.275,
-.468969,-.259202,
-.473481,-.242365,
-.475,-.225,
0.0*
%
%ADD14MACRO14*%
%ADD12C,7.*%
%ADD16C,1.651*%
%ADD18C,.5*%
%ADD19C,.15*%
%ADD20C,.25*%
%ADD21C,1.*%
%ADD23C,.864*%
%ADD22C,8.0004*%
%ADD24C,1.9054*%
%ADD25C,7.2544*%
G75*
%LPD*%
G75*
G36*
G01X3080020Y6970000D02*
X5349980D01*
Y2729720D01*
G02X5331400Y2724030I-10160J-4D01*
G03X5000000Y2900020I-331400J-224028D01*
G03X4604400Y2559320I0J-400023D01*
G02X4587810Y2553050I-10049J1505D01*
G03X4560000Y2563200I-27819J-33047D01*
G03Y2476800I0J-43200D01*
G03X4584700Y2484560I0J43190D01*
G02X4600650Y2476810I5808J-8336D01*
G03X5000000Y2099980I399350J23193D01*
G03X5331400Y2275970I0J400018D01*
G02X5349980Y2270280I8420J-5686D01*
G01Y50020D01*
X50020D01*
Y6970000D01*
X2319980D01*
Y6624980D01*
X3080020D01*
Y6970000D01*
G37*
%LPC*%
G75*
G36*
G01X3750000Y6722280D02*
G02X3727280Y6745000I0J22720D01*
G01Y6810000D01*
G02X3750000Y6832720I22720J0D01*
G01X3910000D01*
G02X3932720Y6810000I0J-22720D01*
G01Y6745000D01*
G02X3910000Y6722280I-22720J0D01*
G01X3750000D01*
G37*
G36*
G01X3605000Y6737280D02*
G02X3582280Y6760000I0J22720D01*
G01Y6810000D01*
G02X3605000Y6832720I22720J0D01*
G01X3675000D01*
G02X3697720Y6810000I0J-22720D01*
G01Y6760000D01*
G02X3675000Y6737280I-22720J0D01*
G01X3605000D01*
G37*
G36*
G01X725000Y2212280D02*
G02X702280Y2235000I0J22720D01*
G01Y2285000D01*
G02X725000Y2307720I22720J0D01*
G01X795000D01*
G02X817720Y2285000I0J-22720D01*
G01Y2235000D01*
G02X795000Y2212280I-22720J0D01*
G01X725000D01*
G37*
G36*
G01X195000D02*
G02X172280Y2235000I0J22720D01*
G01Y2285000D01*
G02X195000Y2307720I22720J0D01*
G01X265000D01*
G02X287720Y2285000I0J-22720D01*
G01Y2235000D01*
G02X265000Y2212280I-22720J0D01*
G01X195000D01*
G37*
G36*
G01X439100Y2276500D02*
Y2403500D01*
G02X451820Y2416220I12720J0D01*
G01X538180D01*
G02X550900Y2403500I0J-12720D01*
G01Y2276500D01*
G02X538180Y2263780I-12720J0D01*
G01X451820D01*
G02X439100Y2276500I0J12720D01*
G37*
G36*
G01X2327620Y1591410D02*
G03X2312380I-7620J-6727D01*
G02X2280000Y1576800I-32380J28577D01*
G02Y1663200I0J43200D01*
G02X2312380Y1648590I0J-43187D01*
G03X2327620I7620J6727D01*
G02X2360000Y1663200I32380J-28577D01*
G02Y1576800I0J-43200D01*
G02X2327620Y1591410I0J43187D01*
G37*
G36*
G01X339780Y1766300D02*
Y1811300D01*
G02X362500Y1834020I22720J0D01*
G01X437500D01*
G02X460220Y1811300I0J-22720D01*
G01Y1766300D01*
G02X437500Y1743580I-22720J0D01*
G01X425220D01*
Y1735160D01*
X427110Y1733630D01*
G02X443200Y1700000I-27100J-33630D01*
G02X356800I-43200J0D01*
G02X372890Y1733630I43190J0D01*
G01X374780Y1735160D01*
Y1743580D01*
X362500D01*
G02X339780Y1766300I0J22720D01*
G37*
G36*
G01X1587620Y2003130D02*
G03X1597140Y2014560I-558J10145D01*
G02X1596800Y2020000I42862J5409D01*
G02X1683200I43200J0D01*
G02X1642380Y1976870I-43195J0D01*
G03X1632860Y1965440I558J-10145D01*
G02X1633200Y1960000I-42862J-5409D01*
G02X1590000Y1916800I-43200J0D01*
G02X1557620Y1931410I0J43187D01*
G03X1542380I-7620J-6727D01*
G02X1477620I-32380J28577D01*
G03X1462380I-7620J-6727D01*
G02X1397620I-32380J28577D01*
G03X1382380I-7620J-6727D01*
G02X1317620I-32380J28577D01*
G03X1302380I-7620J-6727D01*
G02X1237620I-32380J28577D01*
G03X1222380I-7620J-6727D01*
G02X1190000Y1916800I-32380J28577D01*
G02Y2003200I0J43200D01*
G02X1222380Y1988590I0J-43187D01*
G03X1237620I7620J6727D01*
G02X1302380I32380J-28577D01*
G03X1317620I7620J6727D01*
G02X1382380I32380J-28577D01*
G03X1397620I7620J6727D01*
G02X1462380I32380J-28577D01*
G03X1477620I7620J6727D01*
G02X1542380I32380J-28577D01*
G03X1557620I7620J6727D01*
G02X1587620Y2003130I32381J-28591D01*
G37*
G36*
G01X2812380Y2388590D02*
G03X2827620I7620J6727D01*
G02X2892380I32380J-28577D01*
G03X2907620I7620J6727D01*
G02X2940000Y2403200I32380J-28577D01*
G02Y2316800I0J-43200D01*
G02X2907620Y2331410I0J43187D01*
G03X2892380I-7620J-6727D01*
G02X2827620I-32380J28577D01*
G03X2812380I-7620J-6727D01*
G02X2780000Y2316800I-32380J28577D01*
G02Y2403200I0J43200D01*
G02X2812380Y2388590I0J-43187D01*
G37*
G36*
G01X2309560Y3254780D02*
X2195070D01*
G02X2160000Y3236800I-35070J25212D01*
G02Y3323200I0J43200D01*
G02X2195070Y3305220I0J-43192D01*
G01X2320010D01*
G02X2337840Y3297830I-6J-25218D01*
G01X3618450Y2017220D01*
G02X3625840Y1999390I-17828J-17836D01*
G01Y1989830D01*
X3632970Y1982690D01*
X3635390Y1982950D01*
G02X3640000Y1983200I4641J-42948D01*
G02X3596800Y1940000I0J-43200D01*
G02X3597050Y1944610I43198J-31D01*
G01X3597310Y1947030D01*
X3582790Y1961550D01*
G02X3575400Y1979380I17828J17836D01*
G01Y1988940D01*
X2309560Y3254780D01*
G37*
G36*
G01X1262380Y4378590D02*
G03X1277620I7620J6727D01*
G02X1342380I32380J-28577D01*
G03X1357620I7620J6727D01*
G02X1390000Y4393200I32380J-28577D01*
G02X1433200Y4350000I0J-43200D01*
G02X1402090Y4308530I-43195J0D01*
G03X1396380Y4293300I2848J-9753D01*
G02X1403200Y4270000I-36391J-23300D01*
G02X1360000Y4226800I-43200J0D01*
G02X1327620Y4241410I0J43187D01*
G03X1312380I-7620J-6727D01*
G02X1247620I-32380J28577D01*
G03X1232380I-7620J-6727D01*
G02X1200000Y4226800I-32380J28577D01*
G02X1156800Y4270000I0J43200D01*
G02X1187910Y4311470I43195J0D01*
G03X1193620Y4326700I-2848J9753D01*
G02X1186800Y4350000I36391J23300D01*
G02X1230000Y4393200I43200J0D01*
G02X1262380Y4378590I0J-43187D01*
G37*
G36*
G01X2284780Y4480450D02*
Y4504930D01*
G02X2266800Y4540000I25212J35070D01*
G02X2353200I43200J0D01*
G02X2335220Y4504930I-43192J0D01*
G01Y4470000D01*
G02X2327830Y4452170I-25218J6D01*
G01X2122690Y4247030D01*
X2122950Y4244610D01*
G02X2123200Y4240000I-42948J-4641D01*
G02X2080000Y4283200I-43200J0D01*
G02X2084610Y4282950I-31J-43198D01*
G01X2087030Y4282690D01*
X2284780Y4480450D01*
G37*
G36*
G01X2424780Y6149550D02*
X2325030Y6249310D01*
X2322610Y6249050D01*
G02X2318000Y6248800I-4641J42948D01*
G02X2361200Y6292000I0J43200D01*
G02X2360950Y6287390I-43198J31D01*
G01X2360690Y6284970D01*
X2467830Y6177830D01*
G02X2475220Y6160000I-17828J-17836D01*
G01Y5191950D01*
X2478770Y5190820D01*
G02X2545270Y5100000I-28767J-90820D01*
G02X2354730I-95270J0D01*
G02X2421230Y5190820I95267J0D01*
G01X2424780Y5191950D01*
Y6149550D01*
G37*
G36*
G01X2494780Y6199550D02*
X2325030Y6369310D01*
X2322610Y6369050D01*
G02X2318000Y6368800I-4641J42948D01*
G02X2361200Y6412000I0J43200D01*
G02X2360950Y6407390I-43198J31D01*
G01X2360690Y6404970D01*
X2537830Y6227830D01*
G02X2545220Y6210000I-17828J-17836D01*
G01Y5390450D01*
X2752870Y5182800D01*
G02X2800000Y5195270I47123J-82802D01*
G02X2704730Y5100000I0J-95270D01*
G02X2715440Y5143880I95269J-6D01*
G01X2717150Y5147180D01*
X2502170Y5362170D01*
G02X2494780Y5380000I17828J17836D01*
G01Y6199550D01*
G37*
G36*
G01X3477780Y6711200D02*
Y6736930D01*
G02X3459800Y6772000I25212J35070D01*
G02X3546200I43200J0D01*
G02X3528220Y6736930I-43192J0D01*
G01Y6700750D01*
Y6700360D01*
G03X3533270Y6695200I5078J-82D01*
G02X3554060Y6689720I-270J-43200D01*
G01X3613000D01*
G02X3639670Y6678670I0J-37710D01*
G01X3645620Y6672720D01*
X3675000D01*
G02X3697720Y6650000I0J-22720D01*
G01Y6605620D01*
X3721740Y6581610D01*
X3722920Y6581240D01*
G02X3751200Y6552960I-12940J-41220D01*
G01X3751570Y6551780D01*
X3775620Y6527720D01*
X3910000D01*
G02X3932720Y6505000I0J-22720D01*
G01Y6440000D01*
G02X3910000Y6417280I-22720J0D01*
G01X3750000D01*
G02X3727280Y6440000I0J22720D01*
G01Y6469380D01*
X3698220Y6498430D01*
X3697040Y6498800D01*
G02X3668760Y6527080I12940J41220D01*
G01X3668390Y6528260D01*
X3619380Y6577280D01*
X3605000D01*
G02X3582280Y6600000I0J22720D01*
G01Y6614280D01*
X3554060D01*
G02X3533000Y6608800I-21060J37727D01*
G02X3516560Y6612050I0J43206D01*
G03X3502540Y6602650I-3860J-9398D01*
G01Y5215070D01*
G02X3520520Y5180000I-25212J-35070D01*
G02X3434120I-43200J0D01*
G02X3452100Y5215070I43192J0D01*
G01Y6675070D01*
G02X3459490Y6692900I25218J-6D01*
G01X3477780Y6711200D01*
G37*
G36*
G01X1616430Y4076780D02*
G02X1580000Y4056800I-36430J23222D01*
G02Y4143200I0J43200D01*
G02X1616430Y4123220I0J-43202D01*
G03X1633570I8570J5455D01*
G02X1670000Y4143200I36430J-23222D01*
G02Y4056800I0J-43200D01*
G02X1633570Y4076780I0J43202D01*
G03X1616430I-8570J-5455D01*
G37*
G36*
G01X1721410Y3997620D02*
G02X1706800Y4030000I28577J32380D01*
G02X1793200I43200J0D01*
G02X1778590Y3997620I-43187J0D01*
G03Y3982380I6727J-7620D01*
G02X1793200Y3950000I-28577J-32380D01*
G02X1787370Y3928320I-43202J-6D01*
G03X1796890Y3913090I8785J-5099D01*
G02X1800000Y3913200I3081J-43091D01*
G02X1832380Y3898590I0J-43187D01*
G03X1847620I7620J6727D01*
G02X1912380I32380J-28577D01*
G03X1927620I7620J6727D01*
G02X1960000Y3913200I32380J-28577D01*
G02Y3826800I0J-43200D01*
G02X1927620Y3841410I0J43187D01*
G03X1912380I-7620J-6727D01*
G02X1847620I-32380J28577D01*
G03X1832380I-7620J-6727D01*
G02X1800000Y3826800I-32380J28577D01*
G02X1768290Y3840660I0J43204D01*
G03X1751150Y3836860I-7463J-6895D01*
G02X1710000Y3806800I-41150J13136D01*
G02X1677620Y3821410I0J43187D01*
G03X1662380I-7620J-6727D01*
G02X1597620I-32380J28577D01*
G03X1582380I-7620J-6727D01*
G02X1558380Y3807620I-32387J28587D01*
G03X1550770Y3794290I1975J-9965D01*
G02X1553200Y3780000I-40771J-14285D01*
G02X1466800I-43200J0D01*
G02X1501620Y3822380I43201J0D01*
G03X1509230Y3835710I-1975J9965D01*
G02X1506800Y3850000I40771J14285D01*
G02X1550000Y3893200I43200J0D01*
G02X1582380Y3878590I0J-43187D01*
G03X1597620I7620J6727D01*
G02X1662380I32380J-28577D01*
G03X1677620I7620J6727D01*
G02X1710000Y3893200I32380J-28577D01*
G02X1741710Y3879340I0J-43204D01*
G03X1758850Y3883140I7463J6895D01*
G02X1762630Y3891680I41162J-13113D01*
G03X1753110Y3906910I-8785J5099D01*
G02X1750000Y3906800I-3081J43091D01*
G02X1706800Y3950000I0J43200D01*
G02X1721410Y3982380I43187J0D01*
G03Y3997620I-6727J7620D01*
G37*
G36*
G01X4327030Y2977310D02*
X4324610Y2977050D01*
G02X4320000Y2976800I-4641J42948D01*
G02X4363200Y3020000I0J43200D01*
G02X4362950Y3015390I-43198J31D01*
G01X4362690Y3012970D01*
X4393510Y2982150D01*
G02X4400900Y2964320I-17828J-17836D01*
G01Y1960680D01*
G02X4393510Y1942850I-25218J6D01*
G01X3922830Y1472170D01*
G02X3905000Y1464780I-17836J17828D01*
G01X1245000D01*
G02X1227170Y1472170I6J25218D01*
G01X739550Y1959780D01*
X507380D01*
G02X489550Y1967170I6J25218D01*
G01X461040Y1995680D01*
X454580Y1989220D01*
X456740Y1985790D01*
G02X460220Y1973700I-19242J-12084D01*
G01Y1928700D01*
G02X437500Y1905980I-22720J0D01*
G01X362500D01*
G02X339780Y1928700I0J22720D01*
G01Y1973700D01*
G02X362500Y1996420I22720J0D01*
G01X374780D01*
Y2036480D01*
X356820D01*
G02X344100Y2049200I0J12720D01*
G01Y2074780D01*
X288100D01*
X287300Y2070670D01*
G02X265000Y2052280I-22300J4326D01*
G01X195000D01*
G02X172280Y2075000I0J22720D01*
G01Y2125000D01*
G02X195000Y2147720I22720J0D01*
G01X265000D01*
G02X287300Y2129330I0J-22716D01*
G01X288100Y2125220D01*
X344100D01*
Y2150800D01*
G02X356820Y2163520I12720J0D01*
G01X443180D01*
G02X455900Y2150800I0J-12720D01*
G01Y2072150D01*
X517830Y2010220D01*
X750000D01*
G02X767830Y2002830I-6J-25218D01*
G01X1255450Y1515220D01*
X1294590D01*
G03X1301770Y1532560I-6J10159D01*
G01X782050Y2052280D01*
X725000D01*
G02X702700Y2070670I0J22716D01*
G01X701900Y2074780D01*
X645900D01*
Y2049200D01*
G02X633180Y2036480I-12720J0D01*
G01X546820D01*
G02X534100Y2049200I0J12720D01*
G01Y2150800D01*
G02X546820Y2163520I12720J0D01*
G01X633180D01*
G02X645900Y2150800I0J-12720D01*
G01Y2125220D01*
X701900D01*
X702700Y2129330D01*
G02X725000Y2147720I22300J-4326D01*
G01X795000D01*
G02X817720Y2125000I0J-22720D01*
G01Y2087950D01*
X1340450Y1565220D01*
X3864550D01*
X4294780Y1995450D01*
Y2874930D01*
G02X4276800Y2910000I25212J35070D01*
G02X4320000Y2953200I43200J0D01*
G02X4342710Y2946750I0J-43205D01*
G01X4343940Y2945990D01*
X4350460D01*
Y2953870D01*
X4327030Y2977310D01*
G37*
G36*
G01X4096430Y1376780D02*
G02X4060000Y1356800I-36430J23222D01*
G02Y1443200I0J43200D01*
G02X4096430Y1423220I0J-43202D01*
G03X4113570I8570J5455D01*
G02X4150000Y1443200I36430J-23222D01*
G02Y1356800I0J-43200D01*
G02X4113570Y1376780I0J43202D01*
G03X4096430I-8570J-5455D01*
G37*
G36*
G01X2719190Y755820D02*
G02X2716800Y770000I40812J14170D01*
G02X2760000Y726800I43200J0D01*
G02X2752230Y727500I-24J43202D01*
G03X2740810Y714180I-1824J-9992D01*
G02X2743200Y700000I-40812J-14170D01*
G02X2700000Y743200I-43200J0D01*
G02X2707770Y742500I24J-43202D01*
G03X2719190Y755820I1824J9992D01*
G37*
G36*
G01X3434680Y4566770D02*
G02X3434300Y4572500I42821J5717D01*
G02X3520700I43200J0D01*
G02X3520450Y4567890I-43198J31D01*
G01X3520190Y4565470D01*
X3590830Y4494840D01*
G03X3607910Y4499730I7183J7183D01*
G02X3650000Y4533200I42090J-9730D01*
G02X3693200Y4490000I0J-43200D01*
G02X3692950Y4485390I-43198J31D01*
G01X3692690Y4482970D01*
X3759560Y4416110D01*
G03X3776880Y4422670I7181J7184D01*
G02X3820000Y4463200I43120J-2673D01*
G02X3863200Y4420000I0J-43200D01*
G02X3862950Y4415390I-43198J31D01*
G01X3862690Y4412970D01*
X4036980Y4238680D01*
G02X4044370Y4220850I-17828J-17836D01*
G01Y2955920D01*
G02X4062350Y2920850I-25212J-35070D01*
G02X4019150Y2877650I-43200J0D01*
G02X3976950Y2911600I0J43202D01*
G03X3963780Y2919060I-9926J-2168D01*
G02X3950000Y2916800I-13789J40938D01*
G02X3906800Y2960000I0J43200D01*
G02X3924780Y2995070I43192J0D01*
G01Y3902660D01*
G03X3909930Y3911670I-10159J-1D01*
G02X3890000Y3906800I-19926J38331D01*
G02X3853570Y3926780I0J43202D01*
G03X3836430I-8570J-5455D01*
G02X3800000Y3906800I-36430J23222D01*
G02X3756800Y3950000I0J43200D01*
G02X3774780Y3985070I43192J0D01*
G01Y4129550D01*
X3377030Y4527310D01*
X3374610Y4527050D01*
G02X3370000Y4526800I-4641J42948D01*
G02X3364270Y4527180I-13J43201D01*
G03X3355740Y4509930I-1345J-10069D01*
G01X3707830Y4157830D01*
G02X3715220Y4140000I-17828J-17836D01*
G01Y3985070D01*
G02X3733200Y3950000I-25212J-35070D01*
G02X3646800I-43200J0D01*
G02X3664780Y3985070I43192J0D01*
G01Y4129550D01*
X3267030Y4527310D01*
X3264610Y4527050D01*
G02X3260000Y4526800I-4641J42948D01*
G02X3303200Y4570000I0J43200D01*
G02X3302950Y4565390I-43198J31D01*
G01X3302690Y4562970D01*
X3309930Y4555740D01*
G03X3327180Y4564270I7181J7185D01*
G02X3326800Y4570000I42821J5717D01*
G02X3413200I43200J0D01*
G02X3412950Y4565390I-43198J31D01*
G01X3412690Y4562970D01*
X3417430Y4558240D01*
G03X3434680Y4566770I7181J7185D01*
G37*
G36*
G01X2567050Y4605390D02*
G02X2566800Y4610000I42948J4641D01*
G02X2610000Y4566800I43200J0D01*
G02X2605390Y4567050I31J43198D01*
G01X2602970Y4567310D01*
X2515220Y4479550D01*
Y4130600D01*
G03X2531970Y4122870I10160J3D01*
G02X2560000Y4133200I28030J-32864D01*
G02X2603200Y4090000I0J-43200D01*
G02X2588590Y4057620I-43187J0D01*
G03Y4042380I6727J-7620D01*
G02Y3977620I-28577J-32380D01*
G03Y3962380I6727J-7620D01*
G02Y3897620I-28577J-32380D01*
G03Y3882380I6727J-7620D01*
G02X2603200Y3850000I-28577J-32380D01*
G02X2560000Y3806800I-43200J0D01*
G02X2531970Y3817130I0J43194D01*
G03X2515220Y3809400I-6590J-7733D01*
G01Y3570460D01*
X2529930Y3555750D01*
G03X2547180Y3564280I7181J7186D01*
G02X2546800Y3570000I42820J5717D01*
G02X2566780Y3606430I43202J0D01*
G03Y3623570I-5455J8570D01*
G02Y3696430I23222J36430D01*
G03Y3713570I-5455J8570D01*
G02X2546800Y3750000I23222J36430D01*
G02X2633200I43200J0D01*
G02X2613220Y3713570I-43202J0D01*
G03Y3696430I5455J-8570D01*
G02X2627370Y3681670I-23224J-36426D01*
G03X2644720Y3681300I8788J5099D01*
G02X2725000Y3725270I80280J-51302D01*
G02Y3534730I0J-95270D01*
G02X2650890Y3570130I0J95275D01*
G03X2632900Y3564930I-7900J-6388D01*
G02X2590000Y3526800I-42900J5068D01*
G02X2584280Y3527180I-3J43200D01*
G03X2575750Y3509930I-1344J-10069D01*
G01X2595460Y3490220D01*
X2643610D01*
G02X2661440Y3482830I-6J-25218D01*
G01X3552200Y2592080D01*
X3557290Y2597170D01*
X3557280Y2599290D01*
Y2987280D01*
X3545000D01*
G02X3500650Y3005650I0J62721D01*
G01X3492470Y3013830D01*
G02X3474100Y3058180I44351J44350D01*
G02X3536820Y3120900I62720J0D01*
G02X3567790Y3112720I0J-62717D01*
G01X3620000D01*
G02X3682720Y3050000I0J-62720D01*
G01Y2625590D01*
X3731170Y2577140D01*
G02X3738300Y2568620I-44346J-44354D01*
G01X3960960Y2345960D01*
G02X3979330Y2301610I-44351J-44350D01*
G01Y1966610D01*
G02X3960960Y1922260I-62721J0D01*
G01X3824350Y1785650D01*
G02X3797600Y1769800I-44349J44350D01*
G02X3760000Y1757280I-37600J50200D01*
G01X3660000D01*
G02Y1882720I0J62720D01*
G01X3736020D01*
G02X3750000Y1889440I33953J-52733D01*
G01X3751120Y1889820D01*
X3771100Y1909800D01*
G03X3765080Y1927080I-7180J7187D01*
G02X3726800Y1970000I4921J42920D01*
G02X3727500Y1977770I43202J24D01*
G03X3714180Y1989190I-9992J1824D01*
G02X3700000Y1986800I-14170J40812D01*
G02X3656800Y2030000I0J43200D01*
G02X3674780Y2065070I43192J0D01*
G01Y2324560D01*
X3343500Y2655840D01*
G03X3326610Y2651640I-7180J-7185D01*
G02X3285320Y2621150I-41290J12713D01*
G02X3242120Y2664350I0J43200D01*
G02X3272610Y2705640I43203J0D01*
G03X3276810Y2722530I-2985J9710D01*
G01X2604560Y3394780D01*
X2565010D01*
G02X2547180Y3402170I6J25218D01*
G01X2422170Y3527180D01*
G02X2414780Y3545010I17828J17836D01*
G01Y4079550D01*
X2367030Y4127310D01*
X2364610Y4127050D01*
G02X2360000Y4126800I-4641J42948D01*
G02X2403200Y4170000I0J43200D01*
G02X2402950Y4165390I-43198J31D01*
G01X2402690Y4162970D01*
X2447440Y4118230D01*
G03X2464780Y4125410I7181J7186D01*
G01Y4490000D01*
G02X2472170Y4507830I25218J-6D01*
G01X2567310Y4602970D01*
X2567050Y4605390D01*
G37*
G54D23*
X1870000Y4090000D03*
X1620000Y3710000D03*
X2820000Y3850000D03*
X2950000D03*
X1730000Y3710000D03*
X4120000Y3200000D03*
X2740000Y1690000D03*
X2710000Y3800000D03*
X2518100Y4778100D03*
X1510000Y3590000D03*
X4641200Y1881200D03*
X2760000Y610000D03*
X2950000Y3980000D03*
X3390000Y1620000D03*
X1381820Y2060000D03*
X1620000Y3590000D03*
X1730000D03*
X2950000Y3720000D03*
X2820000Y3980000D03*
X3010000Y2460000D03*
X2820000Y4090000D03*
X3120000Y2680000D03*
X3683980Y3533980D03*
G54D22*
X1200000Y5000000D03*
G54D24*
X2640000Y4230000D03*
X1735000Y4750000D03*
X1905000Y3700000D03*
G54D25*
X1000000Y500000D03*
%LPD*%
G75*
G54D10*
X100000Y100000D03*
Y300000D03*
Y500000D03*
Y700000D03*
Y900000D03*
Y1100000D03*
Y1300000D03*
Y1500000D03*
Y1700000D03*
Y1900000D03*
Y2100000D03*
X225000Y2375000D03*
X100000Y2300000D03*
Y2500000D03*
Y2700000D03*
Y2900000D03*
Y3100000D03*
Y3300000D03*
Y3500000D03*
Y3700000D03*
Y3900000D03*
Y4100000D03*
Y4300000D03*
Y4500000D03*
Y4700000D03*
Y5000000D03*
Y5200000D03*
Y5400000D03*
Y5600000D03*
Y5900000D03*
Y6100000D03*
Y6300000D03*
Y6500000D03*
Y6700000D03*
Y6900000D03*
X300000Y100000D03*
X500000D03*
X700000D03*
X400000Y1700000D03*
X500000Y2475000D03*
X350000Y2425000D03*
X475000Y3200000D03*
X750000Y2925000D03*
X725000Y3450000D03*
X670000Y4200000D03*
X760000D03*
X850000D03*
X760000Y4490000D03*
X670000D03*
X850000D03*
X425000Y4050000D03*
X570000Y4200000D03*
Y4340000D03*
Y4490000D03*
X300000Y5400000D03*
X500000D03*
X700000D03*
X600000Y6200000D03*
X700000Y6925000D03*
X500000D03*
X300000D03*
X880000Y85000D03*
X1120000D03*
X1300000Y100000D03*
X1470000Y780000D03*
X1330000D03*
X1360000Y1090000D03*
X1180000D03*
Y940000D03*
X1190000Y1850000D03*
X1270000D03*
X1350000D03*
X1430000D03*
X1380000Y1760000D03*
X1190000Y1960000D03*
X1270000D03*
X1350000D03*
X1430000D03*
X1381820Y2060000D03*
X1350000Y2725000D03*
X1050000D03*
X875000Y2250000D03*
X900000Y3250000D03*
X1050000D03*
X1200000D03*
X1350000D03*
Y3100000D03*
X1050000D03*
Y2900000D03*
X1350000Y3650000D03*
X1200000D03*
X1050000D03*
X900000D03*
Y3500000D03*
Y3375000D03*
X1400000Y3450000D03*
X940000Y4200000D03*
X1010000Y4250000D03*
Y4340000D03*
Y4430000D03*
X1090000Y4500000D03*
X1110000Y4400000D03*
X1430000Y4480000D03*
X940000Y4490000D03*
X1390000Y4350000D03*
X1310000D03*
X1230000D03*
X1360000Y4270000D03*
X1280000D03*
X1200000D03*
X900000Y5400000D03*
X1100000Y5425000D03*
X1305000D03*
X1100000Y6200000D03*
X1300000Y6925000D03*
X1100000D03*
X900000D03*
X1500000Y100000D03*
X1700000D03*
X1900000D03*
X1970000Y530000D03*
X1975000Y660000D03*
X1720000Y780000D03*
X1840000D03*
X1590000D03*
X2020000Y820000D03*
X1860000Y1090000D03*
X1710000D03*
X1520000D03*
X2020000D03*
X1510000Y1850000D03*
X1590000D03*
X1660000Y1770000D03*
X1985000Y1890000D03*
Y2010000D03*
X2045000Y1950000D03*
X1510000Y1960000D03*
X1590000D03*
X1640000Y2020000D03*
X1500000Y2725000D03*
X1800000D03*
X1925000D03*
X1950000Y3100000D03*
X1800000D03*
X1500000D03*
X1730000Y3710000D03*
X1620000D03*
X1750000Y3950000D03*
X1800000Y3870000D03*
X1710000Y3850000D03*
X1630000D03*
X1550000D03*
X1880000Y3870000D03*
X1960000D03*
X1510000Y3780000D03*
Y3590000D03*
X1620000D03*
X1730000D03*
X1830000Y4410000D03*
X1950000Y4510000D03*
Y4410000D03*
X1580000Y4100000D03*
X1670000D03*
X1750000Y4030000D03*
X1870000Y4090000D03*
X1830000Y4580000D03*
X1600000D03*
X1735000Y4750000D03*
X1975000Y4800000D03*
X2000000Y5100000D03*
X1925000Y5650000D03*
Y5525000D03*
Y5400000D03*
X2075000D03*
X1500000D03*
X1700000D03*
X1600000Y6200000D03*
X1900000Y6925000D03*
Y6800000D03*
Y6675000D03*
X1700000Y6925000D03*
X1500000D03*
X2100000Y100000D03*
X2300000D03*
X2500000D03*
X2320000Y810000D03*
X2620000D03*
X2470000Y630000D03*
X2350000Y680000D03*
X2180000Y820000D03*
Y540000D03*
X2470000Y980000D03*
X2660000Y1620000D03*
X2540000Y1610000D03*
X2390000Y1770000D03*
X2210000Y1800000D03*
X2105000Y1890000D03*
Y2010000D03*
X2360000Y1620000D03*
X2280000D03*
X2640000Y2280000D03*
X2550000D03*
X2460000D03*
X2370000D03*
X2460000Y2180000D03*
X2125000Y3100000D03*
X2440000Y3310000D03*
X2520000Y2970000D03*
X2640000Y3060000D03*
X2375000Y3125000D03*
X2160000Y3280000D03*
X2255000Y3910000D03*
X2325000D03*
X2340000Y3780000D03*
Y3560000D03*
X2170000Y3380000D03*
X2590000Y3750000D03*
Y3570000D03*
Y3660000D03*
X2560000Y3850000D03*
Y3930000D03*
X2325000Y3980000D03*
X2310000Y4065000D03*
X2080000Y4480000D03*
Y4370000D03*
X2550000Y4440000D03*
X2640000D03*
X2550000Y4340000D03*
X2620830Y4360240D03*
X2560000Y4090000D03*
Y4010000D03*
X2360000Y4170000D03*
X2080000Y4240000D03*
X2310000Y4540000D03*
X2250000Y4800000D03*
X2518100Y4778100D03*
X2610000Y4610000D03*
X2225000Y5400000D03*
X2300000Y5350000D03*
X2625000Y5825000D03*
X2318000Y6292000D03*
X2350000Y6550000D03*
X2625000Y6475000D03*
X2318000Y6412000D03*
X2700000Y100000D03*
X2900000D03*
X3100000D03*
X3160000Y440000D03*
X3030000D03*
X2700000Y700000D03*
X2760000Y610000D03*
Y770000D03*
X3030000Y1350000D03*
X2970000Y1420000D03*
X3220000Y1350000D03*
X2830000D03*
X3080000Y1770000D03*
X2740000Y1690000D03*
X3040000Y2160000D03*
X3100000Y2220000D03*
X3120000Y2680000D03*
X2780000Y2360000D03*
X2860000D03*
X2940000D03*
X3010000Y2460000D03*
X2775000Y3000000D03*
X3030000Y3180000D03*
X3090000Y3110000D03*
X2990000Y2850000D03*
X2900000D03*
X3080000D03*
X2830000Y3070000D03*
X3040000Y3380000D03*
X3150000Y3800000D03*
X2820000Y3850000D03*
X2710000Y3800000D03*
X2950000Y3720000D03*
Y3850000D03*
X2730000Y4440000D03*
X2790000Y4370000D03*
X2700000Y4360000D03*
X2760000Y4290000D03*
X2820000Y4090000D03*
Y3980000D03*
X2950000D03*
X3260000Y4570000D03*
X3200000Y5400000D03*
X2950000Y5350000D03*
X2700000D03*
X3000000Y5825000D03*
X2825000Y6150000D03*
X3000000Y6475000D03*
X3300000Y100000D03*
X3500000D03*
X3700000D03*
X3790000Y440000D03*
X3350000Y1350000D03*
X3725000D03*
X3550000D03*
X3660000Y1820000D03*
X3850000Y1900000D03*
X3760000Y1820000D03*
X3360000Y2040000D03*
X3390000Y1620000D03*
X3770000Y1970000D03*
X3700000Y2030000D03*
X3640000Y1940000D03*
X3780000Y2570000D03*
X3620000Y2280000D03*
X3510000Y2380000D03*
X3500000Y2690000D03*
X3780000D03*
X3510000Y2280000D03*
X3285320Y2664350D03*
X3620000Y3050000D03*
X3536820Y3058180D03*
X3370000Y2820000D03*
X3320000Y2880000D03*
X3500000Y3530000D03*
X3340000Y3920000D03*
X3300000Y3800000D03*
X3590000Y3670000D03*
Y3530000D03*
X3683980Y3533980D03*
X3690000Y3950000D03*
X3800000D03*
X3300000Y4200000D03*
Y4000000D03*
X3600000D03*
X3820000Y4420000D03*
X3650000Y4490000D03*
X3370000Y4570000D03*
X3477500Y4572500D03*
X3325000Y5400000D03*
X3550000D03*
Y5550000D03*
Y5700000D03*
X3700000Y5400000D03*
X3477320Y5180000D03*
X3532950Y6859110D03*
X3700000Y6925000D03*
X3825000Y6675000D03*
X3500000Y6925000D03*
X3533000Y6652000D03*
X3709980Y6540020D03*
X3503000Y6772000D03*
X3900000Y100000D03*
X4100000D03*
X4300000D03*
X4050000Y440000D03*
X3920000D03*
X4250000Y1275000D03*
X4225000Y1000000D03*
X3900000Y1350000D03*
X4150000Y1400000D03*
X4060000D03*
X4050000Y1825000D03*
X3975000Y1750000D03*
Y1875000D03*
X4250000Y1600000D03*
X3920000Y2570000D03*
Y2440000D03*
Y2690000D03*
X4320000Y2910000D03*
X4080000Y3045000D03*
X4185000Y3075000D03*
X4120000Y3200000D03*
X4019150Y2920850D03*
X3950000Y2960000D03*
X4320000Y3020000D03*
X4100000Y3500000D03*
X4250000D03*
X4100000Y3650000D03*
X4250000D03*
X3890000Y3950000D03*
X4000000Y4800000D03*
X4410000Y5170000D03*
X3900000Y5400000D03*
X4100000D03*
X4300000D03*
X3900000Y5200000D03*
X4000000Y6200000D03*
X3975000Y6775000D03*
X4300000Y6925000D03*
X4100000D03*
X3900000D03*
X4500000Y100000D03*
X4700000D03*
X4900000D03*
X4730000Y700000D03*
X4910000D03*
X5000000Y2045000D03*
X4840000Y1950000D03*
X4900000Y1700000D03*
X4710000D03*
X4780000Y2110000D03*
X4641200Y1881200D03*
X4569520Y2420000D03*
X4575000Y2200000D03*
X4590000Y2650000D03*
X4629110Y2260890D03*
X4560000Y2520000D03*
X5005000Y3205000D03*
X4955000Y2990000D03*
X4820000Y2900000D03*
X4680000Y2800000D03*
X4800000Y3700000D03*
X4675000Y4200000D03*
X5025000D03*
X4850000Y3975000D03*
X5000000Y4800000D03*
X4500000D03*
Y5400000D03*
X4700000D03*
X4900000D03*
X4500000Y6200000D03*
X5000000D03*
X4900000Y6925000D03*
X4700000D03*
X4500000D03*
X5100000Y100000D03*
X5300000D03*
Y300000D03*
Y500000D03*
Y700000D03*
Y900000D03*
Y1100000D03*
Y1300000D03*
Y1500000D03*
X5160000Y1700000D03*
X5300000D03*
Y1900000D03*
Y2100000D03*
X5130000Y2080000D03*
X5315000Y2200000D03*
Y2800000D03*
X5300000Y3100000D03*
Y3300000D03*
Y2900000D03*
X5100000Y2920000D03*
X5300000Y3500000D03*
Y3700000D03*
Y3900000D03*
Y4100000D03*
Y4300000D03*
Y4500000D03*
Y4700000D03*
Y4900000D03*
Y5100000D03*
Y5300000D03*
Y5500000D03*
Y5700000D03*
X5100000Y5400000D03*
X5300000Y5900000D03*
Y6100000D03*
Y6300000D03*
Y6500000D03*
Y6700000D03*
Y6900000D03*
X5100000Y6925000D03*
G54D20*
G01X590000Y2100000D02*
X760000D01*
G01D02*
X770000D01*
X1330000Y1540000D01*
X3875000D01*
X4320000Y1985000D01*
Y2910000D01*
G01X400000Y1788800D02*
Y1700000D01*
G01Y2092380D02*
Y1951200D01*
G01X4320000Y3020000D02*
X4375680Y2964320D01*
Y1960680D01*
X3905000Y1490000D01*
X1245000D01*
X750000Y1985000D01*
X507380D01*
X400000Y2092380D01*
G01D02*
Y2100000D01*
G01D02*
X230000D01*
G01X2160000Y3280000D02*
X2320010D01*
X3600620Y1999390D01*
Y1979380D01*
X3640000Y1940000D01*
G01X2610000Y4610000D02*
X2490000Y4490000D01*
Y3560010D01*
X2585010Y3465000D01*
X2643610D01*
X3770000Y2338610D01*
Y1970000D01*
G01X3700000Y2030000D02*
Y2335010D01*
X2615010Y3420000D01*
X2565010D01*
X2440000Y3545010D01*
Y4090000D01*
X2360000Y4170000D01*
G01X2080000Y4240000D02*
X2310000Y4470000D01*
Y4540000D01*
G01X2318000Y6292000D02*
X2450000Y6160000D01*
Y5100000D01*
G01X2318000Y6412000D02*
X2520000Y6210000D01*
Y5380000D01*
X2800000Y5100000D01*
G01X4019150Y2920850D02*
Y4220850D01*
X3820000Y4420000D01*
G01X3690000Y3950000D02*
Y4140000D01*
X3260000Y4570000D01*
G01X3370000D02*
X3800000Y4140000D01*
Y3950000D01*
G01X3890000D02*
Y4160000D01*
X3477500Y4572500D01*
G01X3950000Y2960000D02*
Y4190000D01*
X3650000Y4490000D01*
G01X3503000Y6772000D02*
Y6700750D01*
X3477320Y6675070D01*
Y5180000D01*
G54D11*
X230000Y2100000D03*
Y2260000D03*
X760000Y2100000D03*
Y2260000D03*
X3640000Y6785000D03*
Y6625000D03*
G54D21*
G01X1000000Y500000D02*
X708170Y208170D01*
G01X540000Y500000D02*
X1000000D01*
G01D02*
X710000Y790000D01*
G01X1000000Y500000D02*
Y132200D01*
G01Y500000D02*
X1280000Y220000D01*
G01X1430000Y500000D02*
X1000000D01*
G01Y880000D02*
Y500000D01*
G01X1236820Y790000D02*
Y736820D01*
X1000000Y500000D01*
G01X3760000Y1820000D02*
X3660000D01*
G01X3850000Y1900000D02*
X3780000Y1830000D01*
X3770000D01*
X3760000Y1820000D01*
G01X3620000Y3050000D02*
Y2599610D01*
X3686820Y2532790D01*
Y2531400D01*
X3916610Y2301610D01*
Y1966610D01*
X3850000Y1900000D01*
G01X3536820Y3058180D02*
X3545000Y3050000D01*
X3620000D01*
G54D12*
X1000000Y500000D03*
G54D13*
X400000Y2100000D03*
X590000D03*
G54D14*
X400000Y1951200D03*
Y1788800D03*
G54D15*
X495000Y2340000D03*
G54D16*
X1905000Y3700000D03*
X1735000Y4750000D03*
X2725000Y3630000D03*
X2640000Y4230000D03*
X2450000Y5100000D03*
X2800000D03*
G54D17*
X3830000Y6777500D03*
Y6472500D03*
G54D18*
G01Y6777500D02*
X3822500Y6785000D01*
X3640000D01*
G01D02*
X3565890Y6859110D01*
G01D02*
X3532950D01*
G01X3830000Y6472500D02*
X3777500D01*
X3709980Y6540020D01*
G01D02*
X3640000Y6610000D01*
Y6625000D01*
G01D02*
X3613000Y6652000D01*
X3533000D01*
G54D19*
G01X167200Y2260000D02*
X230000D01*
G01D02*
X292800D01*
G01X230000Y2207200D02*
Y2260000D01*
G01D02*
Y2312800D01*
G01X697200Y2260000D02*
X760000D01*
G01D02*
X822800D01*
G01X760000Y2207200D02*
Y2260000D01*
G01D02*
Y2312800D01*
G01X495000Y2258700D02*
Y2340000D01*
G01D02*
Y2421300D01*
G01X434020Y2340000D02*
X495000D01*
G01D02*
X555980D01*
G01X855120Y154140D02*
X1000000Y500000D01*
G01D02*
X1144880Y845860D01*
G01X1735000Y4649650D02*
Y4750000D01*
G01D02*
Y4850350D01*
G01X1634650Y4750000D02*
X1735000D01*
G01D02*
X1835350D01*
G01X3577200Y6785000D02*
X3640000D01*
G01Y6732200D02*
Y6785000D01*
G01D02*
Y6837800D01*
G01X3722200Y6777500D02*
X3830000D01*
G01D02*
X3937800D01*
G01X3830000Y6717200D02*
Y6777500D01*
G01D02*
Y6837800D01*
M02*
