# Supplementary material for: Automated flight-interception traps for interval sampling of insects
Source: PLoS One. 2020 Jul 10;15(7):e0229476. doi: 10.1371/journal.pone.0229476 (PMC7351151; doi:10.1371/journal.pone.0229476)
Supplement: S6 Appendix — (ZIP) [file pone.0229476.s006.zip › FABRICATION.art]

G04 ================== begin FILE IDENTIFICATION RECORD ==================*
G04 Layout Name:  insektenfalle_2_1.brd*
G04 Film Name:    FABRICATION*
G04 File Format:  Gerber RS274X*
G04 File Origin:  Cadence Allegro 17.2-S050*
G04 Origin Date:  Fri Apr 12 14:35:27 2019*
G04 *
G04 Layer:  BOARD GEOMETRY/DESIGN_OUTLINE*
G04 *
G04 Offset:    (0.0000 0.0000)*
G04 Mirror:    No*
G04 Mode:      Positive*
G04 Rotation:  0*
G04 FullContactRelief:  No*
G04 UndefLineWidth:     0.0001*
G04 ================== end FILE IDENTIFICATION RECORD ====================*
%FSLAX25Y25*MOMM*%
%IR0*IPPOS*OFA0.00000B0.00000*MIA0B0*SFA1.00000B1.00000*%
%ADD10C,.0001*%
G75*
%LPD*%
G75*
G54D10*
G01X0Y0D02*
Y7000000D01*
X5400000D01*
Y0D01*
X0D01*
M02*
