# Supplementary material for: Automated flight-interception traps for interval sampling of insects
Source: PLoS One. 2020 Jul 10;15(7):e0229476. doi: 10.1371/journal.pone.0229476 (PMC7351151; doi:10.1371/journal.pone.0229476)
Supplement: S6 Appendix — (ZIP) [file pone.0229476.s006.zip › insektenfalle_2_1-1-4-np.drl]

M48
METRIC
T01C.3302
T02C.9144
T03C3.5
T04C3.5
;LEADER: 12 
;HEADER: 
;CODE  : ASCII 
;FILE  : insektenfalle_2_1-1-4-np.drl for  ... layers TOP and BOTTOM
;DESIGN: insektenfalle_2_1.brd
;T04 Holesize 1. = 3.500000 Tolerance = +0.000000/-0.000000 NON_PLATED MM Quantity = 2
%
G90
T04
X0001200000Y0005000000
X0005000000Y0002500000
M30
