# Supplementary material for: Automated flight-interception traps for interval sampling of insects
Source: PLoS One. 2020 Jul 10;15(7):e0229476. doi: 10.1371/journal.pone.0229476 (PMC7351151; doi:10.1371/journal.pone.0229476)
Supplement: S6 Appendix — (ZIP) [file pone.0229476.s006.zip › insektenfalle_2_1-1-4.drl]

M48
METRIC
T01C.3302
T02C.9144
T03C3.5
T04C3.5
;LEADER: 12 
;HEADER: 
;CODE  : ASCII 
;FILE  : insektenfalle_2_1-1-4.drl for  ... layers TOP and BOTTOM
;DESIGN: insektenfalle_2_1.brd
;T01 Holesize 1. = 0.330200 Tolerance = +0.000000/-0.000000 PLATED MM Quantity = 460
;T02 Holesize 2. = 0.914400 Tolerance = +0.000000/-0.000000 PLATED MM Quantity = 6
;T03 Holesize 3. = 3.500000 Tolerance = +0.000000/-0.000000 PLATED MM Quantity = 1
%
G90
T01
X0003640000Y0001940000
X0002160000Y0003280000
X0004320000Y0003020000
X0003650000Y0004490000
X0003950000Y0002960000
X0002318000Y0006412000
X0003477500Y0004572500
X0003477320Y0005180000
X0003503000Y0006772000
X0003890000Y0003950000
X0001381820Y0002060000
X0001640000Y0002020000
X0001590000Y0001960000
R05X-0000080000
X0001730000Y0003590000
R02X-0000110000
X0001510000Y0003780000
X0001960000Y0003870000
X0001880000Y0003870000
X0001550000Y0003850000
R02X0000080000
X0001800000Y0003870000
X0001750000Y0003950000
X0001620000Y0003710000
X0001870000Y0004090000
X0001730000Y0003710000
X0001750000Y0004030000
X0001670000Y0004100000
X0001580000Y0004100000
X0002310000Y0004540000
X0002080000Y0004240000
X0003800000Y0003950000
X0003370000Y0004570000
X0003260000Y0004570000
X0003690000Y0003950000
X0003820000Y0004420000
X0004019150Y0002920850
X0002318000Y0006292000
X0002360000Y0004170000
X0003700000Y0002030000
X0003770000Y0001970000
X0002610000Y0004610000
X0003683980Y0003533980
X0003709980Y0006540020
X0003533000Y0006652000
X0002518100Y0004778100
X0001200000Y0004270000
R02X0000080000
X0001230000Y0004350000
R02X0000080000
X0002950000Y0003980000
X0002950000Y0003850000
X0002560000Y0003930000
X0002560000Y0003850000
X0002590000Y0003660000
X0002590000Y0003570000
X0002590000Y0003750000
X0002950000Y0003720000
X0002710000Y0003800000
X0002820000Y0003850000
X0002820000Y0003980000
X0002820000Y0004090000
X0002560000Y0004010000
X0002560000Y0004090000
X0004120000Y0003200000
X0004560000Y0002520000
X0003010000Y0002460000
X0002940000Y0002360000
R02X-0000080000
X0003120000Y0002680000
X0003285320Y0002664350
X0004641200Y0001881200
X0004060000Y0001400000
X0004150000Y0001400000
X0002740000Y0001690000
X0003390000Y0001620000
X0002280000Y0001620000
X0002360000Y0001620000
X0000400000Y0001700000
X0002760000Y0000770000
X0002760000Y0000610000
X0002700000Y0000700000
X0003510000Y0002280000
X0003920000Y0002690000
X0003920000Y0002440000
X0003780000Y0002690000
X0003920000Y0002570000
X0003500000Y0002690000
X0003510000Y0002380000
X0003620000Y0002280000
X0003780000Y0002570000
X0002460000Y0002180000
X0003100000Y0002220000
X0002370000Y0002280000
R03X0000090000
X0003040000Y0002160000
X0002045000Y0001950000
X0001985000Y0002010000
X0002105000Y0002010000
X0002105000Y0001890000
X0001985000Y0001890000
X0003550000Y0001350000
R02X0000175000
X0004225000Y0001000000
X0004250000Y0001275000
X0004250000Y0001600000
X0003975000Y0001875000
X0003975000Y0001750000
X0004050000Y0001825000
X0005130000Y0002080000
X0004780000Y0002110000
X0004629110Y0002260890
X0004590000Y0002650000
X0004680000Y0002800000
X0004820000Y0002900000
X0005100000Y0002920000
X0005300000Y0002900000
X0005300000Y0002100000
X0003590000Y0003530000
X0003600000Y0004000000
X0003590000Y0003670000
X0003150000Y0003800000
X0003300000Y0003800000
X0003300000Y0004000000
X0003300000Y0004200000
X0004800000Y0003700000
X0003900000Y0005200000
X0002000000Y0005100000
X0004000000Y0004800000
R02X0000500000
X0005000000Y0006200000
R02X-0000500000
X0001100000Y0006200000
X0001600000Y0006200000
X0000600000Y0006200000
X0001305000Y0005425000
X0001100000Y0005425000
X0002300000Y0005350000
X0002700000Y0005350000
X0002950000Y0005350000
X0005100000Y0005400000
R07X-0000200000
X0001700000Y0005400000
X0001500000Y0005400000
X0000900000Y0005400000
R03X-0000200000
X0000300000Y0006925000
R07X0000200000
X0003500000Y0006925000
X0003900000Y0006925000
X0004100000Y0006925000
R05X0000200000
X0000100000Y0006900000
R05Y-0000200000
X0000100000Y0005600000
R03Y-0000200000
X0000100000Y0004700000
R22Y-0000200000
X0005300000Y0006900000
R19Y-0000200000
X0005315000Y0002800000
X0005315000Y0002200000
X0005300000Y0001900000
R09Y-0000200000
X0005100000Y0000100000
R19X-0000200000
X0001120000Y0000085000
X0000880000Y0000085000
X0000700000Y0000100000
R03X-0000200000
X0002170000Y0003380000
X0003340000Y0003920000
X0003500000Y0003530000
X0003040000Y0003380000
X0002830000Y0003070000
X0003080000Y0002850000
X0002900000Y0002850000
X0002990000Y0002850000
X0003090000Y0003110000
X0003030000Y0003180000
X0003320000Y0002880000
X0003370000Y0002820000
X0004710000Y0001700000
X0004900000Y0001700000
X0004840000Y0001950000
X0005160000Y0001700000
X0002020000Y0001090000
X0002020000Y0000820000
X0001590000Y0000780000
X0001330000Y0000780000
X0001470000Y0000780000
X0001180000Y0000940000
X0001180000Y0001090000
X0001360000Y0001090000
X0001520000Y0001090000
X0001710000Y0001090000
X0001860000Y0001090000
X0001840000Y0000780000
X0001720000Y0000780000
X0001975000Y0000660000
X0001970000Y0000530000
X0002180000Y0000540000
X0002180000Y0000820000
X0002350000Y0000680000
X0002470000Y0000630000
X0002620000Y0000810000
X0002320000Y0000810000
X0002470000Y0000980000
X0002210000Y0001800000
X0002390000Y0001770000
X0003360000Y0002040000
X0003080000Y0001770000
X0002540000Y0001610000
X0002660000Y0001620000
X0002830000Y0001350000
X0003350000Y0001350000
X0003220000Y0001350000
X0002970000Y0001420000
X0003030000Y0001350000
X0003030000Y0000440000
X0003160000Y0000440000
X0003790000Y0000440000
X0003920000Y0000440000
X0004050000Y0000440000
X0000570000Y0004490000
X0000570000Y0004340000
X0000570000Y0004200000
X0000425000Y0004050000
X0000725000Y0003450000
X0000750000Y0002925000
X0000475000Y0003200000
X0002375000Y0003125000
X0002640000Y0003060000
X0002520000Y0002970000
X0002775000Y0003000000
X0002440000Y0003310000
X0002340000Y0003560000
X0002340000Y0003780000
X0002825000Y0006150000
X0002625000Y0005825000
X0002625000Y0006475000
X0003000000Y0006475000
X0003000000Y0005825000
X0002350000Y0006550000
X0001900000Y0006675000
X0003550000Y0005700000
X0002250000Y0004800000
X0001975000Y0004800000
X0004250000Y0003650000
X0004100000Y0003650000
X0004250000Y0003500000
X0004575000Y0002200000
X0004910000Y0000700000
X0004730000Y0000700000
X0003975000Y0006775000
X0003825000Y0006675000
X0000350000Y0002425000
X0000875000Y0002250000
X0000500000Y0002475000
X0000225000Y0002375000
X0001050000Y0002900000
X0001050000Y0003100000
X0001050000Y0002725000
X0002125000Y0003100000
X0001925000Y0002725000
X0001800000Y0002725000
X0001500000Y0002725000
X0001350000Y0002725000
X0001350000Y0003100000
X0001500000Y0003100000
X0001800000Y0003100000
X0001950000Y0003100000
X0001400000Y0003450000
X0001350000Y0003250000
R03X-0000150000
X0000900000Y0003375000
X0000900000Y0003500000
X0000900000Y0003650000
R03X0000150000
X0002225000Y0005400000
R02X-0000150000
X0001925000Y0005525000
X0001925000Y0005650000
X0001900000Y0006800000
X0001900000Y0006925000
X0003700000Y0006925000
X0003550000Y0005550000
X0003550000Y0005400000
X0003325000Y0005400000
X0003200000Y0005400000
X0004850000Y0003975000
X0005025000Y0004200000
X0004675000Y0004200000
X0004185000Y0003075000
X0004080000Y0003045000
X0004100000Y0003500000
X0004955000Y0002990000
X0004569520Y0002420000
X0005000000Y0002045000
X0005005000Y0003205000
X0003532950Y0006859110
X0004410000Y0005170000
X0002620830Y0004360240
X0002760000Y0004290000
X0002700000Y0004360000
X0002550000Y0004340000
X0002790000Y0004370000
X0002730000Y0004440000
R02X-0000090000
X0000850000Y0004490000
X0000940000Y0004490000
X0001950000Y0004410000
X0002080000Y0004370000
X0002080000Y0004480000
X0001950000Y0004510000
X0001830000Y0004410000
X0001735000Y0004750000
X0001600000Y0004580000
X0001830000Y0004580000
X0001430000Y0004480000
X0001110000Y0004400000
X0001090000Y0004500000
X0000670000Y0004490000
X0000760000Y0004490000
X0001010000Y0004430000
R02Y-0000090000
X0000940000Y0004200000
R03X-0000090000
X0002310000Y0004065000
X0002325000Y0003910000
X0002325000Y0003980000
X0002255000Y0003910000
X0001380000Y0001760000
X0001660000Y0001770000
X0001590000Y0001850000
R05X-0000080000
X0003760000Y0001820000
X0003850000Y0001900000
X0003660000Y0001820000
X0003536820Y0003058180
X0003620000Y0003050000
X0004320000Y0002910000
T02
X0002450000Y0005100000
X0002800000Y0005100000
X0001905000Y0003700000
X0002725000Y0003630000
X0001735000Y0004750000
X0002640000Y0004230000
T03
X0001000000Y0000500000
M30
