# Supplementary material for: Automated flight-interception traps for interval sampling of insects
Source: PLoS One. 2020 Jul 10;15(7):e0229476. doi: 10.1371/journal.pone.0229476 (PMC7351151; doi:10.1371/journal.pone.0229476)
Supplement: S6 Appendix — (ZIP) [file pone.0229476.s006.zip › LAYER2.art]

G04 ================== begin FILE IDENTIFICATION RECORD ==================*
G04 Layout Name:  insektenfalle_2_1.brd*
G04 Film Name:    LAYER2*
G04 File Format:  Gerber RS274X*
G04 File Origin:  Cadence Allegro 17.2-S050*
G04 Origin Date:  Fri Apr 12 14:35:27 2019*
G04 *
G04 Layer:  ETCH/LAYER2*
G04 Layer:  PIN/LAYER2*
G04 Layer:  VIA CLASS/LAYER2*
G04 *
G04 Offset:    (0.0000 0.0000)*
G04 Mirror:    No*
G04 Mode:      Positive*
G04 Rotation:  0*
G04 FullContactRelief:  No*
G04 UndefLineWidth:     0.0000*
G04 ================== end FILE IDENTIFICATION RECORD ====================*
%FSLAX25Y25*MOMM*%
%IR0*IPPOS*OFA0.00000B0.00000*MIA0B0*SFA1.00000B1.00000*%
%ADD10C,.6096*%
%ADD11C,1.397*%
%ADD13C,.864*%
%ADD12C,8.0004*%
%ADD14C,1.6514*%
G75*
%LPD*%
G75*
G36*
G01X3080020Y6970000D02*
X5349980D01*
Y2729720D01*
G02X5331400Y2724030I-10160J-4D01*
G03X5000000Y2900020I-331400J-224028D01*
G03X4604400Y2559320I0J-400023D01*
G02X4587810Y2553050I-10049J1505D01*
G03X4560000Y2563200I-27819J-33047D01*
G03Y2476800I0J-43200D01*
G03X4584700Y2484560I0J43190D01*
G02X4600650Y2476810I5808J-8336D01*
G03X5000000Y2099980I399350J23193D01*
G03X5331400Y2275970I0J400018D01*
G02X5349980Y2270280I8420J-5686D01*
G01Y50020D01*
X50020D01*
Y6970000D01*
X2319980D01*
Y6624980D01*
X3080020D01*
Y6970000D01*
G37*
%LPC*%
G75*
G36*
G01X2327620Y1591410D02*
G03X2312380I-7620J-6727D01*
G02X2280000Y1576800I-32380J28577D01*
G02Y1663200I0J43200D01*
G02X2312380Y1648590I0J-43187D01*
G03X2327620I7620J6727D01*
G02X2360000Y1663200I32380J-28577D01*
G02Y1576800I0J-43200D01*
G02X2327620Y1591410I0J43187D01*
G37*
G36*
G01X1587620Y2003130D02*
G03X1597140Y2014560I-558J10145D01*
G02X1596800Y2020000I42862J5409D01*
G02X1683200I43200J0D01*
G02X1642380Y1976870I-43195J0D01*
G03X1632860Y1965440I558J-10145D01*
G02X1633200Y1960000I-42862J-5409D01*
G02X1590000Y1916800I-43200J0D01*
G02X1557620Y1931410I0J43187D01*
G03X1542380I-7620J-6727D01*
G02X1477620I-32380J28577D01*
G03X1462380I-7620J-6727D01*
G02X1397620I-32380J28577D01*
G03X1382380I-7620J-6727D01*
G02X1317620I-32380J28577D01*
G03X1302380I-7620J-6727D01*
G02X1237620I-32380J28577D01*
G03X1222380I-7620J-6727D01*
G02X1190000Y1916800I-32380J28577D01*
G02Y2003200I0J43200D01*
G02X1222380Y1988590I0J-43187D01*
G03X1237620I7620J6727D01*
G02X1302380I32380J-28577D01*
G03X1317620I7620J6727D01*
G02X1382380I32380J-28577D01*
G03X1397620I7620J6727D01*
G02X1462380I32380J-28577D01*
G03X1477620I7620J6727D01*
G02X1542380I32380J-28577D01*
G03X1557620I7620J6727D01*
G02X1587620Y2003130I32381J-28591D01*
G37*
G36*
G01X2812380Y2388590D02*
G03X2827620I7620J6727D01*
G02X2892380I32380J-28577D01*
G03X2907620I7620J6727D01*
G02X2940000Y2403200I32380J-28577D01*
G02Y2316800I0J-43200D01*
G02X2907620Y2331410I0J43187D01*
G03X2892380I-7620J-6727D01*
G02X2827620I-32380J28577D01*
G03X2812380I-7620J-6727D01*
G02X2780000Y2316800I-32380J28577D01*
G02Y2403200I0J43200D01*
G02X2812380Y2388590I0J-43187D01*
G37*
G36*
G01X3976950Y2911600D02*
G03X3963780Y2919060I-9926J-2168D01*
G02X3950000Y2916800I-13789J40938D01*
G02Y3003200I0J43200D01*
G02X3992200Y2969250I0J-43202D01*
G03X4005370Y2961790I9926J2168D01*
G02X4019150Y2964050I13789J-40938D01*
G02Y2877650I0J-43200D01*
G02X3976950Y2911600I0J43202D01*
G37*
G36*
G01X3583700Y3026580D02*
G03X3567860Y3028140I-8539J-5508D01*
G02X3536820Y3014980I-31040J30026D01*
G02Y3101380I0J43200D01*
G02X3573120Y3081600I0J-43199D01*
G03X3588960Y3080040I8539J5508D01*
G02X3620000Y3093200I31040J-30026D01*
G02Y3006800I0J-43200D01*
G02X3583700Y3026580I0J43199D01*
G37*
G36*
G01X2531410Y4042380D02*
G03Y4057620I-6727J7620D01*
G02X2516800Y4090000I28577J32380D01*
G02X2603200I43200J0D01*
G02X2588590Y4057620I-43187J0D01*
G03Y4042380I6727J-7620D01*
G02Y3977620I-28577J-32380D01*
G03Y3962380I6727J-7620D01*
G02Y3897620I-28577J-32380D01*
G03Y3882380I6727J-7620D01*
G02X2603200Y3850000I-28577J-32380D01*
G02X2516800I-43200J0D01*
G02X2531410Y3882380I43187J0D01*
G03Y3897620I-6727J7620D01*
G02Y3962380I28577J32380D01*
G03Y3977620I-6727J7620D01*
G02Y4042380I28577J32380D01*
G37*
G36*
G01X1262380Y4378590D02*
G03X1277620I7620J6727D01*
G02X1342380I32380J-28577D01*
G03X1357620I7620J6727D01*
G02X1390000Y4393200I32380J-28577D01*
G02X1433200Y4350000I0J-43200D01*
G02X1402090Y4308530I-43195J0D01*
G03X1396380Y4293300I2848J-9753D01*
G02X1403200Y4270000I-36391J-23300D01*
G02X1360000Y4226800I-43200J0D01*
G02X1327620Y4241410I0J43187D01*
G03X1312380I-7620J-6727D01*
G02X1247620I-32380J28577D01*
G03X1232380I-7620J-6727D01*
G02X1200000Y4226800I-32380J28577D01*
G02X1156800Y4270000I0J43200D01*
G02X1187910Y4311470I43195J0D01*
G03X1193620Y4326700I-2848J9753D01*
G02X1186800Y4350000I36391J23300D01*
G02X1230000Y4393200I43200J0D01*
G02X1262380Y4378590I0J-43187D01*
G37*
G36*
G01X2719190Y755820D02*
G02X2716800Y770000I40812J14170D01*
G02X2760000Y726800I43200J0D01*
G02X2752230Y727500I-24J43202D01*
G03X2740810Y714180I-1824J-9992D01*
G02X2743200Y700000I-40812J-14170D01*
G02X2700000Y743200I-43200J0D01*
G02X2707770Y742500I24J-43202D01*
G03X2719190Y755820I1824J9992D01*
G37*
G36*
G01X4096430Y1376780D02*
G02X4060000Y1356800I-36430J23222D01*
G02Y1443200I0J43200D01*
G02X4096430Y1423220I0J-43202D01*
G03X4113570I8570J5455D01*
G02X4150000Y1443200I36430J-23222D01*
G02Y1356800I0J-43200D01*
G02X4113570Y1376780I0J43202D01*
G03X4096430I-8570J-5455D01*
G37*
G36*
G01X3714180Y1989190D02*
G02X3700000Y1986800I-14170J40812D01*
G02X3743200Y2030000I0J43200D01*
G02X3742500Y2022230I-43202J-24D01*
G03X3755820Y2010810I9992J-1824D01*
G02X3770000Y2013200I14170J-40812D01*
G02X3726800Y1970000I0J-43200D01*
G02X3727500Y1977770I43202J24D01*
G03X3714180Y1989190I-9992J1824D01*
G37*
G36*
G01X2566780Y3713570D02*
G02X2546800Y3750000I23222J36430D01*
G02X2633200I43200J0D01*
G02X2613220Y3713570I-43202J0D01*
G03Y3696430I5455J-8570D01*
G02Y3623570I-23222J-36430D01*
G03Y3606430I5455J-8570D01*
G02X2633200Y3570000I-23222J-36430D01*
G02X2546800I-43200J0D01*
G02X2566780Y3606430I43202J0D01*
G03Y3623570I-5455J8570D01*
G02Y3696430I23222J36430D01*
G03Y3713570I-5455J8570D01*
G37*
G36*
G01X3836430Y3926780D02*
G02X3800000Y3906800I-36430J23222D01*
G02Y3993200I0J43200D01*
G02X3836430Y3973220I0J-43202D01*
G03X3853570I8570J5455D01*
G02X3890000Y3993200I36430J-23222D01*
G02Y3906800I0J-43200D01*
G02X3853570Y3926780I0J43202D01*
G03X3836430I-8570J-5455D01*
G37*
G36*
G01X1721410Y3997620D02*
G02X1706800Y4030000I28577J32380D01*
G02X1793200I43200J0D01*
G02X1778590Y3997620I-43187J0D01*
G03Y3982380I6727J-7620D01*
G02X1793200Y3950000I-28577J-32380D01*
G02X1787370Y3928320I-43202J-6D01*
G03X1796890Y3913090I8785J-5099D01*
G02X1800000Y3913200I3081J-43091D01*
G02X1832380Y3898590I0J-43187D01*
G03X1847620I7620J6727D01*
G02X1912380I32380J-28577D01*
G03X1927620I7620J6727D01*
G02X1960000Y3913200I32380J-28577D01*
G02Y3826800I0J-43200D01*
G02X1927620Y3841410I0J43187D01*
G03X1912380I-7620J-6727D01*
G02X1847620I-32380J28577D01*
G03X1832380I-7620J-6727D01*
G02X1800000Y3826800I-32380J28577D01*
G02X1768290Y3840660I0J43204D01*
G03X1751150Y3836860I-7463J-6895D01*
G02X1710000Y3806800I-41150J13136D01*
G02X1677620Y3821410I0J43187D01*
G03X1662380I-7620J-6727D01*
G02X1597620I-32380J28577D01*
G03X1582380I-7620J-6727D01*
G02X1558380Y3807620I-32387J28587D01*
G03X1550770Y3794290I1975J-9965D01*
G02X1553200Y3780000I-40771J-14285D01*
G02X1466800I-43200J0D01*
G02X1501620Y3822380I43201J0D01*
G03X1509230Y3835710I-1975J9965D01*
G02X1506800Y3850000I40771J14285D01*
G02X1550000Y3893200I43200J0D01*
G02X1582380Y3878590I0J-43187D01*
G03X1597620I7620J6727D01*
G02X1662380I32380J-28577D01*
G03X1677620I7620J6727D01*
G02X1710000Y3893200I32380J-28577D01*
G02X1741710Y3879340I0J-43204D01*
G03X1758850Y3883140I7463J6895D01*
G02X1762630Y3891680I41162J-13113D01*
G03X1753110Y3906910I-8785J5099D01*
G02X1750000Y3906800I-3081J43091D01*
G02X1706800Y3950000I0J43200D01*
G02X1721410Y3982380I43187J0D01*
G03Y3997620I-6727J7620D01*
G37*
G36*
G01X1616430Y4076780D02*
G02X1580000Y4056800I-36430J23222D01*
G02Y4143200I0J43200D01*
G02X1616430Y4123220I0J-43202D01*
G03X1633570I8570J5455D01*
G02X1670000Y4143200I36430J-23222D01*
G02Y4056800I0J-43200D01*
G02X1633570Y4076780I0J43202D01*
G03X1616430I-8570J-5455D01*
G37*
G54D13*
X400000Y1700000D03*
X1870000Y4090000D03*
X1620000Y3710000D03*
X2820000Y3850000D03*
X2950000D03*
X1730000Y3710000D03*
X4120000Y3200000D03*
X2740000Y1690000D03*
X2080000Y4240000D03*
X2360000Y4170000D03*
X3850000Y1900000D03*
X2310000Y4540000D03*
X2710000Y3800000D03*
X2518100Y4778100D03*
X3370000Y4570000D03*
X3477500Y4572500D03*
X2610000Y4610000D03*
X3533000Y6652000D03*
X4320000Y3020000D03*
X3660000Y1820000D03*
X3477320Y5180000D03*
X1510000Y3590000D03*
X3760000Y1820000D03*
X4641200Y1881200D03*
X3503000Y6772000D03*
X2760000Y610000D03*
X2318000Y6292000D03*
X3690000Y3950000D03*
X3260000Y4570000D03*
X2318000Y6412000D03*
X4320000Y2910000D03*
X3650000Y4490000D03*
X3820000Y4420000D03*
X2950000Y3980000D03*
X3390000Y1620000D03*
X3709980Y6540020D03*
X1381820Y2060000D03*
X1620000Y3590000D03*
X1730000D03*
X2950000Y3720000D03*
X2820000Y3980000D03*
X3010000Y2460000D03*
X2820000Y4090000D03*
X3285320Y2664350D03*
X3120000Y2680000D03*
X2160000Y3280000D03*
X3683980Y3533980D03*
X3640000Y1940000D03*
G54D12*
X1000000Y500000D03*
X1200000Y5000000D03*
G54D14*
X2800000Y5100000D03*
X2640000Y4230000D03*
X2725000Y3630000D03*
X1905000Y3700000D03*
X2450000Y5100000D03*
%LPD*%
G75*
G54D10*
X100000Y100000D03*
Y300000D03*
Y500000D03*
Y700000D03*
Y900000D03*
Y1100000D03*
Y1300000D03*
Y1500000D03*
Y1700000D03*
Y1900000D03*
Y2100000D03*
X225000Y2375000D03*
X100000Y2300000D03*
Y2500000D03*
Y2700000D03*
Y2900000D03*
Y3100000D03*
Y3300000D03*
Y3500000D03*
Y3700000D03*
Y3900000D03*
Y4100000D03*
Y4300000D03*
Y4500000D03*
Y4700000D03*
Y5000000D03*
Y5200000D03*
Y5400000D03*
Y5600000D03*
Y5900000D03*
Y6100000D03*
Y6300000D03*
Y6500000D03*
Y6700000D03*
Y6900000D03*
X300000Y100000D03*
X500000D03*
X700000D03*
X400000Y1700000D03*
X500000Y2475000D03*
X350000Y2425000D03*
X475000Y3200000D03*
X750000Y2925000D03*
X725000Y3450000D03*
X670000Y4200000D03*
X760000D03*
X850000D03*
X760000Y4490000D03*
X670000D03*
X850000D03*
X425000Y4050000D03*
X570000Y4200000D03*
Y4340000D03*
Y4490000D03*
X300000Y5400000D03*
X500000D03*
X700000D03*
X600000Y6200000D03*
X700000Y6925000D03*
X500000D03*
X300000D03*
X880000Y85000D03*
X1120000D03*
X1300000Y100000D03*
X1470000Y780000D03*
X1330000D03*
X1360000Y1090000D03*
X1180000D03*
Y940000D03*
X1190000Y1850000D03*
X1270000D03*
X1350000D03*
X1430000D03*
X1380000Y1760000D03*
X1190000Y1960000D03*
X1270000D03*
X1350000D03*
X1430000D03*
X1381820Y2060000D03*
X1350000Y2725000D03*
X1050000D03*
X875000Y2250000D03*
X900000Y3250000D03*
X1050000D03*
X1200000D03*
X1350000D03*
Y3100000D03*
X1050000D03*
Y2900000D03*
X1350000Y3650000D03*
X1200000D03*
X1050000D03*
X900000D03*
Y3500000D03*
Y3375000D03*
X1400000Y3450000D03*
X940000Y4200000D03*
X1010000Y4250000D03*
Y4340000D03*
Y4430000D03*
X1090000Y4500000D03*
X1110000Y4400000D03*
X1430000Y4480000D03*
X940000Y4490000D03*
X1390000Y4350000D03*
X1310000D03*
X1230000D03*
X1360000Y4270000D03*
X1280000D03*
X1200000D03*
X900000Y5400000D03*
X1100000Y5425000D03*
X1305000D03*
X1100000Y6200000D03*
X1300000Y6925000D03*
X1100000D03*
X900000D03*
X1500000Y100000D03*
X1700000D03*
X1900000D03*
X1970000Y530000D03*
X1975000Y660000D03*
X1720000Y780000D03*
X1840000D03*
X1590000D03*
X2020000Y820000D03*
X1860000Y1090000D03*
X1710000D03*
X1520000D03*
X2020000D03*
X1510000Y1850000D03*
X1590000D03*
X1660000Y1770000D03*
X1985000Y1890000D03*
Y2010000D03*
X2045000Y1950000D03*
X1510000Y1960000D03*
X1590000D03*
X1640000Y2020000D03*
X1500000Y2725000D03*
X1800000D03*
X1925000D03*
X1950000Y3100000D03*
X1800000D03*
X1500000D03*
X1730000Y3710000D03*
X1620000D03*
X1750000Y3950000D03*
X1800000Y3870000D03*
X1710000Y3850000D03*
X1630000D03*
X1550000D03*
X1880000Y3870000D03*
X1960000D03*
X1510000Y3780000D03*
Y3590000D03*
X1620000D03*
X1730000D03*
X1830000Y4410000D03*
X1950000Y4510000D03*
Y4410000D03*
X1580000Y4100000D03*
X1670000D03*
X1750000Y4030000D03*
X1870000Y4090000D03*
X1830000Y4580000D03*
X1600000D03*
X1735000Y4750000D03*
X1975000Y4800000D03*
X2000000Y5100000D03*
X1925000Y5650000D03*
Y5525000D03*
Y5400000D03*
X2075000D03*
X1500000D03*
X1700000D03*
X1600000Y6200000D03*
X1900000Y6925000D03*
Y6800000D03*
Y6675000D03*
X1700000Y6925000D03*
X1500000D03*
X2100000Y100000D03*
X2300000D03*
X2500000D03*
X2320000Y810000D03*
X2620000D03*
X2470000Y630000D03*
X2350000Y680000D03*
X2180000Y820000D03*
Y540000D03*
X2470000Y980000D03*
X2660000Y1620000D03*
X2540000Y1610000D03*
X2390000Y1770000D03*
X2210000Y1800000D03*
X2105000Y1890000D03*
Y2010000D03*
X2360000Y1620000D03*
X2280000D03*
X2640000Y2280000D03*
X2550000D03*
X2460000D03*
X2370000D03*
X2460000Y2180000D03*
X2125000Y3100000D03*
X2440000Y3310000D03*
X2520000Y2970000D03*
X2640000Y3060000D03*
X2375000Y3125000D03*
X2160000Y3280000D03*
X2255000Y3910000D03*
X2325000D03*
X2340000Y3780000D03*
Y3560000D03*
X2170000Y3380000D03*
X2590000Y3750000D03*
Y3570000D03*
Y3660000D03*
X2560000Y3850000D03*
Y3930000D03*
X2325000Y3980000D03*
X2310000Y4065000D03*
X2080000Y4480000D03*
Y4370000D03*
X2550000Y4440000D03*
X2640000D03*
X2550000Y4340000D03*
X2620830Y4360240D03*
X2560000Y4090000D03*
Y4010000D03*
X2360000Y4170000D03*
X2080000Y4240000D03*
X2310000Y4540000D03*
X2250000Y4800000D03*
X2518100Y4778100D03*
X2610000Y4610000D03*
X2225000Y5400000D03*
X2300000Y5350000D03*
X2625000Y5825000D03*
X2318000Y6292000D03*
X2350000Y6550000D03*
X2625000Y6475000D03*
X2318000Y6412000D03*
X2700000Y100000D03*
X2900000D03*
X3100000D03*
X3160000Y440000D03*
X3030000D03*
X2700000Y700000D03*
X2760000Y610000D03*
Y770000D03*
X3030000Y1350000D03*
X2970000Y1420000D03*
X3220000Y1350000D03*
X2830000D03*
X3080000Y1770000D03*
X2740000Y1690000D03*
X3040000Y2160000D03*
X3100000Y2220000D03*
X3120000Y2680000D03*
X2780000Y2360000D03*
X2860000D03*
X2940000D03*
X3010000Y2460000D03*
X2775000Y3000000D03*
X3030000Y3180000D03*
X3090000Y3110000D03*
X2990000Y2850000D03*
X2900000D03*
X3080000D03*
X2830000Y3070000D03*
X3040000Y3380000D03*
X3150000Y3800000D03*
X2820000Y3850000D03*
X2710000Y3800000D03*
X2950000Y3720000D03*
Y3850000D03*
X2730000Y4440000D03*
X2790000Y4370000D03*
X2700000Y4360000D03*
X2760000Y4290000D03*
X2820000Y4090000D03*
Y3980000D03*
X2950000D03*
X3260000Y4570000D03*
X3200000Y5400000D03*
X2950000Y5350000D03*
X2700000D03*
X3000000Y5825000D03*
X2825000Y6150000D03*
X3000000Y6475000D03*
X3300000Y100000D03*
X3500000D03*
X3700000D03*
X3790000Y440000D03*
X3350000Y1350000D03*
X3725000D03*
X3550000D03*
X3660000Y1820000D03*
X3850000Y1900000D03*
X3760000Y1820000D03*
X3360000Y2040000D03*
X3390000Y1620000D03*
X3770000Y1970000D03*
X3700000Y2030000D03*
X3640000Y1940000D03*
X3780000Y2570000D03*
X3620000Y2280000D03*
X3510000Y2380000D03*
X3500000Y2690000D03*
X3780000D03*
X3510000Y2280000D03*
X3285320Y2664350D03*
X3620000Y3050000D03*
X3536820Y3058180D03*
X3370000Y2820000D03*
X3320000Y2880000D03*
X3500000Y3530000D03*
X3340000Y3920000D03*
X3300000Y3800000D03*
X3590000Y3670000D03*
Y3530000D03*
X3683980Y3533980D03*
X3690000Y3950000D03*
X3800000D03*
X3300000Y4200000D03*
Y4000000D03*
X3600000D03*
X3820000Y4420000D03*
X3650000Y4490000D03*
X3370000Y4570000D03*
X3477500Y4572500D03*
X3325000Y5400000D03*
X3550000D03*
Y5550000D03*
Y5700000D03*
X3700000Y5400000D03*
X3477320Y5180000D03*
X3532950Y6859110D03*
X3700000Y6925000D03*
X3825000Y6675000D03*
X3500000Y6925000D03*
X3533000Y6652000D03*
X3709980Y6540020D03*
X3503000Y6772000D03*
X3900000Y100000D03*
X4100000D03*
X4300000D03*
X4050000Y440000D03*
X3920000D03*
X4250000Y1275000D03*
X4225000Y1000000D03*
X3900000Y1350000D03*
X4150000Y1400000D03*
X4060000D03*
X4050000Y1825000D03*
X3975000Y1750000D03*
Y1875000D03*
X4250000Y1600000D03*
X3920000Y2570000D03*
Y2440000D03*
Y2690000D03*
X4320000Y2910000D03*
X4080000Y3045000D03*
X4185000Y3075000D03*
X4120000Y3200000D03*
X4019150Y2920850D03*
X3950000Y2960000D03*
X4320000Y3020000D03*
X4100000Y3500000D03*
X4250000D03*
X4100000Y3650000D03*
X4250000D03*
X3890000Y3950000D03*
X4000000Y4800000D03*
X4410000Y5170000D03*
X3900000Y5400000D03*
X4100000D03*
X4300000D03*
X3900000Y5200000D03*
X4000000Y6200000D03*
X3975000Y6775000D03*
X4300000Y6925000D03*
X4100000D03*
X3900000D03*
X4500000Y100000D03*
X4700000D03*
X4900000D03*
X4730000Y700000D03*
X4910000D03*
X5000000Y2045000D03*
X4840000Y1950000D03*
X4900000Y1700000D03*
X4710000D03*
X4780000Y2110000D03*
X4641200Y1881200D03*
X4569520Y2420000D03*
X4575000Y2200000D03*
X4590000Y2650000D03*
X4629110Y2260890D03*
X4560000Y2520000D03*
X5005000Y3205000D03*
X4955000Y2990000D03*
X4820000Y2900000D03*
X4680000Y2800000D03*
X4800000Y3700000D03*
X4675000Y4200000D03*
X5025000D03*
X4850000Y3975000D03*
X5000000Y4800000D03*
X4500000D03*
Y5400000D03*
X4700000D03*
X4900000D03*
X4500000Y6200000D03*
X5000000D03*
X4900000Y6925000D03*
X4700000D03*
X4500000D03*
X5100000Y100000D03*
X5300000D03*
Y300000D03*
Y500000D03*
Y700000D03*
Y900000D03*
Y1100000D03*
Y1300000D03*
Y1500000D03*
X5160000Y1700000D03*
X5300000D03*
Y1900000D03*
Y2100000D03*
X5130000Y2080000D03*
X5315000Y2200000D03*
Y2800000D03*
X5300000Y3100000D03*
Y3300000D03*
Y2900000D03*
X5100000Y2920000D03*
X5300000Y3500000D03*
Y3700000D03*
Y3900000D03*
Y4100000D03*
Y4300000D03*
Y4500000D03*
Y4700000D03*
Y4900000D03*
Y5100000D03*
Y5300000D03*
Y5500000D03*
Y5700000D03*
X5100000Y5400000D03*
X5300000Y5900000D03*
Y6100000D03*
Y6300000D03*
Y6500000D03*
Y6700000D03*
Y6900000D03*
X5100000Y6925000D03*
G54D11*
X1905000Y3700000D03*
X1735000Y4750000D03*
X2725000Y3630000D03*
X2640000Y4230000D03*
X2450000Y5100000D03*
X2800000D03*
M02*
