# Supplementary material for: Automated flight-interception traps for interval sampling of insects
Source: PLoS One. 2020 Jul 10;15(7):e0229476. doi: 10.1371/journal.pone.0229476 (PMC7351151; doi:10.1371/journal.pone.0229476)
Supplement: S6 Appendix — (ZIP) [file pone.0229476.s006.zip › LAYER3.art]

G04 ================== begin FILE IDENTIFICATION RECORD ==================*
G04 Layout Name:  insektenfalle_2_1.brd*
G04 Film Name:    LAYER3*
G04 File Format:  Gerber RS274X*
G04 File Origin:  Cadence Allegro 17.2-S050*
G04 Origin Date:  Fri Apr 12 14:35:27 2019*
G04 *
G04 Layer:  ETCH/LAYER3*
G04 Layer:  PIN/LAYER3*
G04 Layer:  VIA CLASS/LAYER3*
G04 *
G04 Offset:    (0.0000 0.0000)*
G04 Mirror:    No*
G04 Mode:      Positive*
G04 Rotation:  0*
G04 FullContactRelief:  No*
G04 UndefLineWidth:     0.0000*
G04 ================== end FILE IDENTIFICATION RECORD ====================*
%FSLAX25Y25*MOMM*%
%IR0*IPPOS*OFA0.00000B0.00000*MIA0B0*SFA1.00000B1.00000*%
%ADD10C,.6096*%
%ADD11C,1.397*%
%ADD12C,.864*%
%ADD13C,1.6514*%
G75*
%LPD*%
G75*
G36*
G01X5140420Y6970000D02*
X5349980D01*
Y6935520D01*
G02X5332240Y6928760I-10158J1D01*
G03X5300000Y6943200I-32240J-28771D01*
G03Y6856800I0J-43200D01*
G03X5332240Y6871240I0J43211D01*
G02X5349980Y6864480I7582J-6761D01*
G01Y6735520D01*
G02X5332240Y6728760I-10158J1D01*
G03X5300000Y6743200I-32240J-28771D01*
G03Y6656800I0J-43200D01*
G03X5332240Y6671240I0J43211D01*
G02X5349980Y6664480I7582J-6761D01*
G01Y6535520D01*
G02X5332240Y6528760I-10158J1D01*
G03X5300000Y6543200I-32240J-28771D01*
G03Y6456800I0J-43200D01*
G03X5332240Y6471240I0J43211D01*
G02X5349980Y6464480I7582J-6761D01*
G01Y6335520D01*
G02X5332240Y6328760I-10158J1D01*
G03X5300000Y6343200I-32240J-28771D01*
G03Y6256800I0J-43200D01*
G03X5332240Y6271240I0J43211D01*
G02X5349980Y6264480I7582J-6761D01*
G01Y6135520D01*
G02X5332240Y6128760I-10158J1D01*
G03X5300000Y6143200I-32240J-28771D01*
G03Y6056800I0J-43200D01*
G03X5332240Y6071240I0J43211D01*
G02X5349980Y6064480I7582J-6761D01*
G01Y5935520D01*
G02X5332240Y5928760I-10158J1D01*
G03X5300000Y5943200I-32240J-28771D01*
G03Y5856800I0J-43200D01*
G03X5332240Y5871240I0J43211D01*
G02X5349980Y5864480I7582J-6761D01*
G01Y5735520D01*
G02X5332240Y5728760I-10158J1D01*
G03X5300000Y5743200I-32240J-28771D01*
G03Y5656800I0J-43200D01*
G03X5332240Y5671240I0J43211D01*
G02X5349980Y5664480I7582J-6761D01*
G01Y5535520D01*
G02X5332240Y5528760I-10158J1D01*
G03X5300000Y5543200I-32240J-28771D01*
G03Y5456800I0J-43200D01*
G03X5332240Y5471240I0J43211D01*
G02X5349980Y5464480I7582J-6761D01*
G01Y5335520D01*
G02X5332240Y5328760I-10158J1D01*
G03X5300000Y5343200I-32240J-28771D01*
G03Y5256800I0J-43200D01*
G03X5332240Y5271240I0J43211D01*
G02X5349980Y5264480I7582J-6761D01*
G01Y5135520D01*
G02X5332240Y5128760I-10158J1D01*
G03X5300000Y5143200I-32240J-28771D01*
G03Y5056800I0J-43200D01*
G03X5332240Y5071240I0J43211D01*
G02X5349980Y5064480I7582J-6761D01*
G01Y4935520D01*
G02X5332240Y4928760I-10158J1D01*
G03X5300000Y4943200I-32240J-28771D01*
G03Y4856800I0J-43200D01*
G03X5332240Y4871240I0J43211D01*
G02X5349980Y4864480I7582J-6761D01*
G01Y4735520D01*
G02X5332240Y4728760I-10158J1D01*
G03X5300000Y4743200I-32240J-28771D01*
G03Y4656800I0J-43200D01*
G03X5332240Y4671240I0J43211D01*
G02X5349980Y4664480I7582J-6761D01*
G01Y4535520D01*
G02X5332240Y4528760I-10158J1D01*
G03X5300000Y4543200I-32240J-28771D01*
G03Y4456800I0J-43200D01*
G03X5332240Y4471240I0J43211D01*
G02X5349980Y4464480I7582J-6761D01*
G01Y4335520D01*
G02X5332240Y4328760I-10158J1D01*
G03X5300000Y4343200I-32240J-28771D01*
G03Y4256800I0J-43200D01*
G03X5332240Y4271240I0J43211D01*
G02X5349980Y4264480I7582J-6761D01*
G01Y4135520D01*
G02X5332240Y4128760I-10158J1D01*
G03X5300000Y4143200I-32240J-28771D01*
G03Y4056800I0J-43200D01*
G03X5332240Y4071240I0J43211D01*
G02X5349980Y4064480I7582J-6761D01*
G01Y3935520D01*
G02X5332240Y3928760I-10158J1D01*
G03X5300000Y3943200I-32240J-28771D01*
G03Y3856800I0J-43200D01*
G03X5332240Y3871240I0J43211D01*
G02X5349980Y3864480I7582J-6761D01*
G01Y3735520D01*
G02X5332240Y3728760I-10158J1D01*
G03X5300000Y3743200I-32240J-28771D01*
G03Y3656800I0J-43200D01*
G03X5332240Y3671240I0J43211D01*
G02X5349980Y3664480I7582J-6761D01*
G01Y3535520D01*
G02X5332240Y3528760I-10158J1D01*
G03X5300000Y3543200I-32240J-28771D01*
G03Y3456800I0J-43200D01*
G03X5332240Y3471240I0J43211D01*
G02X5349980Y3464480I7582J-6761D01*
G01Y3335520D01*
G02X5332240Y3328760I-10158J1D01*
G03X5300000Y3343200I-32240J-28771D01*
G03Y3256800I0J-43200D01*
G03X5332240Y3271240I0J43211D01*
G02X5349980Y3264480I7582J-6761D01*
G01Y3135520D01*
G02X5332240Y3128760I-10158J1D01*
G03X5300000Y3143200I-32240J-28771D01*
G03Y3056800I0J-43200D01*
G03X5332240Y3071240I0J43211D01*
G02X5349980Y3064480I7582J-6761D01*
G01Y2935520D01*
G02X5332240Y2928760I-10158J1D01*
G03X5300000Y2943200I-32240J-28771D01*
G03Y2856800I0J-43200D01*
G03X5332240Y2871240I0J43211D01*
G02X5349980Y2864480I7582J-6761D01*
G01Y2847240D01*
G02X5335090Y2838240I-10161J-7D01*
G03X5315000Y2843200I-20098J-38238D01*
G03X5273380Y2811560I0J-43194D01*
G02X5257060Y2806490I-9791J2716D01*
G03X5137090Y2875800I-257070J-306483D01*
G02X5132850Y2891940I3482J9542D01*
G03X5143200Y2920000I-32862J28060D01*
G03X5056800I-43200J0D01*
G03X5058030Y2909750I43202J-15D01*
G02X5046970Y2897250I-9869J-2411D01*
G03X5000000Y2900020I-46994J-397249D01*
G03X4875540Y2880170I-14J-400022D01*
G02X4862410Y2891760I-3159J9653D01*
G03X4863200Y2900000I-42412J8224D01*
G03X4776800I-43200J0D01*
G03X4798040Y2862800I43196J0D01*
G02X4798010Y2845280I-5160J-8751D01*
G03X4738900Y2803050I202022J-345257D01*
G02X4722310Y2808700I-6636J7697D01*
G03X4680000Y2843200I-42310J-8694D01*
G03X4636800Y2800000I0J-43200D01*
G03X4674040Y2757210I43204J0D01*
G02X4680750Y2741030I-1400J-10062D01*
G03X4641630Y2677720I319260J-241016D01*
G02X4624430Y2676100I-9101J4514D01*
G03X4590000Y2693200I-34430J-26112D01*
G03Y2606800I0J-43200D01*
G03X4599460Y2607850I-7J43199D01*
G02X4611550Y2595510I2224J-9914D01*
G03X4599980Y2500000I388450J-95512D01*
G03X4601140Y2469610I400018J52D01*
G02X4586910Y2459540I-10133J-770D01*
G03X4569520Y2463200I-17401J-39538D01*
G03Y2376800I0J-43200D01*
G03X4599960Y2389350I0J43191D01*
G02X4616850Y2385060I7158J-7211D01*
G03X4643480Y2318590I383153J114934D01*
G02X4633410Y2303880I-9056J-4603D01*
G03X4629110Y2304090I-4255J-42992D01*
G03X4585910Y2260890I0J-43200D01*
G03X4586340Y2254780I43202J-30D01*
G02X4576040Y2243190I-10055J-1436D01*
G03X4575000Y2243200I-935J-43191D01*
G03X4618200Y2200000I0J-43200D01*
G03X4617770Y2206110I-43202J30D01*
G02X4628070Y2217700I10055J1436D01*
G03X4629110Y2217690I935J43191D01*
G03X4670040Y2247060I0J43205D01*
G02X4687600Y2250160I9627J-3247D01*
G03X4773470Y2170300I312413J249828D01*
G02X4770060Y2152040I-5751J-8374D01*
G03X4736800Y2110000I9939J-42040D01*
G03X4823200I43200J0D01*
G03X4821120Y2123230I-43198J-13D01*
G02X4834990Y2135600I9671J3117D01*
G03X5000000Y2099980I165010J364395D01*
G03X5077660Y2107590I4J400020D01*
G02X5089220Y2094270I1972J-9965D01*
G03X5086800Y2080000I40782J-14256D01*
G03X5173200I43200J0D01*
G03X5155580Y2114810I-43195J0D01*
G02X5157600Y2132330I6022J8182D01*
G03X5257060Y2193510I-157611J367663D01*
G02X5273380Y2188440I6529J-7786D01*
G03X5315000Y2156800I41620J11554D01*
G03X5335090Y2161760I-8J43198D01*
G02X5349980Y2152760I4729J-8993D01*
G01Y2135520D01*
G02X5332240Y2128760I-10158J1D01*
G03X5300000Y2143200I-32240J-28771D01*
G03Y2056800I0J-43200D01*
G03X5332240Y2071240I0J43211D01*
G02X5349980Y2064480I7582J-6761D01*
G01Y1935520D01*
G02X5332240Y1928760I-10158J1D01*
G03X5300000Y1943200I-32240J-28771D01*
G03Y1856800I0J-43200D01*
G03X5332240Y1871240I0J43211D01*
G02X5349980Y1864480I7582J-6761D01*
G01Y1735520D01*
G02X5332240Y1728760I-10158J1D01*
G03X5300000Y1743200I-32240J-28771D01*
G03Y1656800I0J-43200D01*
G03X5332240Y1671240I0J43211D01*
G02X5349980Y1664480I7582J-6761D01*
G01Y1535520D01*
G02X5332240Y1528760I-10158J1D01*
G03X5300000Y1543200I-32240J-28771D01*
G03Y1456800I0J-43200D01*
G03X5332240Y1471240I0J43211D01*
G02X5349980Y1464480I7582J-6761D01*
G01Y1335520D01*
G02X5332240Y1328760I-10158J1D01*
G03X5300000Y1343200I-32240J-28771D01*
G03Y1256800I0J-43200D01*
G03X5332240Y1271240I0J43211D01*
G02X5349980Y1264480I7582J-6761D01*
G01Y1135520D01*
G02X5332240Y1128760I-10158J1D01*
G03X5300000Y1143200I-32240J-28771D01*
G03Y1056800I0J-43200D01*
G03X5332240Y1071240I0J43211D01*
G02X5349980Y1064480I7582J-6761D01*
G01Y935520D01*
G02X5332240Y928760I-10158J1D01*
G03X5300000Y943200I-32240J-28771D01*
G03Y856800I0J-43200D01*
G03X5332240Y871240I0J43211D01*
G02X5349980Y864480I7582J-6761D01*
G01Y735520D01*
G02X5332240Y728760I-10158J1D01*
G03X5300000Y743200I-32240J-28771D01*
G03Y656800I0J-43200D01*
G03X5332240Y671240I0J43211D01*
G02X5349980Y664480I7582J-6761D01*
G01Y535520D01*
G02X5332240Y528760I-10158J1D01*
G03X5300000Y543200I-32240J-28771D01*
G03Y456800I0J-43200D01*
G03X5332240Y471240I0J43211D01*
G02X5349980Y464480I7582J-6761D01*
G01Y335520D01*
G02X5332240Y328760I-10158J1D01*
G03X5300000Y343200I-32240J-28771D01*
G03Y256800I0J-43200D01*
G03X5332240Y271240I0J43211D01*
G02X5349980Y264480I7582J-6761D01*
G01Y135520D01*
G02X5332240Y128760I-10158J1D01*
G03X5300000Y143200I-32240J-28771D01*
G03X5256800Y100000I0J-43200D01*
G03X5271240Y67760I43211J0D01*
G02X5264480Y50020I-6761J-7582D01*
G01X5135520D01*
G02X5128760Y67760I1J10158D01*
G03X5143200Y100000I-28771J32240D01*
G03X5056800I-43200J0D01*
G03X5071240Y67760I43211J0D01*
G02X5064480Y50020I-6761J-7582D01*
G01X4935520D01*
G02X4928760Y67760I1J10158D01*
G03X4943200Y100000I-28771J32240D01*
G03X4856800I-43200J0D01*
G03X4871240Y67760I43211J0D01*
G02X4864480Y50020I-6761J-7582D01*
G01X4735520D01*
G02X4728760Y67760I1J10158D01*
G03X4743200Y100000I-28771J32240D01*
G03X4656800I-43200J0D01*
G03X4671240Y67760I43211J0D01*
G02X4664480Y50020I-6761J-7582D01*
G01X4535520D01*
G02X4528760Y67760I1J10158D01*
G03X4543200Y100000I-28771J32240D01*
G03X4456800I-43200J0D01*
G03X4471240Y67760I43211J0D01*
G02X4464480Y50020I-6761J-7582D01*
G01X4335520D01*
G02X4328760Y67760I1J10158D01*
G03X4343200Y100000I-28771J32240D01*
G03X4256800I-43200J0D01*
G03X4271240Y67760I43211J0D01*
G02X4264480Y50020I-6761J-7582D01*
G01X4135520D01*
G02X4128760Y67760I1J10158D01*
G03X4143200Y100000I-28771J32240D01*
G03X4056800I-43200J0D01*
G03X4071240Y67760I43211J0D01*
G02X4064480Y50020I-6761J-7582D01*
G01X3935520D01*
G02X3928760Y67760I1J10158D01*
G03X3943200Y100000I-28771J32240D01*
G03X3856800I-43200J0D01*
G03X3871240Y67760I43211J0D01*
G02X3864480Y50020I-6761J-7582D01*
G01X3735520D01*
G02X3728760Y67760I1J10158D01*
G03X3743200Y100000I-28771J32240D01*
G03X3656800I-43200J0D01*
G03X3671240Y67760I43211J0D01*
G02X3664480Y50020I-6761J-7582D01*
G01X3535520D01*
G02X3528760Y67760I1J10158D01*
G03X3543200Y100000I-28771J32240D01*
G03X3456800I-43200J0D01*
G03X3471240Y67760I43211J0D01*
G02X3464480Y50020I-6761J-7582D01*
G01X3335520D01*
G02X3328760Y67760I1J10158D01*
G03X3343200Y100000I-28771J32240D01*
G03X3256800I-43200J0D01*
G03X3271240Y67760I43211J0D01*
G02X3264480Y50020I-6761J-7582D01*
G01X3135520D01*
G02X3128760Y67760I1J10158D01*
G03X3143200Y100000I-28771J32240D01*
G03X3056800I-43200J0D01*
G03X3071240Y67760I43211J0D01*
G02X3064480Y50020I-6761J-7582D01*
G01X2935520D01*
G02X2928760Y67760I1J10158D01*
G03X2943200Y100000I-28771J32240D01*
G03X2856800I-43200J0D01*
G03X2871240Y67760I43211J0D01*
G02X2864480Y50020I-6761J-7582D01*
G01X2735520D01*
G02X2728760Y67760I1J10158D01*
G03X2743200Y100000I-28771J32240D01*
G03X2656800I-43200J0D01*
G03X2671240Y67760I43211J0D01*
G02X2664480Y50020I-6761J-7582D01*
G01X2535520D01*
G02X2528760Y67760I1J10158D01*
G03X2543200Y100000I-28771J32240D01*
G03X2456800I-43200J0D01*
G03X2471240Y67760I43211J0D01*
G02X2464480Y50020I-6761J-7582D01*
G01X2335520D01*
G02X2328760Y67760I1J10158D01*
G03X2343200Y100000I-28771J32240D01*
G03X2256800I-43200J0D01*
G03X2271240Y67760I43211J0D01*
G02X2264480Y50020I-6761J-7582D01*
G01X2135520D01*
G02X2128760Y67760I1J10158D01*
G03X2143200Y100000I-28771J32240D01*
G03X2056800I-43200J0D01*
G03X2071240Y67760I43211J0D01*
G02X2064480Y50020I-6761J-7582D01*
G01X1935520D01*
G02X1928760Y67760I1J10158D01*
G03X1943200Y100000I-28771J32240D01*
G03X1856800I-43200J0D01*
G03X1871240Y67760I43211J0D01*
G02X1864480Y50020I-6761J-7582D01*
G01X1735520D01*
G02X1728760Y67760I1J10158D01*
G03X1743200Y100000I-28771J32240D01*
G03X1656800I-43200J0D01*
G03X1671240Y67760I43211J0D01*
G02X1664480Y50020I-6761J-7582D01*
G01X1535520D01*
G02X1528760Y67760I1J10158D01*
G03X1543200Y100000I-28771J32240D01*
G03X1456800I-43200J0D01*
G03X1471240Y67760I43211J0D01*
G02X1464480Y50020I-6761J-7582D01*
G01X1335520D01*
G02X1328760Y67760I1J10158D01*
G03X1343200Y100000I-28771J32240D01*
G03X1256800I-43200J0D01*
G03X1271240Y67760I43211J0D01*
G02X1264480Y50020I-6761J-7582D01*
G01X1167240D01*
G02X1158240Y64910I-7J10161D01*
G03X1163200Y85000I-38238J20098D01*
G03X1151320Y114760I-43202J5D01*
G02X1154750Y131130I7362J7002D01*
G03X1400020Y500000I-154743J368870D01*
G03X1332650Y722170I-400017J0D01*
G02X1338990Y737750I8452J5641D01*
G03X1373200Y780000I-8985J42250D01*
G03X1330000Y823200I-43200J0D01*
G03X1289770Y795750I0J-43205D01*
G02X1273370Y792040I-9458J3705D01*
G03X1000000Y900020I-273370J-292052D01*
G03X599980Y500000I0J-400020D01*
G03X845250Y131130I400013J0D01*
G02X848680Y114760I-3932J-9368D01*
G03X836800Y85000I31322J-29755D01*
G03X841760Y64910I43198J8D01*
G02X832760Y50020I-8993J-4729D01*
G01X735520D01*
G02X728760Y67760I1J10158D01*
G03X743200Y100000I-28771J32240D01*
G03X656800I-43200J0D01*
G03X671240Y67760I43211J0D01*
G02X664480Y50020I-6761J-7582D01*
G01X535520D01*
G02X528760Y67760I1J10158D01*
G03X543200Y100000I-28771J32240D01*
G03X456800I-43200J0D01*
G03X471240Y67760I43211J0D01*
G02X464480Y50020I-6761J-7582D01*
G01X335520D01*
G02X328760Y67760I1J10158D01*
G03X343200Y100000I-28771J32240D01*
G03X256800I-43200J0D01*
G03X271240Y67760I43211J0D01*
G02X264480Y50020I-6761J-7582D01*
G01X135520D01*
G02X128760Y67760I1J10158D01*
G03X143200Y100000I-28771J32240D01*
G03X100000Y143200I-43200J0D01*
G03X67760Y128760I0J-43211D01*
G02X50020Y135520I-7582J6761D01*
G01Y264480D01*
G02X67760Y271240I10158J-1D01*
G03X100000Y256800I32240J28771D01*
G03Y343200I0J43200D01*
G03X67760Y328760I0J-43211D01*
G02X50020Y335520I-7582J6761D01*
G01Y464480D01*
G02X67760Y471240I10158J-1D01*
G03X100000Y456800I32240J28771D01*
G03Y543200I0J43200D01*
G03X67760Y528760I0J-43211D01*
G02X50020Y535520I-7582J6761D01*
G01Y664480D01*
G02X67760Y671240I10158J-1D01*
G03X100000Y656800I32240J28771D01*
G03Y743200I0J43200D01*
G03X67760Y728760I0J-43211D01*
G02X50020Y735520I-7582J6761D01*
G01Y864480D01*
G02X67760Y871240I10158J-1D01*
G03X100000Y856800I32240J28771D01*
G03Y943200I0J43200D01*
G03X67760Y928760I0J-43211D01*
G02X50020Y935520I-7582J6761D01*
G01Y1064480D01*
G02X67760Y1071240I10158J-1D01*
G03X100000Y1056800I32240J28771D01*
G03Y1143200I0J43200D01*
G03X67760Y1128760I0J-43211D01*
G02X50020Y1135520I-7582J6761D01*
G01Y1264480D01*
G02X67760Y1271240I10158J-1D01*
G03X100000Y1256800I32240J28771D01*
G03Y1343200I0J43200D01*
G03X67760Y1328760I0J-43211D01*
G02X50020Y1335520I-7582J6761D01*
G01Y1464480D01*
G02X67760Y1471240I10158J-1D01*
G03X100000Y1456800I32240J28771D01*
G03Y1543200I0J43200D01*
G03X67760Y1528760I0J-43211D01*
G02X50020Y1535520I-7582J6761D01*
G01Y1664480D01*
G02X67760Y1671240I10158J-1D01*
G03X100000Y1656800I32240J28771D01*
G03Y1743200I0J43200D01*
G03X67760Y1728760I0J-43211D01*
G02X50020Y1735520I-7582J6761D01*
G01Y1864480D01*
G02X67760Y1871240I10158J-1D01*
G03X100000Y1856800I32240J28771D01*
G03Y1943200I0J43200D01*
G03X67760Y1928760I0J-43211D01*
G02X50020Y1935520I-7582J6761D01*
G01Y2064480D01*
G02X67760Y2071240I10158J-1D01*
G03X100000Y2056800I32240J28771D01*
G03Y2143200I0J43200D01*
G03X67760Y2128760I0J-43211D01*
G02X50020Y2135520I-7582J6761D01*
G01Y2264480D01*
G02X67760Y2271240I10158J-1D01*
G03X100000Y2256800I32240J28771D01*
G03Y2343200I0J43200D01*
G03X67760Y2328760I0J-43211D01*
G02X50020Y2335520I-7582J6761D01*
G01Y2464480D01*
G02X67760Y2471240I10158J-1D01*
G03X100000Y2456800I32240J28771D01*
G03Y2543200I0J43200D01*
G03X67760Y2528760I0J-43211D01*
G02X50020Y2535520I-7582J6761D01*
G01Y2664480D01*
G02X67760Y2671240I10158J-1D01*
G03X100000Y2656800I32240J28771D01*
G03Y2743200I0J43200D01*
G03X67760Y2728760I0J-43211D01*
G02X50020Y2735520I-7582J6761D01*
G01Y2864480D01*
G02X67760Y2871240I10158J-1D01*
G03X100000Y2856800I32240J28771D01*
G03Y2943200I0J43200D01*
G03X67760Y2928760I0J-43211D01*
G02X50020Y2935520I-7582J6761D01*
G01Y3064480D01*
G02X67760Y3071240I10158J-1D01*
G03X100000Y3056800I32240J28771D01*
G03Y3143200I0J43200D01*
G03X67760Y3128760I0J-43211D01*
G02X50020Y3135520I-7582J6761D01*
G01Y3264480D01*
G02X67760Y3271240I10158J-1D01*
G03X100000Y3256800I32240J28771D01*
G03Y3343200I0J43200D01*
G03X67760Y3328760I0J-43211D01*
G02X50020Y3335520I-7582J6761D01*
G01Y3464480D01*
G02X67760Y3471240I10158J-1D01*
G03X100000Y3456800I32240J28771D01*
G03Y3543200I0J43200D01*
G03X67760Y3528760I0J-43211D01*
G02X50020Y3535520I-7582J6761D01*
G01Y3664480D01*
G02X67760Y3671240I10158J-1D01*
G03X100000Y3656800I32240J28771D01*
G03Y3743200I0J43200D01*
G03X67760Y3728760I0J-43211D01*
G02X50020Y3735520I-7582J6761D01*
G01Y3864480D01*
G02X67760Y3871240I10158J-1D01*
G03X100000Y3856800I32240J28771D01*
G03Y3943200I0J43200D01*
G03X67760Y3928760I0J-43211D01*
G02X50020Y3935520I-7582J6761D01*
G01Y4064480D01*
G02X67760Y4071240I10158J-1D01*
G03X100000Y4056800I32240J28771D01*
G03Y4143200I0J43200D01*
G03X67760Y4128760I0J-43211D01*
G02X50020Y4135520I-7582J6761D01*
G01Y4264480D01*
G02X67760Y4271240I10158J-1D01*
G03X100000Y4256800I32240J28771D01*
G03Y4343200I0J43200D01*
G03X67760Y4328760I0J-43211D01*
G02X50020Y4335520I-7582J6761D01*
G01Y4464480D01*
G02X67760Y4471240I10158J-1D01*
G03X100000Y4456800I32240J28771D01*
G03Y4543200I0J43200D01*
G03X67760Y4528760I0J-43211D01*
G02X50020Y4535520I-7582J6761D01*
G01Y4664480D01*
G02X67760Y4671240I10158J-1D01*
G03X100000Y4656800I32240J28771D01*
G03Y4743200I0J43200D01*
G03X67760Y4728760I0J-43211D01*
G02X50020Y4735520I-7582J6761D01*
G01Y4964480D01*
G02X67760Y4971240I10158J-1D01*
G03X100000Y4956800I32240J28771D01*
G03Y5043200I0J43200D01*
G03X67760Y5028760I0J-43211D01*
G02X50020Y5035520I-7582J6761D01*
G01Y5164480D01*
G02X67760Y5171240I10158J-1D01*
G03X100000Y5156800I32240J28771D01*
G03Y5243200I0J43200D01*
G03X67760Y5228760I0J-43211D01*
G02X50020Y5235520I-7582J6761D01*
G01Y5364480D01*
G02X67760Y5371240I10158J-1D01*
G03X100000Y5356800I32240J28771D01*
G03Y5443200I0J43200D01*
G03X67760Y5428760I0J-43211D01*
G02X50020Y5435520I-7582J6761D01*
G01Y5564480D01*
G02X67760Y5571240I10158J-1D01*
G03X100000Y5556800I32240J28771D01*
G03Y5643200I0J43200D01*
G03X67760Y5628760I0J-43211D01*
G02X50020Y5635520I-7582J6761D01*
G01Y5864480D01*
G02X67760Y5871240I10158J-1D01*
G03X100000Y5856800I32240J28771D01*
G03Y5943200I0J43200D01*
G03X67760Y5928760I0J-43211D01*
G02X50020Y5935520I-7582J6761D01*
G01Y6064480D01*
G02X67760Y6071240I10158J-1D01*
G03X100000Y6056800I32240J28771D01*
G03Y6143200I0J43200D01*
G03X67760Y6128760I0J-43211D01*
G02X50020Y6135520I-7582J6761D01*
G01Y6264480D01*
G02X67760Y6271240I10158J-1D01*
G03X100000Y6256800I32240J28771D01*
G03Y6343200I0J43200D01*
G03X67760Y6328760I0J-43211D01*
G02X50020Y6335520I-7582J6761D01*
G01Y6464480D01*
G02X67760Y6471240I10158J-1D01*
G03X100000Y6456800I32240J28771D01*
G03Y6543200I0J43200D01*
G03X67760Y6528760I0J-43211D01*
G02X50020Y6535520I-7582J6761D01*
G01Y6664480D01*
G02X67760Y6671240I10158J-1D01*
G03X100000Y6656800I32240J28771D01*
G03Y6743200I0J43200D01*
G03X67760Y6728760I0J-43211D01*
G02X50020Y6735520I-7582J6761D01*
G01Y6864480D01*
G02X67760Y6871240I10158J-1D01*
G03X100000Y6856800I32240J28771D01*
G03Y6943200I0J43200D01*
G03X67760Y6928760I0J-43211D01*
G02X50020Y6935520I-7582J6761D01*
G01Y6970000D01*
X259580D01*
G02X267280Y6953210I3J-10159D01*
G03X256800Y6925000I32728J-28210D01*
G03X343200I43200J0D01*
G03X332720Y6953210I-43208J0D01*
G02X340420Y6970000I7697J6631D01*
G01X459580D01*
G02X467280Y6953210I3J-10159D01*
G03X456800Y6925000I32728J-28210D01*
G03X543200I43200J0D01*
G03X532720Y6953210I-43208J0D01*
G02X540420Y6970000I7697J6631D01*
G01X659580D01*
G02X667280Y6953210I3J-10159D01*
G03X656800Y6925000I32728J-28210D01*
G03X743200I43200J0D01*
G03X732720Y6953210I-43208J0D01*
G02X740420Y6970000I7697J6631D01*
G01X859580D01*
G02X867280Y6953210I3J-10159D01*
G03X856800Y6925000I32728J-28210D01*
G03X943200I43200J0D01*
G03X932720Y6953210I-43208J0D01*
G02X940420Y6970000I7697J6631D01*
G01X1059580D01*
G02X1067280Y6953210I3J-10159D01*
G03X1056800Y6925000I32728J-28210D01*
G03X1143200I43200J0D01*
G03X1132720Y6953210I-43208J0D01*
G02X1140420Y6970000I7697J6631D01*
G01X1259580D01*
G02X1267280Y6953210I3J-10159D01*
G03X1256800Y6925000I32728J-28210D01*
G03X1343200I43200J0D01*
G03X1332720Y6953210I-43208J0D01*
G02X1340420Y6970000I7697J6631D01*
G01X1459580D01*
G02X1467280Y6953210I3J-10159D01*
G03X1456800Y6925000I32728J-28210D01*
G03X1543200I43200J0D01*
G03X1532720Y6953210I-43208J0D01*
G02X1540420Y6970000I7697J6631D01*
G01X1659580D01*
G02X1667280Y6953210I3J-10159D01*
G03X1656800Y6925000I32728J-28210D01*
G03X1743200I43200J0D01*
G03X1732720Y6953210I-43208J0D01*
G02X1740420Y6970000I7697J6631D01*
G01X1859580D01*
G02X1867280Y6953210I3J-10159D01*
G03X1856800Y6925000I32728J-28210D01*
G03X1943200I43200J0D01*
G03X1932720Y6953210I-43208J0D01*
G02X1940420Y6970000I7697J6631D01*
G01X2319980D01*
Y6624980D01*
X3080020D01*
Y6970000D01*
X3459580D01*
G02X3467280Y6953210I3J-10159D01*
G03X3456800Y6925000I32728J-28210D01*
G03X3485380Y6884350I43199J0D01*
G02X3491660Y6871800I-3433J-9564D01*
G03X3489750Y6859110I41288J-12703D01*
G03X3500200Y6830940I43194J0D01*
G02X3494500Y6814350I-7703J-6627D01*
G03X3459800Y6772000I8493J-42350D01*
G03X3546200I43200J0D01*
G03X3535750Y6800170I-43194J0D01*
G02X3541450Y6816760I7703J6627D01*
G03X3576150Y6859110I-8493J42350D01*
G03X3547570Y6899760I-43199J0D01*
G02X3541290Y6912310I3433J9564D01*
G03X3543200Y6925000I-41288J12703D01*
G03X3532720Y6953210I-43208J0D01*
G02X3540420Y6970000I7697J6631D01*
G01X3659580D01*
G02X3667280Y6953210I3J-10159D01*
G03X3656800Y6925000I32728J-28210D01*
G03X3743200I43200J0D01*
G03X3732720Y6953210I-43208J0D01*
G02X3740420Y6970000I7697J6631D01*
G01X3859580D01*
G02X3867280Y6953210I3J-10159D01*
G03X3856800Y6925000I32728J-28210D01*
G03X3943200I43200J0D01*
G03X3932720Y6953210I-43208J0D01*
G02X3940420Y6970000I7697J6631D01*
G01X4059580D01*
G02X4067280Y6953210I3J-10159D01*
G03X4056800Y6925000I32728J-28210D01*
G03X4143200I43200J0D01*
G03X4132720Y6953210I-43208J0D01*
G02X4140420Y6970000I7697J6631D01*
G01X4259580D01*
G02X4267280Y6953210I3J-10159D01*
G03X4256800Y6925000I32728J-28210D01*
G03X4343200I43200J0D01*
G03X4332720Y6953210I-43208J0D01*
G02X4340420Y6970000I7697J6631D01*
G01X4459580D01*
G02X4467280Y6953210I3J-10159D01*
G03X4456800Y6925000I32728J-28210D01*
G03X4543200I43200J0D01*
G03X4532720Y6953210I-43208J0D01*
G02X4540420Y6970000I7697J6631D01*
G01X4659580D01*
G02X4667280Y6953210I3J-10159D01*
G03X4656800Y6925000I32728J-28210D01*
G03X4743200I43200J0D01*
G03X4732720Y6953210I-43208J0D01*
G02X4740420Y6970000I7697J6631D01*
G01X4859580D01*
G02X4867280Y6953210I3J-10159D01*
G03X4856800Y6925000I32728J-28210D01*
G03X4943200I43200J0D01*
G03X4932720Y6953210I-43208J0D01*
G02X4940420Y6970000I7697J6631D01*
G01X5059580D01*
G02X5067280Y6953210I3J-10159D01*
G03X5056800Y6925000I32728J-28210D01*
G03X5143200I43200J0D01*
G03X5132720Y6953210I-43208J0D01*
G02X5140420Y6970000I7697J6631D01*
G37*
%LPC*%
G75*
G36*
G01X2050760Y1992810D02*
G03X2062190Y2004240I1357J10073D01*
G02X2061800Y2010000I42808J5792D01*
G02X2105000Y1966800I43200J0D01*
G02X2099240Y1967190I32J43198D01*
G03X2087810Y1955760I-1357J-10073D01*
G02X2088200Y1950000I-42808J-5792D01*
G02X2087810Y1944240I-43198J32D01*
G03X2099240Y1932810I10073J-1357D01*
G02X2105000Y1933200I5792J-42808D01*
G02X2061800Y1890000I0J-43200D01*
G02X2062190Y1895760I43198J-32D01*
G03X2050760Y1907190I-10073J1357D01*
G02X2045000Y1906800I-5792J42808D01*
G02X2039240Y1907190I32J43198D01*
G03X2027810Y1895760I-1357J-10073D01*
G02X2028200Y1890000I-42808J-5792D01*
G02X1985000Y1933200I-43200J0D01*
G02X1990760Y1932810I-32J-43198D01*
G03X2002190Y1944240I1357J10073D01*
G02X2001800Y1950000I42808J5792D01*
G02X2002190Y1955760I43198J-32D01*
G03X1990760Y1967190I-10073J1357D01*
G02X1985000Y1966800I-5792J42808D01*
G02X2028200Y2010000I0J43200D01*
G02X2027810Y2004240I-43198J32D01*
G03X2039240Y1992810I10073J-1357D01*
G02X2045000Y1993200I5792J-42808D01*
G02X2050760Y1992810I-32J-43198D01*
G37*
G36*
G01X3045760Y2202810D02*
G03X3057190Y2214240I1357J10073D01*
G02X3056800Y2220000I42808J5792D01*
G02X3100000Y2176800I43200J0D01*
G02X3094240Y2177190I32J43198D01*
G03X3082810Y2165760I-1357J-10073D01*
G02X3083200Y2160000I-42808J-5792D01*
G02X3040000Y2203200I-43200J0D01*
G02X3045760Y2202810I-32J-43198D01*
G37*
G36*
G01X3327140Y2825440D02*
G03X3317620Y2836870I-10078J1285D01*
G02X3276800Y2880000I2375J43130D01*
G02X3363200I43200J0D01*
G02X3362860Y2874560I-43202J-31D01*
G03X3372380Y2863130I10078J-1285D01*
G02X3413200Y2820000I-2375J-43130D01*
G02X3326800I-43200J0D01*
G02X3327140Y2825440I43202J31D01*
G37*
G36*
G01X3976950Y2911600D02*
G03X3963780Y2919060I-9926J-2168D01*
G02X3950000Y2916800I-13789J40938D01*
G02Y3003200I0J43200D01*
G02X3992200Y2969250I0J-43202D01*
G03X4005370Y2961790I9926J2168D01*
G02X4019150Y2964050I13789J-40938D01*
G02Y2877650I0J-43200D01*
G02X3976950Y2911600I0J43202D01*
G37*
G36*
G01X3583700Y3026580D02*
G03X3567860Y3028140I-8539J-5508D01*
G02X3536820Y3014980I-31040J30026D01*
G02Y3101380I0J43200D01*
G02X3573120Y3081600I0J-43199D01*
G03X3588960Y3080040I8539J5508D01*
G02X3620000Y3093200I31040J-30026D01*
G02Y3006800I0J-43200D01*
G02X3583700Y3026580I0J43199D01*
G37*
G36*
G01X2293910Y4009990D02*
G03X2291050Y4026180I-7312J7056D01*
G02X2266800Y4065000I18947J38820D01*
G02X2353200I43200J0D01*
G02X2341090Y4035010I-43190J0D01*
G03X2343950Y4018820I7312J-7056D01*
G02X2368200Y3980000I-18947J-38820D01*
G02X2357610Y3951660I-43202J-5D01*
G03Y3938340I7667J-6660D01*
G02X2368200Y3910000I-32612J-28335D01*
G02X2325000Y3866800I-43200J0D01*
G02X2296660Y3877390I-5J43202D01*
G03X2283340I-6660J-7667D01*
G02X2255000Y3866800I-28335J32612D01*
G02Y3953200I0J43200D01*
G02X2286320Y3939760I0J-43213D01*
G03X2293680I3680J3496D01*
G02X2295240Y3941320I31320J-29760D01*
G03Y3948680I-3496J3680D01*
G02X2281800Y3980000I29773J31320D01*
G02X2293910Y4009990I43190J0D01*
G37*
G36*
G01X1253600Y5396410D02*
G03X1264490Y5410010I1360J10071D01*
G02X1261800Y5425000I40507J15006D01*
G02X1348200I43200J0D01*
G02X1333870Y5392860I-43208J0D01*
G03X1337180Y5375760I6792J-7556D01*
G02X1600020Y5000000I-137176J-375760D01*
G02X799980I-400020J0D01*
G02X1066340Y5377030I400021J0D01*
G03X1070000Y5393920I-3394J9577D01*
G02X1056800Y5425000I29990J31080D01*
G02X1143200I43200J0D01*
G02X1140710Y5410550I-43199J4D01*
G03X1151520Y5397070I9577J-3394D01*
G02X1200000Y5400020I48491J-397069D01*
G02X1253600Y5396410I-20J-400019D01*
G37*
G36*
G01X2977770Y1377500D02*
G02X2970000Y1376800I-7746J42502D01*
G02X3013200Y1420000I0J43200D01*
G02X3010810Y1405820I-43202J-10D01*
G03X3022230Y1392500I9596J-3328D01*
G02X3030000Y1393200I7746J-42502D01*
G02X2986800Y1350000I0J-43200D01*
G02X2989190Y1364180I43202J10D01*
G03X2977770Y1377500I-9596J3328D01*
G37*
G36*
G01X1542380Y1878590D02*
G03X1557620I7620J6727D01*
G02X1590000Y1893200I32380J-28577D01*
G02Y1806800I0J-43200D01*
G02X1557620Y1821410I0J43187D01*
G03X1542380I-7620J-6727D01*
G02X1477620I-32380J28577D01*
G03X1462380I-7620J-6727D01*
G02X1397620I-32380J28577D01*
G03X1382380I-7620J-6727D01*
G02X1380910Y1819820I-32445J28521D01*
G03X1386630Y1802690I7275J-7091D01*
G02X1423200Y1760000I-6632J-42690D01*
G02X1336800I-43200J0D01*
G02X1349090Y1790180I43201J0D01*
G03X1343370Y1807310I-7275J7091D01*
G02X1317620Y1821410I6638J42686D01*
G03X1302380I-7620J-6727D01*
G02X1237620I-32380J28577D01*
G03X1222380I-7620J-6727D01*
G02X1190000Y1806800I-32380J28577D01*
G02Y1893200I0J43200D01*
G02X1222380Y1878590I0J-43187D01*
G03X1237620I7620J6727D01*
G02X1302380I32380J-28577D01*
G03X1317620I7620J6727D01*
G02X1382380I32380J-28577D01*
G03X1397620I7620J6727D01*
G02X1462380I32380J-28577D01*
G03X1477620I7620J6727D01*
G02X1542380I32380J-28577D01*
G37*
G36*
G01X3992530Y1835520D02*
G02X3975000Y1831800I-17537J39478D01*
G02X4018200Y1875000I0J43200D01*
G02X4018190Y1874000I-43201J-68D01*
G03X4032470Y1864480I10158J-234D01*
G02X4050000Y1868200I17537J-39478D01*
G02X4006800Y1825000I0J-43200D01*
G02X4006810Y1826000I43201J68D01*
G03X3992530Y1835520I-10158J234D01*
G37*
G36*
G01X3714180Y1989190D02*
G02X3700000Y1986800I-14170J40812D01*
G02X3743200Y2030000I0J43200D01*
G02X3742500Y2022230I-43202J-24D01*
G03X3755820Y2010810I9992J-1824D01*
G02X3770000Y2013200I14170J-40812D01*
G02X3726800Y1970000I0J-43200D01*
G02X3727500Y1977770I43202J24D01*
G03X3714180Y1989190I-9992J1824D01*
G37*
G36*
G01X2513570Y2303220D02*
G02X2586430I36430J-23222D01*
G03X2603570I8570J5455D01*
G02X2640000Y2323200I36430J-23222D01*
G02Y2236800I0J-43200D01*
G02X2603570Y2256780I0J43202D01*
G03X2586430I-8570J-5455D01*
G02X2513570I-36430J23222D01*
G03X2496430I-8570J-5455D01*
G02X2423570I-36430J23222D01*
G03X2406430I-8570J-5455D01*
G02X2370000Y2236800I-36430J23222D01*
G02Y2323200I0J43200D01*
G02X2406430Y2303220I0J-43202D01*
G03X2423570I8570J5455D01*
G02X2496430I36430J-23222D01*
G03X2513570I8570J5455D01*
G37*
G36*
G01X2953570Y2873220D02*
G02X3026430I36430J-23222D01*
G03X3043570I8570J5455D01*
G02X3080000Y2893200I36430J-23222D01*
G02Y2806800I0J-43200D01*
G02X3043570Y2826780I0J43202D01*
G03X3026430I-8570J-5455D01*
G02X2953570I-36430J23222D01*
G03X2936430I-8570J-5455D01*
G02X2900000Y2806800I-36430J23222D01*
G02Y2893200I0J43200D01*
G02X2936430Y2873220I0J-43202D01*
G03X2953570I8570J5455D01*
G37*
G36*
G01X2789000Y3056380D02*
G02X2786800Y3070000I41002J13611D01*
G02X2830000Y3026800I43200J0D01*
G02X2826470Y3026940I-54J43202D01*
G03X2816000Y3013620I-829J-10123D01*
G02X2818200Y3000000I-41002J-13611D01*
G02X2775000Y3043200I-43200J0D01*
G02X2778530Y3043060I54J-43202D01*
G03X2789000Y3056380I829J10123D01*
G37*
G36*
G01X3037770Y3137500D02*
G02X3030000Y3136800I-7746J42502D01*
G02X3073200Y3180000I0J43200D01*
G02X3070810Y3165820I-43202J-10D01*
G03X3082230Y3152500I9596J-3328D01*
G02X3090000Y3153200I7746J-42502D01*
G02X3046800Y3110000I0J-43200D01*
G02X3049190Y3124180I43202J10D01*
G03X3037770Y3137500I-9596J3328D01*
G37*
G36*
G01X3536430Y3506780D02*
G02X3500000Y3486800I-36430J23222D01*
G02Y3573200I0J43200D01*
G02X3536430Y3553220I0J-43202D01*
G03X3553570I8570J5455D01*
G02X3590000Y3573200I36430J-23222D01*
G02Y3486800I0J-43200D01*
G02X3553570Y3506780I0J43202D01*
G03X3536430I-8570J-5455D01*
G37*
G36*
G01X3836430Y3926780D02*
G02X3800000Y3906800I-36430J23222D01*
G02Y3993200I0J43200D01*
G02X3836430Y3973220I0J-43202D01*
G03X3853570I8570J5455D01*
G02X3890000Y3993200I36430J-23222D01*
G02Y3906800I0J-43200D01*
G02X3853570Y3926780I0J43202D01*
G03X3836430I-8570J-5455D01*
G37*
G36*
G01X3295110Y3957080D02*
G02X3256800Y4000000I4887J42920D01*
G02X3343200I43200J0D01*
G02X3337270Y3978150I-43201J-5D01*
G03X3344890Y3962920I8766J-5135D01*
G02X3383200Y3920000I-4887J-42920D01*
G02X3296800I-43200J0D01*
G02X3302730Y3941850I43201J5D01*
G03X3295110Y3957080I-8766J5135D01*
G37*
G36*
G01X1117280Y3795270D02*
X1554730Y4232720D01*
X1935270D01*
X2072720Y4095270D01*
Y3132760D01*
G03X2090900Y3126520I10160J-2D01*
G02X2125000Y3143200I34100J-26516D01*
G02Y3056800I0J-43200D01*
G02X2090900Y3073480I0J43196D01*
G03X2072720Y3067240I-8020J-6238D01*
G01Y2324730D01*
X1655270Y1907280D01*
X1154730D01*
X1117280Y1944730D01*
Y3795270D01*
G37*
G36*
G01X2603570Y4463220D02*
G02X2676430I36430J-23222D01*
G03X2693570I8570J5455D01*
G02X2730000Y4483200I36430J-23222D01*
G02X2773200Y4440000I0J-43200D01*
G02X2770810Y4425820I-43202J-10D01*
G03X2782230Y4412500I9596J-3328D01*
G02X2790000Y4413200I7746J-42502D01*
G02X2833200Y4370000I0J-43200D01*
G02X2802090Y4328530I-43195J0D01*
G03X2796380Y4313300I2848J-9753D01*
G02X2803200Y4290000I-36391J-23300D01*
G02X2760000Y4246800I-43200J0D01*
G02X2736950Y4253460I-5J43201D01*
G03X2721500Y4243240I-5422J-8591D01*
G02X2722570Y4230000I-81499J-13250D01*
G02X2557430I-82570J0D01*
G02X2602010Y4303310I82568J0D01*
G03X2601810Y4321450I-4676J9020D01*
G02X2600750Y4321990I19078J38760D01*
G03X2587260Y4318140I-4728J-8993D01*
G02X2550000Y4296800I-37260J21858D01*
G02Y4383200I0J43200D01*
G02X2570080Y4378250I0J-43203D01*
G03X2583570Y4382100I4728J8993D01*
G02X2601720Y4398980I37258J-21863D01*
G03X2605370Y4414170I-4492J9113D01*
G02X2603570Y4416780I34640J25815D01*
G03X2586430I-8570J-5455D01*
G02X2550000Y4396800I-36430J23222D01*
G02Y4483200I0J43200D01*
G02X2586430Y4463220I0J-43202D01*
G03X2603570I8570J5455D01*
G37*
G36*
G01X813570Y4513220D02*
G02X886430I36430J-23222D01*
G03X903570I8570J5455D01*
G02X940000Y4533200I36430J-23222D01*
G02X983200Y4490000I0J-43200D01*
G02X982500Y4482230I-43202J-24D01*
G03X995820Y4470810I9992J-1824D01*
G02X1010000Y4473200I14170J-40812D01*
G02X1053200Y4430000I0J-43200D01*
G02X1033220Y4393570I-43202J0D01*
G03Y4376430I5455J-8570D01*
G02Y4303570I-23222J-36430D01*
G03Y4286430I5455J-8570D01*
G02X1053200Y4250000I-23222J-36430D01*
G02X1010000Y4206800I-43200J0D01*
G02X996520Y4208960I9J43199D01*
G03X983200Y4199440I-3161J-9655D01*
G02X940000Y4156800I-43200J564D01*
G02X903570Y4176780I0J43202D01*
G03X886430I-8570J-5455D01*
G02X813570I-36430J23222D01*
G03X796430I-8570J-5455D01*
G02X723570I-36430J23222D01*
G03X706430I-8570J-5455D01*
G02X670000Y4156800I-36430J23222D01*
G02Y4243200I0J43200D01*
G02X706430Y4223220I0J-43202D01*
G03X723570I8570J5455D01*
G02X796430I36430J-23222D01*
G03X813570I8570J5455D01*
G02X886430I36430J-23222D01*
G03X903570I8570J5455D01*
G02X940000Y4243200I36430J-23222D01*
G02X953480Y4241040I-9J-43199D01*
G03X966800Y4250560I3161J9655D01*
G02X986780Y4286430I43198J-562D01*
G03Y4303570I-5455J8570D01*
G02Y4376430I23222J36430D01*
G03Y4393570I-5455J8570D01*
G02X966800Y4430000I23222J36430D01*
G02X967500Y4437770I43202J24D01*
G03X954180Y4449190I-9992J1824D01*
G02X940000Y4446800I-14170J40812D01*
G02X903570Y4466780I0J43202D01*
G03X886430I-8570J-5455D01*
G02X813570I-36430J23222D01*
G03X796430I-8570J-5455D01*
G02X723570I-36430J23222D01*
G03X706430I-8570J-5455D01*
G02X670000Y4446800I-36430J23222D01*
G02Y4533200I0J43200D01*
G02X706430Y4513220I0J-43202D01*
G03X723570I8570J5455D01*
G02X796430I36430J-23222D01*
G03X813570I8570J5455D01*
G37*
G36*
G01X2242530Y5360520D02*
G02X2225000Y5356800I-17537J39478D01*
G02X2268200Y5400000I0J43200D01*
G02X2268190Y5399000I-43201J-68D01*
G03X2282470Y5389480I10158J-234D01*
G02X2300000Y5393200I17537J-39478D01*
G02X2256800Y5350000I0J-43200D01*
G02X2256810Y5351000I43201J68D01*
G03X2242530Y5360520I-10158J234D01*
G37*
G54D12*
X1925000Y5400000D03*
Y5650000D03*
X1050000Y3250000D03*
X3550000Y5400000D03*
X3325000D03*
X5025000Y4200000D03*
X4675000D03*
X350000Y2425000D03*
X2080000Y4240000D03*
X2360000Y4170000D03*
X3850000Y1900000D03*
X2310000Y4540000D03*
X900000Y3250000D03*
X3370000Y4570000D03*
X3477500Y4572500D03*
X2610000Y4610000D03*
X4320000Y3020000D03*
X3660000Y1820000D03*
X3477320Y5180000D03*
X3550000Y5550000D03*
X3790000Y440000D03*
X3760000Y1820000D03*
X2470000Y980000D03*
X2210000Y1800000D03*
X875000Y2250000D03*
X3360000Y2040000D03*
X2318000Y6292000D03*
X3690000Y3950000D03*
X3260000Y4570000D03*
X2318000Y6412000D03*
X4320000Y2910000D03*
X3650000Y4490000D03*
X3820000Y4420000D03*
X2460000Y2180000D03*
X900000Y3650000D03*
X2075000Y5400000D03*
X1050000Y3650000D03*
X3920000Y2690000D03*
X4080000Y3045000D03*
X1900000Y6800000D03*
X1925000Y5525000D03*
X4185000Y3075000D03*
X2340000Y3560000D03*
X4850000Y3975000D03*
X4410000Y5170000D03*
X1660000Y1770000D03*
X4100000Y3500000D03*
X5005000Y3205000D03*
X1975000Y4800000D03*
X2080000Y4370000D03*
X1950000Y4510000D03*
X2080000Y4480000D03*
X570000Y4490000D03*
X2440000Y3310000D03*
X225000Y2375000D03*
X500000Y5400000D03*
X1830000Y4580000D03*
X1600000D03*
X900000Y3500000D03*
X1830000Y4410000D03*
X1050000Y2725000D03*
X1430000Y4480000D03*
X1090000Y4500000D03*
X3620000Y2280000D03*
X1110000Y4400000D03*
X900000Y3375000D03*
X1700000Y5400000D03*
X3700000D03*
X3900000D03*
X4100000D03*
X3920000Y2570000D03*
X1950000Y4410000D03*
X3200000Y5400000D03*
X3920000Y2440000D03*
X3780000Y2690000D03*
X2660000Y1620000D03*
X2540000Y1610000D03*
X3080000Y1770000D03*
X3350000Y1350000D03*
X3780000Y2570000D03*
X3000000Y5825000D03*
X2625000Y6475000D03*
Y5825000D03*
X3500000Y2690000D03*
X500000Y2475000D03*
X3510000Y2280000D03*
X5000000Y2045000D03*
X3510000Y2380000D03*
X570000Y4340000D03*
X3920000Y440000D03*
X4955000Y2990000D03*
X2520000Y2970000D03*
X1710000Y1090000D03*
X2170000Y3380000D03*
X1520000Y1090000D03*
X5160000Y1700000D03*
X1360000Y1090000D03*
X1180000D03*
X4900000Y1700000D03*
X4840000Y1950000D03*
X1180000Y940000D03*
X1470000Y780000D03*
X1590000D03*
X300000Y5400000D03*
X4300000D03*
X4500000D03*
X4700000D03*
X4900000D03*
X5100000D03*
X2950000Y5350000D03*
X2700000D03*
X4000000Y4800000D03*
X600000Y6200000D03*
X1600000D03*
X5000000Y4800000D03*
Y6200000D03*
X1100000D03*
X4000000D03*
X4500000D03*
Y4800000D03*
X2000000Y5100000D03*
X3900000Y5200000D03*
X4800000Y3700000D03*
X3300000Y4200000D03*
Y3800000D03*
X3150000D03*
X3590000Y3670000D03*
X3600000Y4000000D03*
X3550000Y5700000D03*
X1900000Y6675000D03*
X2375000Y3125000D03*
X1720000Y780000D03*
X1840000D03*
X2320000Y810000D03*
X4250000Y1600000D03*
X570000Y4200000D03*
X750000Y2925000D03*
X2640000Y3060000D03*
X2020000Y820000D03*
X1860000Y1090000D03*
X4050000Y440000D03*
X1975000Y660000D03*
X3160000Y440000D03*
X475000Y3200000D03*
X3825000Y6675000D03*
X3975000Y6775000D03*
X1050000Y3100000D03*
Y2900000D03*
X2620000Y810000D03*
X2470000Y630000D03*
X2350000Y680000D03*
X2180000Y820000D03*
Y540000D03*
X3000000Y6475000D03*
X2350000Y6550000D03*
X4910000Y700000D03*
X2020000Y1090000D03*
X4730000Y700000D03*
X2825000Y6150000D03*
X3040000Y3380000D03*
X1970000Y530000D03*
X4710000Y1700000D03*
X3975000Y1750000D03*
X2390000Y1770000D03*
X700000Y5400000D03*
X900000D03*
X1500000D03*
X725000Y3450000D03*
X2340000Y3780000D03*
X4250000Y3500000D03*
X2250000Y4800000D03*
X4100000Y3650000D03*
X4250000D03*
Y1275000D03*
X4225000Y1000000D03*
X3900000Y1350000D03*
X3725000D03*
X3550000D03*
X3220000D03*
X425000Y4050000D03*
X2830000Y1350000D03*
X3030000Y440000D03*
X2160000Y3280000D03*
X3640000Y1940000D03*
G54D13*
X2800000Y5100000D03*
X1735000Y4750000D03*
X2450000Y5100000D03*
%LPD*%
G75*
G36*
G01X2060000Y4090000D02*
Y2330000D01*
X1650000Y1920000D01*
X1160000D01*
X1130000Y1950000D01*
Y3790000D01*
X1560000Y4220000D01*
X1930000D01*
X2060000Y4090000D01*
G37*
%LPC*%
G75*
G54D12*
X1200000Y3250000D03*
X1800000Y3100000D03*
X1200000Y3650000D03*
X1350000Y2725000D03*
Y3650000D03*
X1500000Y2725000D03*
Y3100000D03*
X1800000Y2725000D03*
X1350000Y3250000D03*
X1400000Y3450000D03*
X1925000Y2725000D03*
X1350000Y3100000D03*
X1950000D03*
%LPD*%
G75*
G54D10*
X100000Y100000D03*
Y300000D03*
Y500000D03*
Y700000D03*
Y900000D03*
Y1100000D03*
Y1300000D03*
Y1500000D03*
Y1700000D03*
Y1900000D03*
Y2100000D03*
X225000Y2375000D03*
X100000Y2300000D03*
Y2500000D03*
Y2700000D03*
Y2900000D03*
Y3100000D03*
Y3300000D03*
Y3500000D03*
Y3700000D03*
Y3900000D03*
Y4100000D03*
Y4300000D03*
Y4500000D03*
Y4700000D03*
Y5000000D03*
Y5200000D03*
Y5400000D03*
Y5600000D03*
Y5900000D03*
Y6100000D03*
Y6300000D03*
Y6500000D03*
Y6700000D03*
Y6900000D03*
X300000Y100000D03*
X500000D03*
X700000D03*
X400000Y1700000D03*
X500000Y2475000D03*
X350000Y2425000D03*
X475000Y3200000D03*
X750000Y2925000D03*
X725000Y3450000D03*
X670000Y4200000D03*
X760000D03*
X850000D03*
X760000Y4490000D03*
X670000D03*
X850000D03*
X425000Y4050000D03*
X570000Y4200000D03*
Y4340000D03*
Y4490000D03*
X300000Y5400000D03*
X500000D03*
X700000D03*
X600000Y6200000D03*
X700000Y6925000D03*
X500000D03*
X300000D03*
X880000Y85000D03*
X1120000D03*
X1300000Y100000D03*
X1470000Y780000D03*
X1330000D03*
X1360000Y1090000D03*
X1180000D03*
Y940000D03*
X1190000Y1850000D03*
X1270000D03*
X1350000D03*
X1430000D03*
X1380000Y1760000D03*
X1190000Y1960000D03*
X1270000D03*
X1350000D03*
X1430000D03*
X1381820Y2060000D03*
X1350000Y2725000D03*
X1050000D03*
X875000Y2250000D03*
X900000Y3250000D03*
X1050000D03*
X1200000D03*
X1350000D03*
Y3100000D03*
X1050000D03*
Y2900000D03*
X1350000Y3650000D03*
X1200000D03*
X1050000D03*
X900000D03*
Y3500000D03*
Y3375000D03*
X1400000Y3450000D03*
X940000Y4200000D03*
X1010000Y4250000D03*
Y4340000D03*
Y4430000D03*
X1090000Y4500000D03*
X1110000Y4400000D03*
X1430000Y4480000D03*
X940000Y4490000D03*
X1390000Y4350000D03*
X1310000D03*
X1230000D03*
X1360000Y4270000D03*
X1280000D03*
X1200000D03*
X900000Y5400000D03*
X1100000Y5425000D03*
X1305000D03*
X1100000Y6200000D03*
X1300000Y6925000D03*
X1100000D03*
X900000D03*
X1500000Y100000D03*
X1700000D03*
X1900000D03*
X1970000Y530000D03*
X1975000Y660000D03*
X1720000Y780000D03*
X1840000D03*
X1590000D03*
X2020000Y820000D03*
X1860000Y1090000D03*
X1710000D03*
X1520000D03*
X2020000D03*
X1510000Y1850000D03*
X1590000D03*
X1660000Y1770000D03*
X1985000Y1890000D03*
Y2010000D03*
X2045000Y1950000D03*
X1510000Y1960000D03*
X1590000D03*
X1640000Y2020000D03*
X1500000Y2725000D03*
X1800000D03*
X1925000D03*
X1950000Y3100000D03*
X1800000D03*
X1500000D03*
X1730000Y3710000D03*
X1620000D03*
X1750000Y3950000D03*
X1800000Y3870000D03*
X1710000Y3850000D03*
X1630000D03*
X1550000D03*
X1880000Y3870000D03*
X1960000D03*
X1510000Y3780000D03*
Y3590000D03*
X1620000D03*
X1730000D03*
X1830000Y4410000D03*
X1950000Y4510000D03*
Y4410000D03*
X1580000Y4100000D03*
X1670000D03*
X1750000Y4030000D03*
X1870000Y4090000D03*
X1830000Y4580000D03*
X1600000D03*
X1735000Y4750000D03*
X1975000Y4800000D03*
X2000000Y5100000D03*
X1925000Y5650000D03*
Y5525000D03*
Y5400000D03*
X2075000D03*
X1500000D03*
X1700000D03*
X1600000Y6200000D03*
X1900000Y6925000D03*
Y6800000D03*
Y6675000D03*
X1700000Y6925000D03*
X1500000D03*
X2100000Y100000D03*
X2300000D03*
X2500000D03*
X2320000Y810000D03*
X2620000D03*
X2470000Y630000D03*
X2350000Y680000D03*
X2180000Y820000D03*
Y540000D03*
X2470000Y980000D03*
X2660000Y1620000D03*
X2540000Y1610000D03*
X2390000Y1770000D03*
X2210000Y1800000D03*
X2105000Y1890000D03*
Y2010000D03*
X2360000Y1620000D03*
X2280000D03*
X2640000Y2280000D03*
X2550000D03*
X2460000D03*
X2370000D03*
X2460000Y2180000D03*
X2125000Y3100000D03*
X2440000Y3310000D03*
X2520000Y2970000D03*
X2640000Y3060000D03*
X2375000Y3125000D03*
X2160000Y3280000D03*
X2255000Y3910000D03*
X2325000D03*
X2340000Y3780000D03*
Y3560000D03*
X2170000Y3380000D03*
X2590000Y3750000D03*
Y3570000D03*
Y3660000D03*
X2560000Y3850000D03*
Y3930000D03*
X2325000Y3980000D03*
X2310000Y4065000D03*
X2080000Y4480000D03*
Y4370000D03*
X2550000Y4440000D03*
X2640000D03*
X2550000Y4340000D03*
X2620830Y4360240D03*
X2560000Y4090000D03*
Y4010000D03*
X2360000Y4170000D03*
X2080000Y4240000D03*
X2310000Y4540000D03*
X2250000Y4800000D03*
X2518100Y4778100D03*
X2610000Y4610000D03*
X2225000Y5400000D03*
X2300000Y5350000D03*
X2625000Y5825000D03*
X2318000Y6292000D03*
X2350000Y6550000D03*
X2625000Y6475000D03*
X2318000Y6412000D03*
X2700000Y100000D03*
X2900000D03*
X3100000D03*
X3160000Y440000D03*
X3030000D03*
X2700000Y700000D03*
X2760000Y610000D03*
Y770000D03*
X3030000Y1350000D03*
X2970000Y1420000D03*
X3220000Y1350000D03*
X2830000D03*
X3080000Y1770000D03*
X2740000Y1690000D03*
X3040000Y2160000D03*
X3100000Y2220000D03*
X3120000Y2680000D03*
X2780000Y2360000D03*
X2860000D03*
X2940000D03*
X3010000Y2460000D03*
X2775000Y3000000D03*
X3030000Y3180000D03*
X3090000Y3110000D03*
X2990000Y2850000D03*
X2900000D03*
X3080000D03*
X2830000Y3070000D03*
X3040000Y3380000D03*
X3150000Y3800000D03*
X2820000Y3850000D03*
X2710000Y3800000D03*
X2950000Y3720000D03*
Y3850000D03*
X2730000Y4440000D03*
X2790000Y4370000D03*
X2700000Y4360000D03*
X2760000Y4290000D03*
X2820000Y4090000D03*
Y3980000D03*
X2950000D03*
X3260000Y4570000D03*
X3200000Y5400000D03*
X2950000Y5350000D03*
X2700000D03*
X3000000Y5825000D03*
X2825000Y6150000D03*
X3000000Y6475000D03*
X3300000Y100000D03*
X3500000D03*
X3700000D03*
X3790000Y440000D03*
X3350000Y1350000D03*
X3725000D03*
X3550000D03*
X3660000Y1820000D03*
X3850000Y1900000D03*
X3760000Y1820000D03*
X3360000Y2040000D03*
X3390000Y1620000D03*
X3770000Y1970000D03*
X3700000Y2030000D03*
X3640000Y1940000D03*
X3780000Y2570000D03*
X3620000Y2280000D03*
X3510000Y2380000D03*
X3500000Y2690000D03*
X3780000D03*
X3510000Y2280000D03*
X3285320Y2664350D03*
X3620000Y3050000D03*
X3536820Y3058180D03*
X3370000Y2820000D03*
X3320000Y2880000D03*
X3500000Y3530000D03*
X3340000Y3920000D03*
X3300000Y3800000D03*
X3590000Y3670000D03*
Y3530000D03*
X3683980Y3533980D03*
X3690000Y3950000D03*
X3800000D03*
X3300000Y4200000D03*
Y4000000D03*
X3600000D03*
X3820000Y4420000D03*
X3650000Y4490000D03*
X3370000Y4570000D03*
X3477500Y4572500D03*
X3325000Y5400000D03*
X3550000D03*
Y5550000D03*
Y5700000D03*
X3700000Y5400000D03*
X3477320Y5180000D03*
X3532950Y6859110D03*
X3700000Y6925000D03*
X3825000Y6675000D03*
X3500000Y6925000D03*
X3533000Y6652000D03*
X3709980Y6540020D03*
X3503000Y6772000D03*
X3900000Y100000D03*
X4100000D03*
X4300000D03*
X4050000Y440000D03*
X3920000D03*
X4250000Y1275000D03*
X4225000Y1000000D03*
X3900000Y1350000D03*
X4150000Y1400000D03*
X4060000D03*
X4050000Y1825000D03*
X3975000Y1750000D03*
Y1875000D03*
X4250000Y1600000D03*
X3920000Y2570000D03*
Y2440000D03*
Y2690000D03*
X4320000Y2910000D03*
X4080000Y3045000D03*
X4185000Y3075000D03*
X4120000Y3200000D03*
X4019150Y2920850D03*
X3950000Y2960000D03*
X4320000Y3020000D03*
X4100000Y3500000D03*
X4250000D03*
X4100000Y3650000D03*
X4250000D03*
X3890000Y3950000D03*
X4000000Y4800000D03*
X4410000Y5170000D03*
X3900000Y5400000D03*
X4100000D03*
X4300000D03*
X3900000Y5200000D03*
X4000000Y6200000D03*
X3975000Y6775000D03*
X4300000Y6925000D03*
X4100000D03*
X3900000D03*
X4500000Y100000D03*
X4700000D03*
X4900000D03*
X4730000Y700000D03*
X4910000D03*
X5000000Y2045000D03*
X4840000Y1950000D03*
X4900000Y1700000D03*
X4710000D03*
X4780000Y2110000D03*
X4641200Y1881200D03*
X4569520Y2420000D03*
X4575000Y2200000D03*
X4590000Y2650000D03*
X4629110Y2260890D03*
X4560000Y2520000D03*
X5005000Y3205000D03*
X4955000Y2990000D03*
X4820000Y2900000D03*
X4680000Y2800000D03*
X4800000Y3700000D03*
X4675000Y4200000D03*
X5025000D03*
X4850000Y3975000D03*
X5000000Y4800000D03*
X4500000D03*
Y5400000D03*
X4700000D03*
X4900000D03*
X4500000Y6200000D03*
X5000000D03*
X4900000Y6925000D03*
X4700000D03*
X4500000D03*
X5100000Y100000D03*
X5300000D03*
Y300000D03*
Y500000D03*
Y700000D03*
Y900000D03*
Y1100000D03*
Y1300000D03*
Y1500000D03*
X5160000Y1700000D03*
X5300000D03*
Y1900000D03*
Y2100000D03*
X5130000Y2080000D03*
X5315000Y2200000D03*
Y2800000D03*
X5300000Y3100000D03*
Y3300000D03*
Y2900000D03*
X5100000Y2920000D03*
X5300000Y3500000D03*
Y3700000D03*
Y3900000D03*
Y4100000D03*
Y4300000D03*
Y4500000D03*
Y4700000D03*
Y4900000D03*
Y5100000D03*
Y5300000D03*
Y5500000D03*
Y5700000D03*
X5100000Y5400000D03*
X5300000Y5900000D03*
Y6100000D03*
Y6300000D03*
Y6500000D03*
Y6700000D03*
Y6900000D03*
X5100000Y6925000D03*
G54D11*
X1905000Y3700000D03*
X1735000Y4750000D03*
X2725000Y3630000D03*
X2640000Y4230000D03*
X2450000Y5100000D03*
X2800000D03*
M02*
