# Supplementary material for: Automated flight-interception traps for interval sampling of insects
Source: PLoS One. 2020 Jul 10;15(7):e0229476. doi: 10.1371/journal.pone.0229476 (PMC7351151; doi:10.1371/journal.pone.0229476)
Supplement: S6 Appendix — (ZIP) [file pone.0229476.s006.zip › ncdrill.log]

(---------------------------------------------------------------------)
(                                                                     )
(    NC DRILL Log                                                     )
(                                                                     )
(    Drawing          : insektenfalle_2_1.brd                         )
(    Software Version : 17.2S050                                      )
(    Date/Time        : Fri Apr 12 14:39:36 2019                      )
(                                                                     )
(---------------------------------------------------------------------)


 Processing NC Parameters file 'nc_param.txt' ...

 NC PARAMETERS
 -------------

 FORMAT   		5.5
 MACHINE-OFFSET		x:0.00000	y:0.00000   (mm)
 FEEDRATE		1
 COORDINATES		ABSOLUTE
 OUTPUT-UNITS		METRIC
 TOOL-ORDER		INCREASING
 REPEAT-CODES		YES
 SUPPRESS-LEAD-ZEROES	NO
 SUPPRESS-TRAIL-ZEROES	NO
 SUPPRESS-EQUAL		NO
 TOOL-SELECT		YES
 HEADER			none
 LEADER			12
 CODE			ASCII
 SEPARATE		YES
 SEPARATE-ROUTING	YES
 OPTIMIZE_DRILLING	NO
 ENHANCED_EXCELLON	YES
 SCALE			1.000000

 WARNING(SPMHMF-368): Cannot find NC Drill tool file 'nc_tools.txt'
 WARNING(SPMHMF-369): ... will auto-generate tool file 'nc_tools_auto.txt'.


     Auto-generating tool file 'nc_tools_auto.txt' ...

           Size  Plating  Tool        + Tolerance  - Tolerance

         0.3302  P        T01            0.000000     0.000000
         0.9144  P        T02            0.000000     0.000000
         3.5000  P        T03            0.000000     0.000000
         3.5000  N        T04            0.000000     0.000000


 Drill files being output to directory 'N:/beda/VSA/Elektronik/2_projects/5510_Landnutzungssysteme/Insektenfalle_2/2_eCAD/allegro' ...


     'insektenfalle_2_1-1-4.drl' created for holes connecting TOP and BOTTOM ; Plating = PLATED
     ------------------------------------------------------------------------------------------

     Tool  Num     Size      +/- Tolerance     Plating   Quantity

     T01    1.   0.3302    0.0000/  0.0000      PLATED        460
     T02    2.   0.9144    0.0000/  0.0000      PLATED          6
     T03    3.   3.5000    0.0000/  0.0000      PLATED          1

     ---- Total holes:                                        467

     ---- Total head travel:              9.24 feet (2.82 meters)


     'insektenfalle_2_1-1-4-np.drl' created for holes connecting TOP and BOTTOM ; Plating = NON_PLATED
     -------------------------------------------------------------------------------------------------

     Tool  Num     Size      +/- Tolerance     Plating   Quantity

     T04    1.   3.5000    0.0000/  0.0000  NON_PLATED          2

     ---- Total holes:                                          2

     ---- Total head travel:              0.15 feet (0.05 meters)
