# Supplementary material for: Automated flight-interception traps for interval sampling of insects
Source: PLoS One. 2020 Jul 10;15(7):e0229476. doi: 10.1371/journal.pone.0229476 (PMC7351151; doi:10.1371/journal.pone.0229476)
Supplement: S6 Appendix — (ZIP) [file pone.0229476.s006.zip › nc_param.txt]

INTEGER-PLACES         5
DECIMAL-PLACES         5
X-OFFSET               0.000000
Y-OFFSET               0.000000
FEEDRATE               1
COORDINATES            ABSOLUTE
OUTPUT-UNITS           METRIC
TOOL-ORDER             INCREASING
REPEAT-CODES           YES
SUPPRESS-LEAD-ZEROES   NO
SUPPRESS-TRAIL-ZEROES  NO
SUPPRESS-EQUAL         NO
TOOL-SELECT            YES
OPTIMIZE_DRILLING      NO
ENHANCED_EXCELLON      YES
HEADER                 none
LEADER                 12
CODE                   ASCII
SEPARATE               YES
SEPARATE-ROUTING       YES
DRILLING               LAYER-PAIR
BACKDRILL              NO
CAVITY                 NO
COUNTER                NO
TOLERANCE_DRILL        NO
TOLERANCE_TRAVEL       NO
TOOL_SIZE              NO
ROTATION               NO
NON_STANDARD           NO
TOTAL_DRILL            NO
SEPARATE_SLOT          NO
SUPPRESS_TOLERANCE     NO
SUPPRESS_TOOLSIZE      NO
SUPPRESS_ROTATION      NO
