# Supplementary material for: Automated flight-interception traps for interval sampling of insects
Source: PLoS One. 2020 Jul 10;15(7):e0229476. doi: 10.1371/journal.pone.0229476 (PMC7351151; doi:10.1371/journal.pone.0229476)
Supplement: S6 Appendix — (ZIP) [file pone.0229476.s006.zip › nc_tools_auto.txt]

    0.3302  P  T01    0.000000    0.000000
    0.9144  P  T02    0.000000    0.000000
    3.5000  P  T03    0.000000    0.000000
    3.5000  N  T04    0.000000    0.000000
