# Supplementary material for: Automated flight-interception traps for interval sampling of insects
Source: PLoS One. 2020 Jul 10;15(7):e0229476. doi: 10.1371/journal.pone.0229476 (PMC7351151; doi:10.1371/journal.pone.0229476)
Supplement: S6 Appendix — (ZIP) [file pone.0229476.s006.zip › PASTEMASK_TOP.art]

G04 ================== begin FILE IDENTIFICATION RECORD ==================*
G04 Layout Name:  insektenfalle_2_1.brd*
G04 Film Name:    PASTEMASK_TOP*
G04 File Format:  Gerber RS274X*
G04 File Origin:  Cadence Allegro 17.2-S050*
G04 Origin Date:  Fri Apr 12 14:35:27 2019*
G04 *
G04 Layer:  PIN/PASTEMASK_TOP*
G04 *
G04 Offset:    (0.0000 0.0000)*
G04 Mirror:    No*
G04 Mode:      Positive*
G04 Rotation:  0*
G04 FullContactRelief:  No*
G04 UndefLineWidth:     0.0000*
G04 ================== end FILE IDENTIFICATION RECORD ====================*
%FSLAX25Y25*MOMM*%
%IR0*IPPOS*OFA0.00000B0.00000*MIA0B0*SFA1.00000B1.00000*%
%AMMACRO35*
4,1,40,-.325,-.9,
.325,-.9,
.342365,-.898481,
.359202,-.893969,
.375,-.886603,
.389279,-.876604,
.401604,-.864279,
.411603,-.85,
.418969,-.834202,
.423481,-.817365,
.425,-.8,
.425,.8,
.423481,.817365,
.418969,.834202,
.411603,.85,
.401604,.864279,
.389279,.876604,
.375,.886603,
.359202,.893969,
.342365,.898481,
.325,.9,
-.325,.9,
-.342365,.898481,
-.359202,.893969,
-.375,.886603,
-.389279,.876604,
-.401604,.864279,
-.411603,.85,
-.418969,.834202,
-.423481,.817365,
-.425,.8,
-.425,-.8,
-.423481,-.817365,
-.418969,-.834202,
-.411603,-.85,
-.401604,-.864279,
-.389279,-.876604,
-.375,-.886603,
-.359202,-.893969,
-.342365,-.898481,
-.325,-.9,
0.0*
%
%ADD35MACRO35*%
%AMMACRO30*
4,1,40,.475,-.225,
.475,.225,
.473481,.242365,
.468969,.259202,
.461603,.275,
.451604,.289279,
.439279,.301604,
.425,.311603,
.409202,.318969,
.392365,.323481,
.375,.325,
-.375,.325,
-.392365,.323481,
-.409202,.318969,
-.425,.311603,
-.439279,.301604,
-.451604,.289279,
-.461603,.275,
-.468969,.259202,
-.473481,.242365,
-.475,.225,
-.475,-.225,
-.473481,-.242365,
-.468969,-.259202,
-.461603,-.275,
-.451604,-.289279,
-.439279,-.301604,
-.425,-.311603,
-.409202,-.318969,
-.392365,-.323481,
-.375,-.325,
.375,-.325,
.392365,-.323481,
.409202,-.318969,
.425,-.311603,
.439279,-.301604,
.451604,-.289279,
.461603,-.275,
.468969,-.259202,
.473481,-.242365,
.475,-.225,
0.0*
%
%ADD30MACRO30*%
%AMMACRO22*
4,1,40,-.225,-.475,
.225,-.475,
.242365,-.473481,
.259202,-.468969,
.275,-.461603,
.289279,-.451604,
.301604,-.439279,
.311603,-.425,
.318969,-.409202,
.323481,-.392365,
.325,-.375,
.325,.375,
.323481,.392365,
.318969,.409202,
.311603,.425,
.301604,.439279,
.289279,.451604,
.275,.461603,
.259202,.468969,
.242365,.473481,
.225,.475,
-.225,.475,
-.242365,.473481,
-.259202,.468969,
-.275,.461603,
-.289279,.451604,
-.301604,.439279,
-.311603,.425,
-.318969,.409202,
-.323481,.392365,
-.325,.375,
-.325,-.375,
-.323481,-.392365,
-.318969,-.409202,
-.311603,-.425,
-.301604,-.439279,
-.289279,-.451604,
-.275,-.461603,
-.259202,-.468969,
-.242365,-.473481,
-.225,-.475,
0.0*
%
%ADD22MACRO22*%
%ADD41R,1.02X.41*%
%ADD27O,2.4X.8*%
%ADD39O,.8X2.4*%
%ADD24R,.8636X1.016*%
%ADD25R,.8636X1.27*%
%AMMACRO34*
4,1,12,.525,1.85,
0.0,1.85,
-.525,1.325,
-.525,-1.325,
0.0,-1.85,
.525,-1.85,
.525,-.885,
.0805,-.4405,
.075,-.4405,
.075,.4405,
.5195,.885,
.525,.885,
.525,1.85,
0.0*
%
%ADD34MACRO34*%
%ADD47R,.5588X1.27*%
%ADD40R,.7366X2.921*%
%AMMACRO38*
4,1,40,.25,.45,
-.25,.45,
-.267365,.448481,
-.284202,.443969,
-.3,.436603,
-.314279,.426604,
-.326604,.414279,
-.336603,.4,
-.343969,.384202,
-.348481,.367365,
-.35,.35,
-.35,-.35,
-.348481,-.367365,
-.343969,-.384202,
-.336603,-.4,
-.326604,-.414279,
-.314279,-.426604,
-.3,-.436603,
-.284202,-.443969,
-.267365,-.448481,
-.25,-.45,
.25,-.45,
.267365,-.448481,
.284202,-.443969,
.3,-.436603,
.314279,-.426604,
.326604,-.414279,
.336603,-.4,
.343969,-.384202,
.348481,-.367365,
.35,-.35,
.35,.35,
.348481,.367365,
.343969,.384202,
.336603,.4,
.326604,.414279,
.314279,.426604,
.3,.436603,
.284202,.443969,
.267365,.448481,
.25,.45,
0.0*
%
%ADD38MACRO38*%
%AMMACRO21*
4,1,40,-.45,.25,
-.45,-.25,
-.448481,-.267365,
-.443969,-.284202,
-.436603,-.3,
-.426604,-.314279,
-.414279,-.326604,
-.4,-.336603,
-.384202,-.343969,
-.367365,-.348481,
-.35,-.35,
.35,-.35,
.367365,-.348481,
.384202,-.343969,
.4,-.336603,
.414279,-.326604,
.426604,-.314279,
.436603,-.3,
.443969,-.284202,
.448481,-.267365,
.45,-.25,
.45,.25,
.448481,.267365,
.443969,.284202,
.436603,.3,
.426604,.314279,
.414279,.326604,
.4,.336603,
.384202,.343969,
.367365,.348481,
.35,.35,
-.35,.35,
-.367365,.348481,
-.384202,.343969,
-.4,.336603,
-.414279,.326604,
-.426604,.314279,
-.436603,.3,
-.443969,.284202,
-.448481,.267365,
-.45,.25,
0.0*
%
%ADD21MACRO21*%
%AMMACRO44*
4,1,40,.325,.9,
-.325,.9,
-.342365,.898481,
-.359202,.893969,
-.375,.886603,
-.389279,.876604,
-.401604,.864279,
-.411603,.85,
-.418969,.834202,
-.423481,.817365,
-.425,.8,
-.425,-.8,
-.423481,-.817365,
-.418969,-.834202,
-.411603,-.85,
-.401604,-.864279,
-.389279,-.876604,
-.375,-.886603,
-.359202,-.893969,
-.342365,-.898481,
-.325,-.9,
.325,-.9,
.342365,-.898481,
.359202,-.893969,
.375,-.886603,
.389279,-.876604,
.401604,-.864279,
.411603,-.85,
.418969,-.834202,
.423481,-.817365,
.425,-.8,
.425,.8,
.423481,.817365,
.418969,.834202,
.411603,.85,
.401604,.864279,
.389279,.876604,
.375,.886603,
.359202,.893969,
.342365,.898481,
.325,.9,
0.0*
%
%ADD44MACRO44*%
%AMMACRO14*
4,1,40,-.9,.325,
-.9,-.325,
-.898481,-.342365,
-.893969,-.359202,
-.886603,-.375,
-.876604,-.389279,
-.864279,-.401604,
-.85,-.411603,
-.834202,-.418969,
-.817365,-.423481,
-.8,-.425,
.8,-.425,
.817365,-.423481,
.834202,-.418969,
.85,-.411603,
.864279,-.401604,
.876604,-.389279,
.886603,-.375,
.893969,-.359202,
.898481,-.342365,
.9,-.325,
.9,.325,
.898481,.342365,
.893969,.359202,
.886603,.375,
.876604,.389279,
.864279,.401604,
.85,.411603,
.834202,.418969,
.817365,.423481,
.8,.425,
-.8,.425,
-.817365,.423481,
-.834202,.418969,
-.85,.411603,
-.864279,.401604,
-.876604,.389279,
-.886603,.375,
-.893969,.359202,
-.898481,.342365,
-.9,.325,
0.0*
%
%ADD14MACRO14*%
%AMMACRO45*
4,1,44,.13,.3975,
.13,-.3975,
.129518,-.403133,
.128066,-.408597,
.125687,-.413726,
.122453,-.418364,
.118463,-.42237,
.113839,-.425622,
.108719,-.428022,
.103261,-.429496,
.09763,-.43,
.0975,-.43,
-.0975,-.43,
-.103133,-.429518,
-.108597,-.428066,
-.113726,-.425687,
-.118364,-.422453,
-.12237,-.418463,
-.125622,-.413839,
-.128022,-.408719,
-.129496,-.403261,
-.13,-.39763,
-.13,-.3975,
-.13,.3975,
-.129518,.403133,
-.128066,.408597,
-.125687,.413726,
-.122453,.418364,
-.118463,.42237,
-.113839,.425622,
-.108719,.428022,
-.103261,.429496,
-.09763,.43,
-.0975,.43,
.0975,.43,
.103133,.429518,
.108597,.428066,
.113726,.425687,
.118364,.422453,
.12237,.418463,
.125622,.413839,
.128022,.408719,
.129496,.403261,
.13,.39763,
.13,.3975,
0.0*
%
%ADD45MACRO45*%
%ADD36R,2.1X1.*%
%AMMACRO23*
4,1,40,.225,.475,
-.225,.475,
-.242365,.473481,
-.259202,.468969,
-.275,.461603,
-.289279,.451604,
-.301604,.439279,
-.311603,.425,
-.318969,.409202,
-.323481,.392365,
-.325,.375,
-.325,-.375,
-.323481,-.392365,
-.318969,-.409202,
-.311603,-.425,
-.301604,-.439279,
-.289279,-.451604,
-.275,-.461603,
-.259202,-.468969,
-.242365,-.473481,
-.225,-.475,
.225,-.475,
.242365,-.473481,
.259202,-.468969,
.275,-.461603,
.289279,-.451604,
.301604,-.439279,
.311603,-.425,
.318969,-.409202,
.323481,-.392365,
.325,-.375,
.325,.375,
.323481,.392365,
.318969,.409202,
.311603,.425,
.301604,.439279,
.289279,.451604,
.275,.461603,
.259202,.468969,
.242365,.473481,
.225,.475,
0.0*
%
%ADD23MACRO23*%
%ADD28R,2.X1.3*%
%ADD49R,1.4X2.1*%
%ADD29R,1.6X2.*%
%ADD50R,1.25X1.1*%
%ADD37R,.3X.7*%
%ADD19R,.63X.3*%
%ADD18R,.3X.63*%
%ADD13C,1.016*%
%ADD11R,2.54X1.27*%
%ADD32R,2.75X1.8*%
%ADD48R,1.016X1.2192*%
%ADD15R,3.25X1.85*%
%ADD43R,2.2X2.2*%
%ADD10R,1.651X3.429*%
%ADD16R,1.524X1.524*%
%ADD17R,1.85X1.85*%
%AMMACRO33*
4,1,12,-.525,-1.85,
0.0,-1.85,
.525,-1.325,
.525,1.325,
0.0,1.85,
-.525,1.85,
-.525,.885,
-.0805,.4405,
-.075,.4405,
-.075,-.4405,
-.5195,-.885,
-.525,-.885,
-.525,-1.85,
0.0*
%
%ADD33MACRO33*%
%AMMACRO42*
4,1,40,.45,-.25,
.45,.25,
.448481,.267365,
.443969,.284202,
.436603,.3,
.426604,.314279,
.414279,.326604,
.4,.336603,
.384202,.343969,
.367365,.348481,
.35,.35,
-.35,.35,
-.367365,.348481,
-.384202,.343969,
-.4,.336603,
-.414279,.326604,
-.426604,.314279,
-.436603,.3,
-.443969,.284202,
-.448481,.267365,
-.45,.25,
-.45,-.25,
-.448481,-.267365,
-.443969,-.284202,
-.436603,-.3,
-.426604,-.314279,
-.414279,-.326604,
-.4,-.336603,
-.384202,-.343969,
-.367365,-.348481,
-.35,-.35,
.35,-.35,
.367365,-.348481,
.384202,-.343969,
.4,-.336603,
.414279,-.326604,
.426604,-.314279,
.436603,-.3,
.443969,-.284202,
.448481,-.267365,
.45,-.25,
0.0*
%
%ADD42MACRO42*%
%AMMACRO26*
4,1,40,-.25,-.45,
.25,-.45,
.267365,-.448481,
.284202,-.443969,
.3,-.436603,
.314279,-.426604,
.326604,-.414279,
.336603,-.4,
.343969,-.384202,
.348481,-.367365,
.35,-.35,
.35,.35,
.348481,.367365,
.343969,.384202,
.336603,.4,
.326604,.414279,
.314279,.426604,
.3,.436603,
.284202,.443969,
.267365,.448481,
.25,.45,
-.25,.45,
-.267365,.448481,
-.284202,.443969,
-.3,.436603,
-.314279,.426604,
-.326604,.414279,
-.336603,.4,
-.343969,.384202,
-.348481,.367365,
-.35,.35,
-.35,-.35,
-.348481,-.367365,
-.343969,-.384202,
-.336603,-.4,
-.326604,-.414279,
-.314279,-.426604,
-.3,-.436603,
-.284202,-.443969,
-.267365,-.448481,
-.25,-.45,
0.0*
%
%ADD26MACRO26*%
%AMMACRO46*
4,1,44,-.3975,.13,
.3975,.13,
.403133,.129518,
.408597,.128066,
.413726,.125687,
.418364,.122453,
.42237,.118463,
.425622,.113839,
.428022,.108719,
.429496,.103261,
.43,.09763,
.43,.0975,
.43,-.0975,
.429518,-.103133,
.428066,-.108597,
.425687,-.113726,
.422453,-.118364,
.418463,-.12237,
.413839,-.125622,
.408719,-.128022,
.403261,-.129496,
.39763,-.13,
.3975,-.13,
-.3975,-.13,
-.403133,-.129518,
-.408597,-.128066,
-.413726,-.125687,
-.418364,-.122453,
-.42237,-.118463,
-.425622,-.113839,
-.428022,-.108719,
-.429496,-.103261,
-.43,-.09763,
-.43,-.0975,
-.43,.0975,
-.429518,.103133,
-.428066,.108597,
-.425687,.113726,
-.422453,.118364,
-.418463,.12237,
-.413839,.125622,
-.408719,.128022,
-.403261,.129496,
-.39763,.13,
-.3975,.13,
0.0*
%
%ADD46MACRO46*%
%ADD12R,2.5908X1.8288*%
%AMMACRO31*
4,1,40,.725,-.312,
.725,.312,
.723481,.329365,
.718969,.346202,
.711603,.362,
.701604,.376279,
.689279,.388604,
.675,.398603,
.659202,.405969,
.642365,.410481,
.625,.412,
-.625,.412,
-.642365,.410481,
-.659202,.405969,
-.675,.398603,
-.689279,.388604,
-.701604,.376279,
-.711603,.362,
-.718969,.346202,
-.723481,.329365,
-.725,.312,
-.725,-.312,
-.723481,-.329365,
-.718969,-.346202,
-.711603,-.362,
-.701604,-.376279,
-.689279,-.388604,
-.675,-.398603,
-.659202,-.405969,
-.642365,-.410481,
-.625,-.412,
.625,-.412,
.642365,-.410481,
.659202,-.405969,
.675,-.398603,
.689279,-.388604,
.701604,-.376279,
.711603,-.362,
.718969,-.346202,
.723481,-.329365,
.725,-.312,
0.0*
%
%ADD31MACRO31*%
%AMMACRO20*
4,1,40,.9,-.325,
.9,.325,
.898481,.342365,
.893969,.359202,
.886603,.375,
.876604,.389279,
.864279,.401604,
.85,.411603,
.834202,.418969,
.817365,.423481,
.8,.425,
-.8,.425,
-.817365,.423481,
-.834202,.418969,
-.85,.411603,
-.864279,.401604,
-.876604,.389279,
-.886603,.375,
-.893969,.359202,
-.898481,.342365,
-.9,.325,
-.9,-.325,
-.898481,-.342365,
-.893969,-.359202,
-.886603,-.375,
-.876604,-.389279,
-.864279,-.401604,
-.85,-.411603,
-.834202,-.418969,
-.817365,-.423481,
-.8,-.425,
.8,-.425,
.817365,-.423481,
.834202,-.418969,
.85,-.411603,
.864279,-.401604,
.876604,-.389279,
.886603,-.375,
.893969,-.359202,
.898481,-.342365,
.9,-.325,
0.0*
%
%ADD20MACRO20*%
%LPD*%
G75*
G54D10*
X463000Y1091500D03*
Y2768500D03*
X453000Y3651500D03*
Y4728500D03*
G54D20*
X1515000Y2062500D03*
Y1757500D03*
X2625000Y2482500D03*
Y2177500D03*
X2885000Y2452500D03*
Y2147500D03*
G54D11*
X805000Y1480000D03*
Y2080000D03*
Y1780000D03*
Y2380000D03*
X795000Y4340000D03*
Y4040000D03*
G54D12*
X1435000Y929460D03*
Y1440000D03*
X1465000Y2390000D03*
Y2900540D03*
X1835000Y929460D03*
Y1440000D03*
X1855000Y2390000D03*
Y2900540D03*
G54D21*
X1725000Y1850000D03*
Y2010000D03*
X2645000Y1750000D03*
Y1910000D03*
X2485000Y1690000D03*
Y1850000D03*
X2795000Y2690000D03*
X3205000Y2670000D03*
X2795000Y2850000D03*
X3205000Y2830000D03*
X3550000Y2980000D03*
Y3140000D03*
G54D30*
X2545000Y1351200D03*
Y1188800D03*
X2330000Y1851200D03*
Y1688800D03*
X2610000Y4701200D03*
Y4538800D03*
X2805000Y1911200D03*
Y1748800D03*
X3705000Y1721200D03*
Y1558800D03*
G54D31*
X2605000Y2686200D03*
Y2873800D03*
G54D13*
X1200000Y1450000D03*
Y2350000D03*
X1975000Y660000D03*
X2095000Y1190000D03*
X2315000Y2130000D03*
X2215000Y2250000D03*
X2290000Y2460000D03*
X3140000Y4680000D03*
X4230000Y2970000D03*
G54D40*
X3157500Y671720D03*
X3030500D03*
X2903500D03*
X3157500Y1088280D03*
X3030500D03*
X2903500D03*
X3792500Y671720D03*
X3665500D03*
X3538500D03*
X3411500D03*
X3284500D03*
X3792500Y1088280D03*
X3665500D03*
X3538500D03*
X3411500D03*
X3284500D03*
X4046500Y671720D03*
X3919500D03*
X4046500Y1088280D03*
X3919500D03*
G54D22*
X1898800Y3280000D03*
X2386200Y1350000D03*
X2223800D03*
X2061200Y3280000D03*
X2456200Y4650000D03*
X2293800D03*
X4313800Y2690000D03*
X4206200Y3200000D03*
X4043800D03*
X4476200Y2690000D03*
G54D32*
X2285000Y2680000D03*
Y2920000D03*
G54D50*
X4537500Y3000000D03*
X4772500D03*
G54D23*
X1898800Y3430000D03*
X2123800Y1530000D03*
X2286200D03*
X2061200Y3430000D03*
X4313800Y2200000D03*
Y2360000D03*
Y2520000D03*
X4478800Y1980000D03*
X4641200D03*
X4476200Y2200000D03*
Y2360000D03*
Y2520000D03*
G54D14*
X1245000Y1757500D03*
Y2062500D03*
Y4187500D03*
Y4492500D03*
X1895000Y3997500D03*
Y4302500D03*
X2995000Y2677500D03*
Y2982500D03*
G54D41*
X3025000Y1505000D03*
Y1570000D03*
Y1635000D03*
Y1700000D03*
X3515000Y1505000D03*
Y1700000D03*
Y1635000D03*
Y1570000D03*
G54D42*
X3095000Y2460000D03*
Y2300000D03*
G54D33*
X2472500Y3630000D03*
G54D15*
X1175000Y3450000D03*
X1615000D03*
G54D24*
X1655000Y4260000D03*
X1467040D03*
G54D16*
X1285000Y3970000D03*
X1615200D03*
G54D43*
X3280000Y3035000D03*
Y3545000D03*
G54D34*
X2207500Y3630000D03*
G54D25*
X1561020Y4460660D03*
G54D26*
X1985000Y4650000D03*
X2385000Y1190000D03*
X2225000D03*
X2145000Y4650000D03*
X3670000Y3820000D03*
X3510000D03*
G54D17*
X2045000Y1950000D03*
G54D44*
X3872500Y1780000D03*
X4177500D03*
G54D35*
X2402500Y3990000D03*
X2707500D03*
G54D18*
X2020000Y1812000D03*
X1970000D03*
Y2088000D03*
X2020000D03*
X2120000Y1812000D03*
X2070000D03*
Y2088000D03*
X2120000D03*
G54D36*
X2335000Y4350000D03*
G54D45*
X3840000Y2136500D03*
X3790000D03*
X3740000D03*
X3690000D03*
X3640000D03*
X3590000D03*
X3540000D03*
X3490000D03*
X3440000D03*
Y2823500D03*
X3490000D03*
X3540000D03*
X3590000D03*
X3640000D03*
X3690000D03*
X3740000D03*
X3790000D03*
X3840000D03*
X3990000Y2136500D03*
X3940000D03*
X3890000D03*
Y2823500D03*
X3940000D03*
X3990000D03*
G54D27*
X2135000Y5572000D03*
Y5692000D03*
Y5812000D03*
Y5932000D03*
Y6052000D03*
Y6172000D03*
Y6292000D03*
Y6412000D03*
Y6532000D03*
Y6652000D03*
Y6772000D03*
Y6892000D03*
X3265000Y5692000D03*
Y5572000D03*
Y6292000D03*
Y6172000D03*
Y6052000D03*
Y5932000D03*
Y5812000D03*
Y6892000D03*
Y6772000D03*
Y6652000D03*
Y6532000D03*
Y6412000D03*
G54D46*
X3371500Y2205000D03*
Y2255000D03*
Y2305000D03*
Y2355000D03*
Y2405000D03*
Y2455000D03*
Y2505000D03*
Y2555000D03*
Y2605000D03*
Y2655000D03*
Y2705000D03*
Y2755000D03*
X4058500Y2705000D03*
Y2655000D03*
Y2605000D03*
Y2555000D03*
Y2505000D03*
Y2455000D03*
Y2405000D03*
Y2355000D03*
Y2305000D03*
Y2255000D03*
Y2205000D03*
Y2755000D03*
G54D19*
X1907000Y1875000D03*
Y1925000D03*
Y1975000D03*
Y2025000D03*
X2183000D03*
Y1975000D03*
Y1925000D03*
Y1875000D03*
G54D37*
X2210000Y4455000D03*
X2260000D03*
X2310000D03*
X2360000D03*
X2410000D03*
X2460000D03*
Y4245000D03*
X2410000D03*
X2360000D03*
X2310000D03*
X2260000D03*
X2210000D03*
G54D28*
X2180000Y685000D03*
Y935000D03*
G54D29*
X2470000Y810000D03*
G54D38*
X2095000Y3990000D03*
X2255000D03*
X3865000Y1980000D03*
X4170000D03*
X4330000D03*
X4025000D03*
X4045000Y3370000D03*
X4205000D03*
G54D47*
X3496020Y3659540D03*
X3683980D03*
Y3400460D03*
X3590000D03*
X3496020D03*
G54D48*
X4105000Y1530000D03*
X3904340D03*
G54D39*
X2580000Y5558000D03*
X2460000D03*
X2340000D03*
X3060000D03*
X2940000D03*
X2820000D03*
X2700000D03*
G54D49*
X4385000Y3210000D03*
Y4210000D03*
X5030000Y700000D03*
X4570000D03*
Y1700000D03*
X5030000D03*
X4845000Y3210000D03*
Y4210000D03*
M02*
