# Supplementary material for: Automated flight-interception traps for interval sampling of insects
Source: PLoS One. 2020 Jul 10;15(7):e0229476. doi: 10.1371/journal.pone.0229476 (PMC7351151; doi:10.1371/journal.pone.0229476)
Supplement: S6 Appendix — (ZIP) [file pone.0229476.s006.zip › SILKSCREEN_TOP.art]

G04 ================== begin FILE IDENTIFICATION RECORD ==================*
G04 Layout Name:  insektenfalle_2_1.brd*
G04 Film Name:    SILKSCREEN_TOP*
G04 File Format:  Gerber RS274X*
G04 File Origin:  Cadence Allegro 17.2-S050*
G04 Origin Date:  Fri Apr 12 14:35:27 2019*
G04 *
G04 Layer:  PACKAGE GEOMETRY/SILKSCREEN_TOP*
G04 Layer:  REF DES/SILKSCREEN_TOP*
G04 *
G04 Offset:    (0.0000 0.0000)*
G04 Mirror:    No*
G04 Mode:      Positive*
G04 Rotation:  0*
G04 FullContactRelief:  No*
G04 UndefLineWidth:     0.0000*
G04 ================== end FILE IDENTIFICATION RECORD ====================*
%FSLAX25Y25*MOMM*%
%IR0*IPPOS*OFA0.00000B0.00000*MIA0B0*SFA1.00000B1.00000*%
%ADD10C,.1*%
%ADD11C,.2*%
%ADD12C,.17*%
%ADD13C,.127*%
%ADD14C,.1524*%
%ADD15C,.508*%
%ADD16C,.177*%
%ADD17C,.1778*%
G75*
%LPD*%
G75*
G36*
G01X2150000Y3840000D02*
G03I-40000J0D01*
G37*
G36*
G01X3221000Y626000D02*
Y694580D01*
X3368320D01*
Y626000D01*
X3221000D01*
G37*
G36*
G01Y1134000D02*
Y1065420D01*
X3729000D01*
Y1134000D01*
X3221000D01*
G37*
G36*
G01X3729000Y626000D02*
Y694580D01*
X3581680D01*
Y626000D01*
X3729000D01*
G37*
G36*
G01X4795000Y2920000D02*
G03I-10000J0D01*
G37*
G54D10*
G01X2055000Y5475000D02*
X2250000D01*
G01X2055000Y6975000D02*
X3345000D01*
G01X3150000Y5475000D02*
X3350000D01*
G54D11*
G01X1425000Y1840000D02*
Y1980000D01*
G01X1155000D02*
Y1840000D01*
G01X1335000Y1980000D02*
Y1840000D01*
G01X1660000Y3335000D02*
Y3320000D01*
X1525000Y3185000D01*
X1130000D01*
Y3335000D01*
G01X1660000Y3565000D02*
Y3580000D01*
X1527000Y3715000D01*
X1130000D01*
Y3565000D01*
G01X1155000Y4410000D02*
Y4270000D01*
G01X1335000Y4410000D02*
Y4270000D01*
G01X1895000Y1840000D02*
Y1800000D01*
X1935000D01*
G01X1895000Y2060000D02*
Y2100000D01*
X1935000D01*
G01X1605000Y1840000D02*
Y1980000D01*
G01X1770000Y1930000D02*
X1680000D01*
G01X1705000Y3280000D02*
Y3180000D01*
G01X1755000Y3230000D02*
X1655000D01*
G01X1980000Y3327500D02*
Y3232500D01*
G01Y3382500D02*
Y3477500D01*
G01X1805000Y4220000D02*
Y4080000D01*
G01X1985000Y4220000D02*
Y4080000D01*
G01X1960000Y6875000D02*
G02Y6895000I0J10000D01*
G01X2497500Y1270000D02*
X2592500D01*
G01X2305000Y1397500D02*
Y1302500D01*
G01X2205000Y1482500D02*
Y1577500D01*
G01X2305000Y1235000D02*
Y1145000D01*
G01X2282500Y1770000D02*
X2377500D01*
G01X2195000Y1840000D02*
Y1800000D01*
X2155000D01*
G01X2195000Y2060000D02*
Y2100000D01*
X2155000D01*
G01X2690000Y1830000D02*
X2600000D01*
G01X2530000Y1770000D02*
X2440000D01*
G01X2150000Y2950000D02*
Y2650000D01*
G01X2420000D02*
Y2950000D01*
G01X2535000Y2260000D02*
Y2400000D01*
G01X2532500Y2767500D02*
Y2792500D01*
G01X2485000Y3900000D02*
X2625000D01*
G01X2135000Y4240000D02*
G03X2085000Y4290000I-50000J0D01*
G03X2035000Y4240000I0J-50000D01*
G03X2085000Y4190000I50000J0D01*
G03X2135000Y4240000I0J50000D01*
G01X2485000Y4080000D02*
X2625000D01*
G01X2175000Y3945000D02*
Y4035000D01*
G01X2375000Y4697500D02*
Y4602500D01*
G01X2562500Y4620000D02*
X2657500D01*
G01X2065000Y4695000D02*
Y4605000D01*
G01X2757500Y1830000D02*
X2852500D01*
G01X3050000Y1875000D02*
G03X3000000Y1825000I0J-50000D01*
G03X3050000Y1775000I50000J0D01*
G03X3100000Y1825000I0J50000D01*
G03X3050000Y1875000I-50000J0D01*
G01X2975000Y2230000D02*
Y2370000D01*
G01X2795000Y2230000D02*
Y2370000D01*
G01X2715000Y2260000D02*
Y2400000D01*
G01X3050000Y2380000D02*
X3140000D01*
G01X2677500Y2767500D02*
Y2792500D01*
G01X2905000Y2900000D02*
Y2760000D01*
G01X3085000Y2900000D02*
Y2760000D01*
G01X2840000Y2770000D02*
X2750000D01*
G01X3250000Y2750000D02*
X3160000D01*
G01X3360000Y2080000D02*
G03I0J-40000D01*
G01X3657500Y1640000D02*
X3752500D01*
G01X3595000Y3060000D02*
X3505000D01*
G01X3590000Y3865000D02*
Y3775000D01*
G01X4095000Y1870000D02*
X3955000D01*
G01X4095000Y1690000D02*
X3955000D01*
G01X4250000Y1935000D02*
Y2025000D01*
G01X3945000Y1935000D02*
Y2025000D01*
G01X4395000Y2152500D02*
Y2247500D01*
G01Y2312500D02*
Y2407500D01*
G01Y2472500D02*
Y2567500D01*
G01Y2737500D02*
Y2642500D01*
G01X4125000Y3247500D02*
Y3152500D01*
G01Y3325000D02*
Y3415000D01*
G01X4560000Y1932500D02*
Y2027500D01*
G54D12*
G01X1290000Y3080000D02*
X1700000D01*
X1730000Y3050000D01*
G01X1890000Y4420000D02*
Y4380000D01*
G01X2180000Y2190000D02*
G03I0J-30000D01*
G01X2120000Y3430000D02*
X2170000D01*
X2200000Y3400000D01*
G01X3120000Y1910000D02*
X2950000D01*
X2890000Y1850000D01*
G01X3140000Y2750000D02*
X3130000Y2760000D01*
Y3040000D01*
G54D13*
G01X337000Y4672500D02*
X209000D01*
Y3707500D01*
X337000D01*
G01X656000Y1380000D02*
Y1147500D01*
X579000D01*
Y886500D01*
X347000D01*
Y1147500D01*
G01Y2712500D02*
X219000D01*
Y1147500D01*
X347000D01*
G01X965500Y1380000D02*
X656000D01*
G01X347000Y2712500D02*
Y2973500D01*
X579000D01*
Y2712500D01*
X656000D01*
Y2480000D01*
X965500D01*
Y1380000D01*
G01X646000Y3940000D02*
Y3707500D01*
X569000D01*
Y3446500D01*
X337000D01*
Y3707500D01*
G01X646000Y4440000D02*
X955500D01*
Y3940000D01*
G01X646000Y4440000D02*
Y4672500D01*
X569000D01*
Y4933500D01*
X337000D01*
Y4672500D01*
G01X955500Y3940000D02*
X646000D01*
G01X3360000Y2160500D02*
Y2125000D01*
X3395500D01*
G01X3360000Y2799500D02*
Y2835000D01*
X3395500D01*
G01X4070000Y2160500D02*
Y2125000D01*
X4034500D01*
G01X4070000Y2799500D02*
Y2835000D01*
X4034500D01*
G54D14*
G01X1263550Y798650D02*
X1606450D01*
G01X1263550Y1573350D02*
Y798650D01*
G01X1606450Y1573350D02*
X1263550D01*
G01X1293550Y3031350D02*
Y2256650D01*
G01D02*
X1636450D01*
G01Y3031350D02*
X1293550D01*
G01X1170700Y4084300D02*
Y3855700D01*
G01D02*
X1729500D01*
G01Y4084300D02*
X1170700D01*
G01X1395920Y4361600D02*
X1408620D01*
G01D02*
Y4437800D01*
G01D02*
X1474660D01*
G01X1663550Y798650D02*
X2006450D01*
G01D02*
Y1573350D01*
G01X1663550D02*
Y798650D01*
G01X1606450D02*
Y1573350D01*
G01X2006450D02*
X1663550D01*
G01X1636450Y2256650D02*
Y3031350D01*
G01X1683550D02*
Y2256650D01*
G01D02*
X2026450D01*
G01D02*
Y3031350D01*
G01D02*
X1683550D01*
G01X1729500Y3855700D02*
Y4084300D01*
G01X1647380Y4437800D02*
X1713420D01*
G01D02*
Y4361600D01*
G01X4196440Y1428400D02*
X3815440D01*
G01D02*
Y1631600D01*
G01D02*
X4196440D01*
G01X3435060Y3590960D02*
Y3469040D01*
G01X4196440Y1631600D02*
Y1428400D01*
G54D15*
G01X3221000Y499000D02*
X3373400D01*
G01X3246400Y1261000D02*
X3729000D01*
G01X3576600Y499000D02*
X3729000D01*
G54D16*
G01X178040Y6407000D02*
X218260Y6280000D01*
X258480Y6407000D01*
G01X317230Y6385830D02*
X326890Y6398530D01*
X338150Y6404880D01*
X351020Y6407000D01*
X367100Y6402770D01*
X378370Y6392180D01*
X381580Y6379490D01*
X379970Y6366780D01*
X373540Y6356200D01*
X341370Y6335030D01*
X326890Y6320220D01*
X317230Y6299050D01*
X314020Y6280000D01*
X381580D01*
G01X477340Y6275770D02*
X474120Y6277880D01*
Y6282120D01*
X477340Y6284230D01*
X480560Y6282120D01*
Y6277880D01*
X477340Y6275770D01*
G01X606880Y6407000D02*
X594010Y6402770D01*
X584360Y6392180D01*
X577920Y6379490D01*
X573100Y6362550D01*
X571490Y6343500D01*
X573100Y6324450D01*
X577920Y6307510D01*
X584360Y6294810D01*
X594010Y6284230D01*
X606880Y6280000D01*
X619750Y6284230D01*
X629400Y6294810D01*
X635840Y6307510D01*
X640660Y6324450D01*
X642270Y6343500D01*
X640660Y6362550D01*
X635840Y6379490D01*
X629400Y6392180D01*
X619750Y6402770D01*
X606880Y6407000D01*
G01X218260Y6119980D02*
Y6246980D01*
X198960Y6221580D01*
G01Y6119980D02*
X237560D01*
G01X317230Y6225810D02*
X326890Y6238510D01*
X338150Y6244860D01*
X351020Y6246980D01*
X367100Y6242750D01*
X378370Y6232160D01*
X381580Y6219470D01*
X379970Y6206760D01*
X373540Y6196180D01*
X341370Y6175010D01*
X326890Y6160200D01*
X317230Y6139030D01*
X314020Y6119980D01*
X381580D01*
G01X477340Y6115750D02*
X474120Y6117860D01*
Y6122100D01*
X477340Y6124210D01*
X480560Y6122100D01*
Y6117860D01*
X477340Y6115750D01*
G01X606880Y6246980D02*
X594010Y6242750D01*
X584360Y6232160D01*
X577920Y6219470D01*
X573100Y6202530D01*
X571490Y6183480D01*
X573100Y6164430D01*
X577920Y6147490D01*
X584360Y6134790D01*
X594010Y6124210D01*
X606880Y6119980D01*
X619750Y6124210D01*
X629400Y6134790D01*
X635840Y6147490D01*
X640660Y6164430D01*
X642270Y6183480D01*
X640660Y6202530D01*
X635840Y6219470D01*
X629400Y6232160D01*
X619750Y6242750D01*
X606880Y6246980D01*
G01X755720Y6119980D02*
Y6246980D01*
X696200Y6155960D01*
X776640D01*
G01X865960Y6115750D02*
X862740Y6117860D01*
Y6122100D01*
X865960Y6124210D01*
X869180Y6122100D01*
Y6117860D01*
X865960Y6115750D01*
G01X964930Y6225810D02*
X974590Y6238510D01*
X985850Y6244860D01*
X998720Y6246980D01*
X1014800Y6242750D01*
X1026070Y6232160D01*
X1029280Y6219470D01*
X1027670Y6206760D01*
X1021240Y6196180D01*
X989070Y6175010D01*
X974590Y6160200D01*
X964930Y6139030D01*
X961720Y6119980D01*
X1029280D01*
G01X1125040Y6246980D02*
X1112170Y6242750D01*
X1102520Y6232160D01*
X1096080Y6219470D01*
X1091260Y6202530D01*
X1089650Y6183480D01*
X1091260Y6164430D01*
X1096080Y6147490D01*
X1102520Y6134790D01*
X1112170Y6124210D01*
X1125040Y6119980D01*
X1137910Y6124210D01*
X1147560Y6134790D01*
X1154000Y6147490D01*
X1158820Y6164430D01*
X1160430Y6183480D01*
X1158820Y6202530D01*
X1154000Y6219470D01*
X1147560Y6232160D01*
X1137910Y6242750D01*
X1125040Y6246980D01*
G01X1254580Y6119980D02*
Y6246980D01*
X1235280Y6221580D01*
G01Y6119980D02*
X1273880D01*
G01X1356770Y6134790D02*
X1368030Y6124210D01*
X1380900Y6119980D01*
X1393770Y6124210D01*
X1405030Y6136910D01*
X1413080Y6155960D01*
X1416290Y6175010D01*
Y6198300D01*
X1413080Y6217350D01*
X1405030Y6234280D01*
X1395380Y6242750D01*
X1384120Y6246980D01*
X1371250Y6242750D01*
X1361600Y6234280D01*
X1355160Y6221580D01*
X1351950Y6204640D01*
X1355160Y6189830D01*
X1363210Y6175010D01*
X1372860Y6166540D01*
X1384120Y6164430D01*
X1396990Y6168660D01*
X1406640Y6179250D01*
X1416290Y6198300D01*
G01X170000Y5959960D02*
Y6044620D01*
G01Y6021340D02*
X174820Y6031930D01*
X182870Y6040390D01*
X194130Y6044620D01*
X205390Y6040390D01*
X213430Y6031930D01*
X218260Y6021340D01*
Y5959960D01*
G01Y6021340D02*
X223090Y6031930D01*
X231130Y6040390D01*
X242390Y6044620D01*
X253650Y6040390D01*
X261700Y6031930D01*
X266520Y6019230D01*
Y5959960D01*
G01X347800Y6044620D02*
Y5959960D01*
G01Y6078490D02*
X344580Y6080610D01*
Y6084840D01*
X347800Y6086960D01*
X351020Y6084840D01*
Y6080610D01*
X347800Y6078490D01*
G01X449990Y5959960D02*
Y6086960D01*
G01Y6025580D02*
X458040Y6036160D01*
X466080Y6042510D01*
X478950Y6044620D01*
X488600Y6042510D01*
X499860Y6034040D01*
X504690Y6021340D01*
Y5959960D01*
G01X154480Y5806930D02*
X167350Y5796350D01*
X181830Y5790000D01*
X194690D01*
X207560Y5796350D01*
X217220Y5806930D01*
X222040Y5821750D01*
X218830Y5836560D01*
X210780Y5849270D01*
X196300Y5857730D01*
X177000Y5861970D01*
X165740Y5870430D01*
X160910Y5885250D01*
X164130Y5900070D01*
X172170Y5910650D01*
X183430Y5917000D01*
X194690D01*
X205960Y5912770D01*
X215610Y5902180D01*
G01X285630Y5917000D02*
Y5790000D01*
X349970D01*
G01X416770D02*
Y5917000D01*
X477910D01*
G01X455380Y5855620D02*
X416770D01*
G01X738590Y5790000D02*
X674250D01*
Y5917000D01*
X738590D01*
G01X712850Y5855620D02*
X674250D01*
G01X835960Y5790000D02*
Y5917000D01*
G01X941370Y5847150D02*
X992850D01*
X988020Y5861970D01*
X979980Y5870430D01*
X968720Y5874660D01*
X957460Y5872550D01*
X947800Y5866200D01*
X941370Y5851380D01*
X938150Y5838680D01*
Y5825980D01*
X941370Y5813280D01*
X949410Y5800580D01*
X959070Y5792120D01*
X970330Y5790000D01*
X981590Y5794230D01*
X992850Y5806930D01*
G01X1067690Y5790000D02*
Y5917000D01*
G01X1119170Y5874660D02*
X1067690Y5825980D01*
G01X1088610Y5845030D02*
X1122390Y5790000D01*
G01X1224580Y5917000D02*
Y5790000D01*
G01X1202060Y5874660D02*
X1247100D01*
G01X1331600Y5790000D02*
Y5874660D01*
G01Y5857730D02*
X1339640Y5866200D01*
X1347690Y5872550D01*
X1358950Y5874660D01*
X1366990Y5872550D01*
X1376640Y5866200D01*
G01X1483660Y5790000D02*
X1474010Y5792120D01*
X1464360Y5800580D01*
X1457920Y5815400D01*
X1454700Y5832330D01*
X1457920Y5849270D01*
X1464360Y5864080D01*
X1474010Y5872550D01*
X1483660Y5874660D01*
X1493310Y5872550D01*
X1502960Y5864080D01*
X1509400Y5849270D01*
X1511010Y5832330D01*
X1509400Y5815400D01*
X1502960Y5800580D01*
X1493310Y5792120D01*
X1483660Y5790000D01*
G01X1585850D02*
Y5874660D01*
G01Y5853500D02*
X1592290Y5864080D01*
X1601940Y5872550D01*
X1614810Y5874660D01*
X1626070Y5872550D01*
X1635720Y5864080D01*
X1640550Y5849270D01*
Y5790000D01*
G01X1742740Y5874660D02*
Y5790000D01*
G01Y5908530D02*
X1739520Y5910650D01*
Y5914880D01*
X1742740Y5917000D01*
X1745960Y5914880D01*
Y5910650D01*
X1742740Y5908530D01*
G01X1844930Y5790000D02*
Y5917000D01*
G01X1896410Y5874660D02*
X1844930Y5825980D01*
G01X1865850Y5845030D02*
X1899630Y5790000D01*
G01X178960Y6577000D02*
X217560D01*
G01X198260D02*
Y6450000D01*
G01X178960D02*
X217560D01*
G01X300450D02*
Y6534660D01*
G01Y6513500D02*
X306890Y6524080D01*
X316540Y6532550D01*
X329410Y6534660D01*
X340670Y6532550D01*
X350320Y6524080D01*
X355150Y6509270D01*
Y6450000D01*
G01X433210Y6464810D02*
X441250Y6456350D01*
X452510Y6450000D01*
X462170D01*
X471820Y6454230D01*
X478250Y6460580D01*
X481470Y6469050D01*
X479860Y6481750D01*
X473430Y6488100D01*
X444470Y6500800D01*
X438040Y6515620D01*
X441250Y6526200D01*
X447690Y6532550D01*
X457340Y6534660D01*
X466990Y6532550D01*
X476640Y6526200D01*
G01X562750Y6507150D02*
X614230D01*
X609400Y6521970D01*
X601360Y6530430D01*
X590100Y6534660D01*
X578840Y6532550D01*
X569180Y6526200D01*
X562750Y6511380D01*
X559530Y6498680D01*
Y6485980D01*
X562750Y6473280D01*
X570790Y6460580D01*
X580450Y6452120D01*
X591710Y6450000D01*
X602970Y6454230D01*
X614230Y6466930D01*
G01X689070Y6450000D02*
Y6577000D01*
G01X740550Y6534660D02*
X689070Y6485980D01*
G01X709990Y6505030D02*
X743770Y6450000D01*
G01X845960Y6577000D02*
Y6450000D01*
G01X823440Y6534660D02*
X868480D01*
G01X951370Y6507150D02*
X1002850D01*
X998020Y6521970D01*
X989980Y6530430D01*
X978720Y6534660D01*
X967460Y6532550D01*
X957800Y6526200D01*
X951370Y6511380D01*
X948150Y6498680D01*
Y6485980D01*
X951370Y6473280D01*
X959410Y6460580D01*
X969070Y6452120D01*
X980330Y6450000D01*
X991590Y6454230D01*
X1002850Y6466930D01*
G01X1077690Y6450000D02*
Y6534660D01*
G01Y6513500D02*
X1084130Y6524080D01*
X1093780Y6532550D01*
X1106650Y6534660D01*
X1117910Y6532550D01*
X1127560Y6524080D01*
X1132390Y6509270D01*
Y6450000D01*
G01X1224930D02*
Y6557950D01*
X1228150Y6568530D01*
X1234580Y6574880D01*
X1244230Y6577000D01*
X1253880Y6572770D01*
X1258710Y6562180D01*
G01X1239410Y6526200D02*
X1207230D01*
G01X1393080Y6450000D02*
Y6534660D01*
G01Y6519850D02*
X1386640Y6528320D01*
X1376990Y6532550D01*
X1365730Y6534660D01*
X1354470Y6530430D01*
X1344820Y6521970D01*
X1338380Y6509270D01*
X1335160Y6492330D01*
X1338380Y6475400D01*
X1344820Y6462700D01*
X1354470Y6454230D01*
X1365730Y6450000D01*
X1376990Y6452120D01*
X1386640Y6458460D01*
X1393080Y6466930D01*
G01X1493660Y6450000D02*
Y6577000D01*
G01X1623200Y6450000D02*
Y6577000D01*
G01X1728610Y6507150D02*
X1780090D01*
X1775260Y6521970D01*
X1767220Y6530430D01*
X1755960Y6534660D01*
X1744700Y6532550D01*
X1735040Y6526200D01*
X1728610Y6511380D01*
X1725390Y6498680D01*
Y6485980D01*
X1728610Y6473280D01*
X1736650Y6460580D01*
X1746310Y6452120D01*
X1757570Y6450000D01*
X1768830Y6454230D01*
X1780090Y6466930D01*
G01X1851710Y6555830D02*
X1861370Y6568530D01*
X1872630Y6574880D01*
X1885500Y6577000D01*
X1901580Y6572770D01*
X1912850Y6562180D01*
X1916060Y6549490D01*
X1914450Y6536780D01*
X1908020Y6526200D01*
X1875850Y6505030D01*
X1861370Y6490220D01*
X1851710Y6469050D01*
X1848500Y6450000D01*
X1916060D01*
G01X356090Y670000D02*
Y797000D01*
X394690D01*
X407560Y790650D01*
X417220Y775830D01*
X420430Y758900D01*
X417220Y741970D01*
X409170Y729270D01*
X394690Y722910D01*
X356090D01*
G01X487230Y775830D02*
X496890Y788530D01*
X508150Y794880D01*
X521020Y797000D01*
X537100Y792770D01*
X548370Y782180D01*
X551580Y769490D01*
X549970Y756780D01*
X543540Y746200D01*
X511370Y725030D01*
X496890Y710220D01*
X487230Y689050D01*
X484020Y670000D01*
X551580D01*
G01X762600Y1279940D02*
X889600D01*
X864200Y1299240D01*
G01X762600D02*
Y1260640D01*
G01Y2560740D02*
X889600D01*
X798580Y2620260D01*
Y2539820D01*
G01X705850Y3536420D02*
X696200Y3542770D01*
X684940Y3547000D01*
X672070D01*
X657590Y3540650D01*
X646330Y3530070D01*
X638290Y3517370D01*
X631850Y3496200D01*
X630240Y3477150D01*
X633460Y3458100D01*
X638290Y3445400D01*
X647940Y3432700D01*
X659200Y3424230D01*
X670460Y3420000D01*
X681720D01*
X692980Y3424230D01*
X702630Y3430580D01*
X710680Y3439050D01*
G01X769430Y3525830D02*
X779090Y3538530D01*
X790350Y3544880D01*
X803220Y3547000D01*
X819300Y3542770D01*
X830570Y3532180D01*
X833780Y3519490D01*
X832170Y3506780D01*
X825740Y3496200D01*
X793570Y3475030D01*
X779090Y3460220D01*
X769430Y3439050D01*
X766220Y3420000D01*
X833780D01*
G01X929540D02*
X940800Y3422120D01*
X953670Y3428460D01*
X961710Y3439050D01*
X964930Y3453870D01*
X961710Y3468680D01*
X952060Y3481380D01*
X937580Y3487730D01*
X921500D01*
X911840Y3491970D01*
X903800Y3502550D01*
X900580Y3517370D01*
X905410Y3532180D01*
X916670Y3542770D01*
X929540Y3547000D01*
X942410Y3542770D01*
X953670Y3532180D01*
X958500Y3517370D01*
X955280Y3502550D01*
X947240Y3491970D01*
X937580Y3487730D01*
X921500D01*
X907020Y3481380D01*
X897370Y3468680D01*
X894150Y3453870D01*
X897370Y3439050D01*
X905410Y3428460D01*
X918280Y3422120D01*
X929540Y3420000D01*
G01X752600Y3839940D02*
X879600D01*
X854200Y3859240D01*
G01X752600D02*
Y3820640D01*
G01X858430Y4570610D02*
X871130Y4560950D01*
X877480Y4549690D01*
X879600Y4536820D01*
X875370Y4520740D01*
X864780Y4509470D01*
X852090Y4506260D01*
X839380Y4507870D01*
X828800Y4514300D01*
X807630Y4546470D01*
X792820Y4560950D01*
X771650Y4570610D01*
X752600Y4573820D01*
Y4506260D01*
G01X336090Y5010000D02*
Y5137000D01*
X374690D01*
X387560Y5130650D01*
X397220Y5115830D01*
X400430Y5098900D01*
X397220Y5081970D01*
X389170Y5069270D01*
X374690Y5062910D01*
X336090D01*
G01X462410Y5035400D02*
X472060Y5020580D01*
X484930Y5012120D01*
X499410Y5010000D01*
X512280Y5012120D01*
X525150Y5022700D01*
X533190Y5035400D01*
X534800Y5048100D01*
X531580Y5062910D01*
X520320Y5073500D01*
X509060Y5077730D01*
X494580D01*
G01X509060D02*
X518710Y5084080D01*
X526760Y5094660D01*
X529970Y5107370D01*
X526760Y5120070D01*
X518710Y5130650D01*
X504230Y5137000D01*
X489760Y5134880D01*
X475280Y5126420D01*
G01X1316090Y80000D02*
Y207000D01*
X1354690D01*
X1367560Y200650D01*
X1377220Y185830D01*
X1380430Y168900D01*
X1377220Y151970D01*
X1369170Y139270D01*
X1354690Y132910D01*
X1316090D01*
G01X1497100Y80000D02*
Y207000D01*
X1437580Y115980D01*
X1518020D01*
G01X886090Y920000D02*
Y1047000D01*
X926300D01*
X939170Y1040650D01*
X947220Y1032180D01*
X950430Y1015250D01*
X947220Y998320D01*
X937560Y987730D01*
X926300Y981380D01*
X886090D01*
G01X926300D02*
X950430Y920000D01*
G01X1047800D02*
Y1047000D01*
X1028500Y1021600D01*
G01Y920000D02*
X1067100D01*
G01X1196640D02*
Y1047000D01*
X1137120Y955980D01*
X1217560D01*
G01X1117000Y1511740D02*
X990000D01*
G01X1117000Y1548740D02*
Y1474740D01*
G01X990000Y1414370D02*
X1117000D01*
Y1375770D01*
X1110650Y1362900D01*
X1095830Y1353240D01*
X1078900Y1350030D01*
X1061970Y1353240D01*
X1049270Y1361290D01*
X1042910Y1375770D01*
Y1414370D01*
G01X990000Y1252660D02*
X992120Y1241400D01*
X998460Y1228530D01*
X1009050Y1220490D01*
X1023870Y1217270D01*
X1038680Y1220490D01*
X1051380Y1230140D01*
X1057730Y1244620D01*
Y1260700D01*
X1061970Y1270360D01*
X1072550Y1278400D01*
X1087370Y1281620D01*
X1102180Y1276790D01*
X1112770Y1265530D01*
X1117000Y1252660D01*
X1112770Y1239790D01*
X1102180Y1228530D01*
X1087370Y1223700D01*
X1072550Y1226920D01*
X1061970Y1234960D01*
X1057730Y1244620D01*
Y1260700D01*
X1051380Y1275180D01*
X1038680Y1284830D01*
X1023870Y1288050D01*
X1009050Y1284830D01*
X998460Y1276790D01*
X992120Y1263920D01*
X990000Y1252660D01*
G01X1470620Y2236420D02*
X1460970Y2242770D01*
X1449710Y2247000D01*
X1436840D01*
X1422360Y2240650D01*
X1411100Y2230070D01*
X1403060Y2217370D01*
X1396620Y2196200D01*
X1395010Y2177150D01*
X1398230Y2158100D01*
X1403060Y2145400D01*
X1412710Y2132700D01*
X1423970Y2124230D01*
X1435230Y2120000D01*
X1446490D01*
X1457750Y2124230D01*
X1467400Y2130580D01*
X1475450Y2139050D01*
G01X1534200Y2172910D02*
X1545470Y2187730D01*
X1555120Y2196200D01*
X1567990Y2200430D01*
X1579250Y2196200D01*
X1587290Y2187730D01*
X1593730Y2175030D01*
X1595340Y2160220D01*
X1593730Y2147510D01*
X1587290Y2134810D01*
X1577640Y2124230D01*
X1566380Y2120000D01*
X1553510Y2124230D01*
X1542250Y2136930D01*
X1535810Y2155980D01*
X1534200Y2177150D01*
X1537420Y2204660D01*
X1542250Y2219490D01*
X1550290Y2234300D01*
X1561550Y2244880D01*
X1572810Y2247000D01*
X1584070Y2242770D01*
X1592120Y2232180D01*
G01X1130620Y2236420D02*
X1120970Y2242770D01*
X1109710Y2247000D01*
X1096840D01*
X1082360Y2240650D01*
X1071100Y2230070D01*
X1063060Y2217370D01*
X1056620Y2196200D01*
X1055010Y2177150D01*
X1058230Y2158100D01*
X1063060Y2145400D01*
X1072710Y2132700D01*
X1083970Y2124230D01*
X1095230Y2120000D01*
X1106490D01*
X1117750Y2124230D01*
X1127400Y2130580D01*
X1135450Y2139050D01*
G01X1189380D02*
X1199030Y2128460D01*
X1210290Y2122120D01*
X1224770Y2120000D01*
X1239250Y2124230D01*
X1250510Y2132700D01*
X1258550Y2147510D01*
X1260160Y2164450D01*
X1256940Y2181380D01*
X1248900Y2191970D01*
X1237640Y2200430D01*
X1226380Y2202550D01*
X1215120Y2200430D01*
X1200640Y2191970D01*
X1205470Y2247000D01*
X1248900D01*
G01X1257000Y2751740D02*
X1130000D01*
G01X1257000Y2788740D02*
Y2714740D01*
G01X1130000Y2654370D02*
X1257000D01*
Y2615770D01*
X1250650Y2602900D01*
X1235830Y2593240D01*
X1218900Y2590030D01*
X1201970Y2593240D01*
X1189270Y2601290D01*
X1182910Y2615770D01*
Y2654370D01*
G01X1149050Y2528050D02*
X1138460Y2518400D01*
X1132120Y2507140D01*
X1130000Y2492660D01*
X1134230Y2478180D01*
X1142700Y2466920D01*
X1157510Y2458880D01*
X1174450Y2457270D01*
X1191380Y2460490D01*
X1201970Y2468530D01*
X1210430Y2479790D01*
X1212550Y2491050D01*
X1210430Y2502310D01*
X1201970Y2516790D01*
X1257000Y2511960D01*
Y2468530D01*
G01X936090Y2820000D02*
Y2947000D01*
X976300D01*
X989170Y2940650D01*
X997220Y2932180D01*
X1000430Y2915250D01*
X997220Y2898320D01*
X987560Y2887730D01*
X976300Y2881380D01*
X936090D01*
G01X976300D02*
X1000430Y2820000D01*
G01X1097800D02*
Y2947000D01*
X1078500Y2921600D01*
G01Y2820000D02*
X1117100D01*
G01X1191950Y2839050D02*
X1201600Y2828460D01*
X1212860Y2822120D01*
X1227340Y2820000D01*
X1241820Y2824230D01*
X1253080Y2832700D01*
X1261120Y2847510D01*
X1262730Y2864450D01*
X1259510Y2881380D01*
X1251470Y2891970D01*
X1240210Y2900430D01*
X1228950Y2902550D01*
X1217690Y2900430D01*
X1203210Y2891970D01*
X1208040Y2947000D01*
X1251470D01*
G01X926090Y2990000D02*
Y3117000D01*
X966300D01*
X979170Y3110650D01*
X987220Y3102180D01*
X990430Y3085250D01*
X987220Y3068320D01*
X977560Y3057730D01*
X966300Y3051380D01*
X926090D01*
G01X966300D02*
X990430Y2990000D01*
G01X1087800D02*
Y3117000D01*
X1068500Y3091600D01*
G01Y2990000D02*
X1107100D01*
G01X1186770Y3042910D02*
X1198040Y3057730D01*
X1207690Y3066200D01*
X1220560Y3070430D01*
X1231820Y3066200D01*
X1239860Y3057730D01*
X1246300Y3045030D01*
X1247910Y3030220D01*
X1246300Y3017510D01*
X1239860Y3004810D01*
X1230210Y2994230D01*
X1218950Y2990000D01*
X1206080Y2994230D01*
X1194820Y3006930D01*
X1188380Y3025980D01*
X1186770Y3047150D01*
X1189990Y3074660D01*
X1194820Y3089490D01*
X1202860Y3104300D01*
X1214120Y3114880D01*
X1225380Y3117000D01*
X1236640Y3112770D01*
X1244690Y3102180D01*
G01X977690Y3780000D02*
Y3907000D01*
X1038830D01*
G01X1016300Y3845620D02*
X977690D01*
G01X1137800Y3780000D02*
Y3907000D01*
X1118500Y3881600D01*
G01Y3780000D02*
X1157100D01*
G01X1378260Y3837000D02*
Y3710000D01*
G01X1341260Y3837000D02*
X1415260D01*
G01X1475630Y3710000D02*
Y3837000D01*
X1514230D01*
X1527100Y3830650D01*
X1536760Y3815830D01*
X1539970Y3798900D01*
X1536760Y3781970D01*
X1528710Y3769270D01*
X1514230Y3762910D01*
X1475630D01*
G01X1637340Y3710000D02*
Y3837000D01*
X1618040Y3811600D01*
G01Y3710000D02*
X1656640D01*
G01X1766880D02*
Y3837000D01*
X1747580Y3811600D01*
G01Y3710000D02*
X1786180D01*
G01X1106420Y4444150D02*
X1112770Y4453800D01*
X1117000Y4465060D01*
Y4477930D01*
X1110650Y4492410D01*
X1100070Y4503670D01*
X1087370Y4511710D01*
X1066200Y4518150D01*
X1047150Y4519760D01*
X1028100Y4516540D01*
X1015400Y4511710D01*
X1002700Y4502060D01*
X994230Y4490800D01*
X990000Y4479540D01*
Y4468280D01*
X994230Y4457020D01*
X1000580Y4447370D01*
X1009050Y4439320D01*
G01X1095830Y4380570D02*
X1108530Y4370910D01*
X1114880Y4359650D01*
X1117000Y4346780D01*
X1112770Y4330700D01*
X1102180Y4319430D01*
X1089490Y4316220D01*
X1076780Y4317830D01*
X1066200Y4324260D01*
X1045030Y4356430D01*
X1030220Y4370910D01*
X1009050Y4380570D01*
X990000Y4383780D01*
Y4316220D01*
G01X1042910Y4251030D02*
X1057730Y4239760D01*
X1066200Y4230110D01*
X1070430Y4217240D01*
X1066200Y4205980D01*
X1057730Y4197940D01*
X1045030Y4191500D01*
X1030220Y4189890D01*
X1017510Y4191500D01*
X1004810Y4197940D01*
X994230Y4207590D01*
X990000Y4218850D01*
X994230Y4231720D01*
X1006930Y4242980D01*
X1025980Y4249420D01*
X1047150Y4251030D01*
X1074660Y4247810D01*
X1089490Y4242980D01*
X1104300Y4234940D01*
X1114880Y4223680D01*
X1117000Y4212420D01*
X1112770Y4201160D01*
X1102180Y4193110D01*
G01X1668260Y567000D02*
Y440000D01*
G01X1631260Y567000D02*
X1705260D01*
G01X1765630Y440000D02*
Y567000D01*
X1804230D01*
X1817100Y560650D01*
X1826760Y545830D01*
X1829970Y528900D01*
X1826760Y511970D01*
X1818710Y499270D01*
X1804230Y492910D01*
X1765630D01*
G01X1927340Y440000D02*
Y567000D01*
X1908040Y541600D01*
G01Y440000D02*
X1946640D01*
G01X2056880Y567000D02*
X2044010Y562770D01*
X2034360Y552180D01*
X2027920Y539490D01*
X2023100Y522550D01*
X2021490Y503500D01*
X2023100Y484450D01*
X2027920Y467510D01*
X2034360Y454810D01*
X2044010Y444230D01*
X2056880Y440000D01*
X2069750Y444230D01*
X2079400Y454810D01*
X2085840Y467510D01*
X2090660Y484450D01*
X2092270Y503500D01*
X2090660Y522550D01*
X2085840Y539490D01*
X2079400Y552180D01*
X2069750Y562770D01*
X2056880Y567000D01*
G01X1536090Y620000D02*
Y747000D01*
X1576300D01*
X1589170Y740650D01*
X1597220Y732180D01*
X1600430Y715250D01*
X1597220Y698320D01*
X1587560Y687730D01*
X1576300Y681380D01*
X1536090D01*
G01X1576300D02*
X1600430Y620000D01*
G01X1697800D02*
Y747000D01*
X1678500Y721600D01*
G01Y620000D02*
X1717100D01*
G01X1791950Y645400D02*
X1801600Y630580D01*
X1814470Y622120D01*
X1828950Y620000D01*
X1841820Y622120D01*
X1854690Y632700D01*
X1862730Y645400D01*
X1864340Y658100D01*
X1861120Y672910D01*
X1849860Y683500D01*
X1838600Y687730D01*
X1824120D01*
G01X1838600D02*
X1848250Y694080D01*
X1856300Y704660D01*
X1859510Y717370D01*
X1856300Y730070D01*
X1848250Y740650D01*
X1833770Y747000D01*
X1819300Y744880D01*
X1804820Y736420D01*
G01X2167000Y1381740D02*
X2040000D01*
G01X2167000Y1418740D02*
Y1344740D01*
G01X2040000Y1284370D02*
X2167000D01*
Y1245770D01*
X2160650Y1232900D01*
X2145830Y1223240D01*
X2128900Y1220030D01*
X2111970Y1223240D01*
X2099270Y1231290D01*
X2092910Y1245770D01*
Y1284370D01*
G01X2054810Y1150010D02*
X2044230Y1138750D01*
X2040000Y1125880D01*
X2044230Y1113010D01*
X2056930Y1101750D01*
X2075980Y1093700D01*
X2095030Y1090490D01*
X2118320D01*
X2137370Y1093700D01*
X2154300Y1101750D01*
X2162770Y1111400D01*
X2167000Y1122660D01*
X2162770Y1135530D01*
X2154300Y1145180D01*
X2141600Y1151620D01*
X2124660Y1154830D01*
X2109850Y1151620D01*
X2095030Y1143570D01*
X2086560Y1133920D01*
X2084450Y1122660D01*
X2088680Y1109790D01*
X2099270Y1100140D01*
X2118320Y1090490D01*
G01X2038060Y1620000D02*
Y1747000D01*
X2078270D01*
X2091140Y1740650D01*
X2099190Y1732180D01*
X2102400Y1715250D01*
X2099190Y1698320D01*
X2089530Y1687730D01*
X2078270Y1681380D01*
X2038060D01*
G01X2078270D02*
X2102400Y1620000D01*
G01X2196550D02*
X2199770Y1647510D01*
X2204600Y1670800D01*
X2211030Y1691970D01*
X2219070Y1715250D01*
X2231940Y1747000D01*
X2167600D01*
G01X1699840D02*
Y1655980D01*
X1706270Y1636930D01*
X1719140Y1624230D01*
X1735230Y1620000D01*
X1751320Y1624230D01*
X1764190Y1636930D01*
X1770620Y1655980D01*
Y1747000D01*
G01X1884070Y1620000D02*
Y1747000D01*
X1824550Y1655980D01*
X1904990D01*
G01X1720620Y2196420D02*
X1710970Y2202770D01*
X1699710Y2207000D01*
X1686840D01*
X1672360Y2200650D01*
X1661100Y2190070D01*
X1653060Y2177370D01*
X1646620Y2156200D01*
X1645010Y2137150D01*
X1648230Y2118100D01*
X1653060Y2105400D01*
X1662710Y2092700D01*
X1673970Y2084230D01*
X1685230Y2080000D01*
X1696490D01*
X1707750Y2084230D01*
X1717400Y2090580D01*
X1725450Y2099050D01*
G01X1811550Y2080000D02*
X1814770Y2107510D01*
X1819600Y2130800D01*
X1826030Y2151970D01*
X1834070Y2175250D01*
X1846940Y2207000D01*
X1782600D01*
G01X2048260Y2387000D02*
Y2260000D01*
G01X2011260Y2387000D02*
X2085260D01*
G01X2145630Y2260000D02*
Y2387000D01*
X2184230D01*
X2197100Y2380650D01*
X2206760Y2365830D01*
X2209970Y2348900D01*
X2206760Y2331970D01*
X2198710Y2319270D01*
X2184230Y2312910D01*
X2145630D01*
G01X2276770D02*
X2288040Y2327730D01*
X2297690Y2336200D01*
X2310560Y2340430D01*
X2321820Y2336200D01*
X2329860Y2327730D01*
X2336300Y2315030D01*
X2337910Y2300220D01*
X2336300Y2287510D01*
X2329860Y2274810D01*
X2320210Y2264230D01*
X2308950Y2260000D01*
X2296080Y2264230D01*
X2284820Y2276930D01*
X2278380Y2295980D01*
X2276770Y2317150D01*
X2279990Y2344660D01*
X2284820Y2359490D01*
X2292860Y2374300D01*
X2304120Y2384880D01*
X2315380Y2387000D01*
X2326640Y2382770D01*
X2334690Y2372180D01*
G01X1788290Y3070000D02*
Y3197000D01*
X1828500D01*
X1841370Y3190650D01*
X1849420Y3182180D01*
X1852630Y3165250D01*
X1849420Y3148320D01*
X1839760Y3137730D01*
X1828500Y3131380D01*
X1788290D01*
G01X1828500D02*
X1852630Y3070000D01*
G01X1919430Y3175830D02*
X1929090Y3188530D01*
X1940350Y3194880D01*
X1953220Y3197000D01*
X1969300Y3192770D01*
X1980570Y3182180D01*
X1983780Y3169490D01*
X1982170Y3156780D01*
X1975740Y3146200D01*
X1943570Y3125030D01*
X1929090Y3110220D01*
X1919430Y3089050D01*
X1916220Y3070000D01*
X1983780D01*
G01X2048970Y3175830D02*
X2058630Y3188530D01*
X2069890Y3194880D01*
X2082760Y3197000D01*
X2098840Y3192770D01*
X2110110Y3182180D01*
X2113320Y3169490D01*
X2111710Y3156780D01*
X2105280Y3146200D01*
X2073110Y3125030D01*
X2058630Y3110220D01*
X2048970Y3089050D01*
X2045760Y3070000D01*
X2113320D01*
G01X2137000Y3931960D02*
X2010000Y3891740D01*
X2137000Y3851520D01*
G01X2077730Y3749330D02*
X2084080Y3742900D01*
X2094660Y3738070D01*
X2109490Y3734850D01*
X2122180Y3738070D01*
X2130650Y3744500D01*
X2137000Y3755770D01*
Y3799200D01*
X2010000D01*
Y3746110D01*
X2018460Y3734850D01*
X2031170Y3728420D01*
X2045980Y3725200D01*
X2060800Y3728420D01*
X2073500Y3738070D01*
X2077730Y3749330D01*
Y3799200D01*
G01X2010000Y3672880D02*
X2137000Y3632660D01*
X2010000Y3592440D01*
G01X2054450Y3606920D02*
Y3658400D01*
G01X2137000Y3503120D02*
X2010000D01*
G01X2137000Y3540120D02*
Y3466120D01*
G01X1442870Y4667000D02*
Y4575980D01*
X1449300Y4556930D01*
X1462170Y4544230D01*
X1478260Y4540000D01*
X1494350Y4544230D01*
X1507220Y4556930D01*
X1513650Y4575980D01*
Y4667000D01*
G01X1572410Y4559050D02*
X1582060Y4548460D01*
X1593320Y4542120D01*
X1607800Y4540000D01*
X1622280Y4544230D01*
X1633540Y4552700D01*
X1641580Y4567510D01*
X1643190Y4584450D01*
X1639970Y4601380D01*
X1631930Y4611970D01*
X1620670Y4620430D01*
X1609410Y4622550D01*
X1598150Y4620430D01*
X1583670Y4611970D01*
X1588500Y4667000D01*
X1631930D01*
G01X2167000Y4540160D02*
X2075980D01*
X2056930Y4533730D01*
X2044230Y4520860D01*
X2040000Y4504770D01*
X2044230Y4488680D01*
X2056930Y4475810D01*
X2075980Y4469380D01*
X2167000D01*
G01X2092910Y4405800D02*
X2107730Y4394530D01*
X2116200Y4384880D01*
X2120430Y4372010D01*
X2116200Y4360750D01*
X2107730Y4352710D01*
X2095030Y4346270D01*
X2080220Y4344660D01*
X2067510Y4346270D01*
X2054810Y4352710D01*
X2044230Y4362360D01*
X2040000Y4373620D01*
X2044230Y4386490D01*
X2056930Y4397750D01*
X2075980Y4404190D01*
X2097150Y4405800D01*
X2124660Y4402580D01*
X2139490Y4397750D01*
X2154300Y4389710D01*
X2164880Y4378450D01*
X2167000Y4367190D01*
X2162770Y4355930D01*
X2152180Y4347880D01*
G01X1735850Y4576420D02*
X1726200Y4582770D01*
X1714940Y4587000D01*
X1702070D01*
X1687590Y4580650D01*
X1676330Y4570070D01*
X1668290Y4557370D01*
X1661850Y4536200D01*
X1660240Y4517150D01*
X1663460Y4498100D01*
X1668290Y4485400D01*
X1677940Y4472700D01*
X1689200Y4464230D01*
X1700460Y4460000D01*
X1711720D01*
X1722980Y4464230D01*
X1732630Y4470580D01*
X1740680Y4479050D01*
G01X1830000Y4460000D02*
Y4587000D01*
X1810700Y4561600D01*
G01Y4460000D02*
X1849300D01*
G01X1978840D02*
Y4587000D01*
X1919320Y4495980D01*
X1999760D01*
G01X2085850Y4176420D02*
X2076200Y4182770D01*
X2064940Y4187000D01*
X2052070D01*
X2037590Y4180650D01*
X2026330Y4170070D01*
X2018290Y4157370D01*
X2011850Y4136200D01*
X2010240Y4117150D01*
X2013460Y4098100D01*
X2018290Y4085400D01*
X2027940Y4072700D01*
X2039200Y4064230D01*
X2050460Y4060000D01*
X2061720D01*
X2072980Y4064230D01*
X2082630Y4070580D01*
X2090680Y4079050D01*
G01X2180000Y4060000D02*
Y4187000D01*
X2160700Y4161600D01*
G01Y4060000D02*
X2199300D01*
G01X2274150Y4079050D02*
X2283800Y4068460D01*
X2295060Y4062120D01*
X2309540Y4060000D01*
X2324020Y4064230D01*
X2335280Y4072700D01*
X2343320Y4087510D01*
X2344930Y4104450D01*
X2341710Y4121380D01*
X2333670Y4131970D01*
X2322410Y4140430D01*
X2311150Y4142550D01*
X2299890Y4140430D01*
X2285410Y4131970D01*
X2290240Y4187000D01*
X2333670D01*
G01X1647910Y5093500D02*
X1680090D01*
Y5055400D01*
X1670430Y5042700D01*
X1659170Y5034230D01*
X1643090Y5030000D01*
X1627000Y5034230D01*
X1615740Y5042700D01*
X1606090Y5055400D01*
X1599650Y5070220D01*
X1596430Y5087150D01*
Y5101970D01*
X1599650Y5114660D01*
X1606090Y5129490D01*
X1615740Y5142180D01*
X1625390Y5150650D01*
X1638260Y5157000D01*
X1649520D01*
X1662390Y5152770D01*
X1672040Y5144300D01*
G01X1730800Y5030000D02*
Y5157000D01*
X1804800Y5030000D01*
Y5157000D01*
G01X1861950Y5030000D02*
Y5157000D01*
X1894120D01*
X1906990Y5150650D01*
X1916640Y5142180D01*
X1924690Y5129490D01*
X1931120Y5114660D01*
X1932730Y5093500D01*
X1931120Y5072330D01*
X1924690Y5057510D01*
X1916640Y5044810D01*
X1906990Y5036350D01*
X1894120Y5030000D01*
X1861950D01*
G01X2048260Y5177000D02*
Y5050000D01*
G01X2011260Y5177000D02*
X2085260D01*
G01X2145630Y5050000D02*
Y5177000D01*
X2184230D01*
X2197100Y5170650D01*
X2206760Y5155830D01*
X2209970Y5138900D01*
X2206760Y5121970D01*
X2198710Y5109270D01*
X2184230Y5102910D01*
X2145630D01*
G01X2307340Y5050000D02*
Y5177000D01*
X2288040Y5151600D01*
G01Y5050000D02*
X2326640D01*
G01X1658260Y5007000D02*
Y4880000D01*
G01X1621260Y5007000D02*
X1695260D01*
G01X1755630Y4880000D02*
Y5007000D01*
X1794230D01*
X1807100Y5000650D01*
X1816760Y4985830D01*
X1819970Y4968900D01*
X1816760Y4951970D01*
X1808710Y4939270D01*
X1794230Y4932910D01*
X1755630D01*
G01X1917340Y4880000D02*
Y5007000D01*
X1898040Y4981600D01*
G01Y4880000D02*
X1936640D01*
G01X2011490Y4905400D02*
X2021140Y4890580D01*
X2034010Y4882120D01*
X2048490Y4880000D01*
X2061360Y4882120D01*
X2074230Y4892700D01*
X2082270Y4905400D01*
X2083880Y4918100D01*
X2080660Y4932910D01*
X2069400Y4943500D01*
X2058140Y4947730D01*
X2043660D01*
G01X2058140D02*
X2067790Y4954080D01*
X2075840Y4964660D01*
X2079050Y4977370D01*
X2075840Y4990070D01*
X2067790Y5000650D01*
X2053310Y5007000D01*
X2038840Y5004880D01*
X2024360Y4996420D01*
G01X1935850Y4836420D02*
X1926200Y4842770D01*
X1914940Y4847000D01*
X1902070D01*
X1887590Y4840650D01*
X1876330Y4830070D01*
X1868290Y4817370D01*
X1861850Y4796200D01*
X1860240Y4777150D01*
X1863460Y4758100D01*
X1868290Y4745400D01*
X1877940Y4732700D01*
X1889200Y4724230D01*
X1900460Y4720000D01*
X1911720D01*
X1922980Y4724230D01*
X1932630Y4730580D01*
X1940680Y4739050D01*
G01X2030000Y4720000D02*
Y4847000D01*
X2010700Y4821600D01*
G01Y4720000D02*
X2049300D01*
G01X2124150Y4745400D02*
X2133800Y4730580D01*
X2146670Y4722120D01*
X2161150Y4720000D01*
X2174020Y4722120D01*
X2186890Y4732700D01*
X2194930Y4745400D01*
X2196540Y4758100D01*
X2193320Y4772910D01*
X2182060Y4783500D01*
X2170800Y4787730D01*
X2156320D01*
G01X2170800D02*
X2180450Y4794080D01*
X2188500Y4804660D01*
X2191710Y4817370D01*
X2188500Y4830070D01*
X2180450Y4840650D01*
X2165970Y4847000D01*
X2151500Y4844880D01*
X2137020Y4836420D01*
G01X2248290Y400000D02*
Y527000D01*
X2288500D01*
X2301370Y520650D01*
X2309420Y512180D01*
X2312630Y495250D01*
X2309420Y478320D01*
X2299760Y467730D01*
X2288500Y461380D01*
X2248290D01*
G01X2288500D02*
X2312630Y400000D01*
G01X2410000D02*
Y527000D01*
X2390700Y501600D01*
G01Y400000D02*
X2429300D01*
G01X2508970Y505830D02*
X2518630Y518530D01*
X2529890Y524880D01*
X2542760Y527000D01*
X2558840Y522770D01*
X2570110Y512180D01*
X2573320Y499490D01*
X2571710Y486780D01*
X2565280Y476200D01*
X2533110Y455030D01*
X2518630Y440220D01*
X2508970Y419050D01*
X2505760Y400000D01*
X2573320D01*
G01X2150000Y570000D02*
X2500000D01*
Y675000D01*
G01X2736420Y1074150D02*
X2742770Y1083800D01*
X2747000Y1095060D01*
Y1107930D01*
X2740650Y1122410D01*
X2730070Y1133670D01*
X2717370Y1141710D01*
X2696200Y1148150D01*
X2677150Y1149760D01*
X2658100Y1146540D01*
X2645400Y1141710D01*
X2632700Y1132060D01*
X2624230Y1120800D01*
X2620000Y1109540D01*
Y1098280D01*
X2624230Y1087020D01*
X2630580Y1077370D01*
X2639050Y1069320D01*
G01X2620000Y980000D02*
X2747000D01*
X2721600Y999300D01*
G01X2620000D02*
Y960700D01*
G01Y850460D02*
X2747000D01*
X2721600Y869760D01*
G01X2620000D02*
Y831160D01*
G01X2310000Y1120000D02*
X2350000Y1080000D01*
X2590000D01*
G01X2150000Y1050000D02*
X2500000D01*
Y950000D01*
G01X2618290Y1260000D02*
Y1387000D01*
X2658500D01*
X2671370Y1380650D01*
X2679420Y1372180D01*
X2682630Y1355250D01*
X2679420Y1338320D01*
X2669760Y1327730D01*
X2658500Y1321380D01*
X2618290D01*
G01X2658500D02*
X2682630Y1260000D01*
G01X2780000D02*
Y1387000D01*
X2760700Y1361600D01*
G01Y1260000D02*
X2799300D01*
G01X2909540D02*
X2920800Y1262120D01*
X2933670Y1268460D01*
X2941710Y1279050D01*
X2944930Y1293870D01*
X2941710Y1308680D01*
X2932060Y1321380D01*
X2917580Y1327730D01*
X2901500D01*
X2891840Y1331970D01*
X2883800Y1342550D01*
X2880580Y1357370D01*
X2885410Y1372180D01*
X2896670Y1382770D01*
X2909540Y1387000D01*
X2922410Y1382770D01*
X2933670Y1372180D01*
X2938500Y1357370D01*
X2935280Y1342550D01*
X2927240Y1331970D01*
X2917580Y1327730D01*
X2901500D01*
X2887020Y1321380D01*
X2877370Y1308680D01*
X2874150Y1293870D01*
X2877370Y1279050D01*
X2885410Y1268460D01*
X2898280Y1262120D01*
X2909540Y1260000D01*
G01X2358290Y1420000D02*
Y1547000D01*
X2398500D01*
X2411370Y1540650D01*
X2419420Y1532180D01*
X2422630Y1515250D01*
X2419420Y1498320D01*
X2409760Y1487730D01*
X2398500Y1481380D01*
X2358290D01*
G01X2398500D02*
X2422630Y1420000D01*
G01X2520000D02*
Y1547000D01*
X2500700Y1521600D01*
G01Y1420000D02*
X2539300D01*
G01X2646320D02*
X2649540Y1447510D01*
X2654370Y1470800D01*
X2660800Y1491970D01*
X2668840Y1515250D01*
X2681710Y1547000D01*
X2617370D01*
G01X2470000Y1930000D02*
X2490000Y1910000D01*
G01X2560000Y1600000D02*
X2350000D01*
G01X2507000Y2401740D02*
X2380000D01*
G01X2507000Y2438740D02*
Y2364740D01*
G01X2380000Y2304370D02*
X2507000D01*
Y2265770D01*
X2500650Y2252900D01*
X2485830Y2243240D01*
X2468900Y2240030D01*
X2451970Y2243240D01*
X2439270Y2251290D01*
X2432910Y2265770D01*
Y2304370D01*
G01X2380000Y2145880D02*
X2407510Y2142660D01*
X2430800Y2137830D01*
X2451970Y2131400D01*
X2475250Y2123360D01*
X2507000Y2110490D01*
Y2174830D01*
G01X2588290Y1570000D02*
Y1697000D01*
X2628500D01*
X2641370Y1690650D01*
X2649420Y1682180D01*
X2652630Y1665250D01*
X2649420Y1648320D01*
X2639760Y1637730D01*
X2628500Y1631380D01*
X2588290D01*
G01X2628500D02*
X2652630Y1570000D01*
G01X2750000D02*
Y1697000D01*
X2730700Y1671600D01*
G01Y1570000D02*
X2769300D01*
G01X2879540D02*
Y1697000D01*
X2860240Y1671600D01*
G01Y1570000D02*
X2898840D01*
G01X2580620Y2086420D02*
X2570970Y2092770D01*
X2559710Y2097000D01*
X2546840D01*
X2532360Y2090650D01*
X2521100Y2080070D01*
X2513060Y2067370D01*
X2506620Y2046200D01*
X2505010Y2027150D01*
X2508230Y2008100D01*
X2513060Y1995400D01*
X2522710Y1982700D01*
X2533970Y1974230D01*
X2545230Y1970000D01*
X2556490D01*
X2567750Y1974230D01*
X2577400Y1980580D01*
X2585450Y1989050D01*
G01X2647420Y1984810D02*
X2658680Y1974230D01*
X2671550Y1970000D01*
X2684420Y1974230D01*
X2695680Y1986930D01*
X2703730Y2005980D01*
X2706940Y2025030D01*
Y2048320D01*
X2703730Y2067370D01*
X2695680Y2084300D01*
X2686030Y2092770D01*
X2674770Y2097000D01*
X2661900Y2092770D01*
X2652250Y2084300D01*
X2645810Y2071600D01*
X2642600Y2054660D01*
X2645810Y2039850D01*
X2653860Y2025030D01*
X2663510Y2016560D01*
X2674770Y2014450D01*
X2687640Y2018680D01*
X2697290Y2029270D01*
X2706940Y2048320D01*
G01X2320620Y2046420D02*
X2310970Y2052770D01*
X2299710Y2057000D01*
X2286840D01*
X2272360Y2050650D01*
X2261100Y2040070D01*
X2253060Y2027370D01*
X2246620Y2006200D01*
X2245010Y1987150D01*
X2248230Y1968100D01*
X2253060Y1955400D01*
X2262710Y1942700D01*
X2273970Y1934230D01*
X2285230Y1930000D01*
X2296490D01*
X2307750Y1934230D01*
X2317400Y1940580D01*
X2325450Y1949050D01*
G01X2414770Y1930000D02*
X2426030Y1932120D01*
X2438900Y1938460D01*
X2446940Y1949050D01*
X2450160Y1963870D01*
X2446940Y1978680D01*
X2437290Y1991380D01*
X2422810Y1997730D01*
X2406730D01*
X2397070Y2001970D01*
X2389030Y2012550D01*
X2385810Y2027370D01*
X2390640Y2042180D01*
X2401900Y2052770D01*
X2414770Y2057000D01*
X2427640Y2052770D01*
X2438900Y2042180D01*
X2443730Y2027370D01*
X2440510Y2012550D01*
X2432470Y2001970D01*
X2422810Y1997730D01*
X2406730D01*
X2392250Y1991380D01*
X2382600Y1978680D01*
X2379380Y1963870D01*
X2382600Y1949050D01*
X2390640Y1938460D01*
X2403510Y1932120D01*
X2414770Y1930000D01*
G01X2680000Y2580000D02*
X2640000D01*
X2610000Y2550000D01*
G01X2098260Y2567000D02*
Y2440000D01*
G01X2061260Y2567000D02*
X2135260D01*
G01X2195630Y2440000D02*
Y2567000D01*
X2234230D01*
X2247100Y2560650D01*
X2256760Y2545830D01*
X2259970Y2528900D01*
X2256760Y2511970D01*
X2248710Y2499270D01*
X2234230Y2492910D01*
X2195630D01*
G01X2357340Y2440000D02*
Y2567000D01*
X2338040Y2541600D01*
G01Y2440000D02*
X2376640D01*
G01X2451490Y2459050D02*
X2461140Y2448460D01*
X2472400Y2442120D01*
X2486880Y2440000D01*
X2501360Y2444230D01*
X2512620Y2452700D01*
X2520660Y2467510D01*
X2522270Y2484450D01*
X2519050Y2501380D01*
X2511010Y2511970D01*
X2499750Y2520430D01*
X2488490Y2522550D01*
X2477230Y2520430D01*
X2462750Y2511970D01*
X2467580Y2567000D01*
X2511010D01*
G01X2496090Y3437000D02*
Y3310000D01*
X2560430D01*
G01X2657800D02*
Y3437000D01*
X2638500Y3411600D01*
G01Y3310000D02*
X2677100D01*
G01X2138290Y3240000D02*
Y3367000D01*
X2178500D01*
X2191370Y3360650D01*
X2199420Y3352180D01*
X2202630Y3335250D01*
X2199420Y3318320D01*
X2189760Y3307730D01*
X2178500Y3301380D01*
X2138290D01*
G01X2178500D02*
X2202630Y3240000D01*
G01X2269430Y3345830D02*
X2279090Y3358530D01*
X2290350Y3364880D01*
X2303220Y3367000D01*
X2319300Y3362770D01*
X2330570Y3352180D01*
X2333780Y3339490D01*
X2332170Y3326780D01*
X2325740Y3316200D01*
X2293570Y3295030D01*
X2279090Y3280220D01*
X2269430Y3259050D01*
X2266220Y3240000D01*
X2333780D01*
G01X2394150Y3265400D02*
X2403800Y3250580D01*
X2416670Y3242120D01*
X2431150Y3240000D01*
X2444020Y3242120D01*
X2456890Y3252700D01*
X2464930Y3265400D01*
X2466540Y3278100D01*
X2463320Y3292910D01*
X2452060Y3303500D01*
X2440800Y3307730D01*
X2426320D01*
G01X2440800D02*
X2450450Y3314080D01*
X2458500Y3324660D01*
X2461710Y3337370D01*
X2458500Y3350070D01*
X2450450Y3360650D01*
X2435970Y3367000D01*
X2421500Y3364880D01*
X2407020Y3356420D01*
G01X2656420Y3214150D02*
X2662770Y3223800D01*
X2667000Y3235060D01*
Y3247930D01*
X2660650Y3262410D01*
X2650070Y3273670D01*
X2637370Y3281710D01*
X2616200Y3288150D01*
X2597150Y3289760D01*
X2578100Y3286540D01*
X2565400Y3281710D01*
X2552700Y3272060D01*
X2544230Y3260800D01*
X2540000Y3249540D01*
Y3238280D01*
X2544230Y3227020D01*
X2550580Y3217370D01*
X2559050Y3209320D01*
G01X2540000Y3120000D02*
X2667000D01*
X2641600Y3139300D01*
G01X2540000D02*
Y3100700D01*
G01X2592910Y3021030D02*
X2607730Y3009760D01*
X2616200Y3000110D01*
X2620430Y2987240D01*
X2616200Y2975980D01*
X2607730Y2967940D01*
X2595030Y2961500D01*
X2580220Y2959890D01*
X2567510Y2961500D01*
X2554810Y2967940D01*
X2544230Y2977590D01*
X2540000Y2988850D01*
X2544230Y3001720D01*
X2556930Y3012980D01*
X2575980Y3019420D01*
X2597150Y3021030D01*
X2624660Y3017810D01*
X2639490Y3012980D01*
X2654300Y3004940D01*
X2664880Y2993680D01*
X2667000Y2982420D01*
X2662770Y2971160D01*
X2652180Y2963110D01*
G01X2273060Y3177000D02*
Y3050000D01*
X2337400D01*
G01X2399380Y3075400D02*
X2409030Y3060580D01*
X2421900Y3052120D01*
X2436380Y3050000D01*
X2449250Y3052120D01*
X2462120Y3062700D01*
X2470160Y3075400D01*
X2471770Y3088100D01*
X2468550Y3102910D01*
X2457290Y3113500D01*
X2446030Y3117730D01*
X2431550D01*
G01X2446030D02*
X2455680Y3124080D01*
X2463730Y3134660D01*
X2466940Y3147370D01*
X2463730Y3160070D01*
X2455680Y3170650D01*
X2441200Y3177000D01*
X2426730Y3174880D01*
X2412250Y3166420D01*
G01X2562870Y3465400D02*
X2572520Y3450580D01*
X2585390Y3442120D01*
X2599870Y3440000D01*
X2612740Y3442120D01*
X2625610Y3452700D01*
X2633650Y3465400D01*
X2635260Y3478100D01*
X2632040Y3492910D01*
X2620780Y3503500D01*
X2609520Y3507730D01*
X2595040D01*
G01X2609520D02*
X2619170Y3514080D01*
X2627220Y3524660D01*
X2630430Y3537370D01*
X2627220Y3550070D01*
X2619170Y3560650D01*
X2604690Y3567000D01*
X2590220Y3564880D01*
X2575740Y3556420D01*
G01X2727800Y3435770D02*
X2724580Y3437880D01*
Y3442120D01*
X2727800Y3444230D01*
X2731020Y3442120D01*
Y3437880D01*
X2727800Y3435770D01*
G01X2821950Y3465400D02*
X2831600Y3450580D01*
X2844470Y3442120D01*
X2858950Y3440000D01*
X2871820Y3442120D01*
X2884690Y3452700D01*
X2892730Y3465400D01*
X2894340Y3478100D01*
X2891120Y3492910D01*
X2879860Y3503500D01*
X2868600Y3507730D01*
X2854120D01*
G01X2868600D02*
X2878250Y3514080D01*
X2886300Y3524660D01*
X2889510Y3537370D01*
X2886300Y3550070D01*
X2878250Y3560650D01*
X2863770Y3567000D01*
X2849300Y3564880D01*
X2834820Y3556420D01*
G01X2946660Y3567000D02*
X2986880Y3440000D01*
X3027100Y3567000D01*
G01X2568260Y3857000D02*
Y3730000D01*
G01X2531260Y3857000D02*
X2605260D01*
G01X2665630Y3730000D02*
Y3857000D01*
X2704230D01*
X2717100Y3850650D01*
X2726760Y3835830D01*
X2729970Y3818900D01*
X2726760Y3801970D01*
X2718710Y3789270D01*
X2704230Y3782910D01*
X2665630D01*
G01X2827340Y3730000D02*
Y3857000D01*
X2808040Y3831600D01*
G01Y3730000D02*
X2846640D01*
G01X2926310Y3835830D02*
X2935970Y3848530D01*
X2947230Y3854880D01*
X2960100Y3857000D01*
X2976180Y3852770D01*
X2987450Y3842180D01*
X2990660Y3829490D01*
X2989050Y3816780D01*
X2982620Y3806200D01*
X2950450Y3785030D01*
X2935970Y3770220D01*
X2926310Y3749050D01*
X2923100Y3730000D01*
X2990660D01*
G01X2298290Y4780000D02*
Y4907000D01*
X2338500D01*
X2351370Y4900650D01*
X2359420Y4892180D01*
X2362630Y4875250D01*
X2359420Y4858320D01*
X2349760Y4847730D01*
X2338500Y4841380D01*
X2298290D01*
G01X2338500D02*
X2362630Y4780000D01*
G01X2460000D02*
Y4907000D01*
X2440700Y4881600D01*
G01Y4780000D02*
X2479300D01*
G01X2562190Y4794810D02*
X2573450Y4784230D01*
X2586320Y4780000D01*
X2599190Y4784230D01*
X2610450Y4796930D01*
X2618500Y4815980D01*
X2621710Y4835030D01*
Y4858320D01*
X2618500Y4877370D01*
X2610450Y4894300D01*
X2600800Y4902770D01*
X2589540Y4907000D01*
X2576670Y4902770D01*
X2567020Y4894300D01*
X2560580Y4881600D01*
X2557370Y4864660D01*
X2560580Y4849850D01*
X2568630Y4835030D01*
X2578280Y4826560D01*
X2589540Y4824450D01*
X2602410Y4828680D01*
X2612060Y4839270D01*
X2621710Y4858320D01*
G01X2378260Y5377000D02*
Y5250000D01*
G01X2341260Y5377000D02*
X2415260D01*
G01X2474020Y5250000D02*
X2541580Y5377000D01*
G01X2474020D02*
X2541580Y5250000D01*
G01X3002870Y1300000D02*
Y1427000D01*
X3035040D01*
X3047910Y1420650D01*
X3057560Y1412180D01*
X3065610Y1399490D01*
X3072040Y1384660D01*
X3073650Y1363500D01*
X3072040Y1342330D01*
X3065610Y1327510D01*
X3057560Y1314810D01*
X3047910Y1306350D01*
X3035040Y1300000D01*
X3002870D01*
G01X3167800D02*
Y1427000D01*
X3148500Y1401600D01*
G01Y1300000D02*
X3187100D01*
G01X3125000Y1457500D02*
X3415000D01*
Y1747500D01*
X3125000D01*
Y1457500D01*
G01X3089840Y2127000D02*
Y2035980D01*
X3096270Y2016930D01*
X3109140Y2004230D01*
X3125230Y2000000D01*
X3141320Y2004230D01*
X3154190Y2016930D01*
X3160620Y2035980D01*
Y2127000D01*
G01X3251550Y2000000D02*
X3254770Y2027510D01*
X3259600Y2050800D01*
X3266030Y2071970D01*
X3274070Y2095250D01*
X3286940Y2127000D01*
X3222600D01*
G01X3153060Y1810000D02*
Y1937000D01*
X3193270D01*
X3206140Y1930650D01*
X3214190Y1922180D01*
X3217400Y1905250D01*
X3214190Y1888320D01*
X3204530Y1877730D01*
X3193270Y1871380D01*
X3153060D01*
G01X3193270D02*
X3217400Y1810000D01*
G01X3287420Y1824810D02*
X3298680Y1814230D01*
X3311550Y1810000D01*
X3324420Y1814230D01*
X3335680Y1826930D01*
X3343730Y1845980D01*
X3346940Y1865030D01*
Y1888320D01*
X3343730Y1907370D01*
X3335680Y1924300D01*
X3326030Y1932770D01*
X3314770Y1937000D01*
X3301900Y1932770D01*
X3292250Y1924300D01*
X3285810Y1911600D01*
X3282600Y1894660D01*
X3285810Y1879850D01*
X3293860Y1865030D01*
X3303510Y1856560D01*
X3314770Y1854450D01*
X3327640Y1858680D01*
X3337290Y1869270D01*
X3346940Y1888320D01*
G01X2805850Y2076420D02*
X2796200Y2082770D01*
X2784940Y2087000D01*
X2772070D01*
X2757590Y2080650D01*
X2746330Y2070070D01*
X2738290Y2057370D01*
X2731850Y2036200D01*
X2730240Y2017150D01*
X2733460Y1998100D01*
X2738290Y1985400D01*
X2747940Y1972700D01*
X2759200Y1964230D01*
X2770460Y1960000D01*
X2781720D01*
X2792980Y1964230D01*
X2802630Y1970580D01*
X2810680Y1979050D01*
G01X2869430Y2065830D02*
X2879090Y2078530D01*
X2890350Y2084880D01*
X2903220Y2087000D01*
X2919300Y2082770D01*
X2930570Y2072180D01*
X2933780Y2059490D01*
X2932170Y2046780D01*
X2925740Y2036200D01*
X2893570Y2015030D01*
X2879090Y2000220D01*
X2869430Y1979050D01*
X2866220Y1960000D01*
X2933780D01*
G01X3029540Y2087000D02*
X3016670Y2082770D01*
X3007020Y2072180D01*
X3000580Y2059490D01*
X2995760Y2042550D01*
X2994150Y2023500D01*
X2995760Y2004450D01*
X3000580Y1987510D01*
X3007020Y1974810D01*
X3016670Y1964230D01*
X3029540Y1960000D01*
X3042410Y1964230D01*
X3052060Y1974810D01*
X3058500Y1987510D01*
X3063320Y2004450D01*
X3064930Y2023500D01*
X3063320Y2042550D01*
X3058500Y2059490D01*
X3052060Y2072180D01*
X3042410Y2082770D01*
X3029540Y2087000D01*
G01X3010000Y2250000D02*
Y2140000D01*
G01X2785850Y2626420D02*
X2776200Y2632770D01*
X2764940Y2637000D01*
X2752070D01*
X2737590Y2630650D01*
X2726330Y2620070D01*
X2718290Y2607370D01*
X2711850Y2586200D01*
X2710240Y2567150D01*
X2713460Y2548100D01*
X2718290Y2535400D01*
X2727940Y2522700D01*
X2739200Y2514230D01*
X2750460Y2510000D01*
X2761720D01*
X2772980Y2514230D01*
X2782630Y2520580D01*
X2790680Y2529050D01*
G01X2849430Y2615830D02*
X2859090Y2628530D01*
X2870350Y2634880D01*
X2883220Y2637000D01*
X2899300Y2632770D01*
X2910570Y2622180D01*
X2913780Y2609490D01*
X2912170Y2596780D01*
X2905740Y2586200D01*
X2873570Y2565030D01*
X2859090Y2550220D01*
X2849430Y2529050D01*
X2846220Y2510000D01*
X2913780D01*
G01X2978970Y2615830D02*
X2988630Y2628530D01*
X2999890Y2634880D01*
X3012760Y2637000D01*
X3028840Y2632770D01*
X3040110Y2622180D01*
X3043320Y2609490D01*
X3041710Y2596780D01*
X3035280Y2586200D01*
X3003110Y2565030D01*
X2988630Y2550220D01*
X2978970Y2529050D01*
X2975760Y2510000D01*
X3043320D01*
G01X3286420Y2464150D02*
X3292770Y2473800D01*
X3297000Y2485060D01*
Y2497930D01*
X3290650Y2512410D01*
X3280070Y2523670D01*
X3267370Y2531710D01*
X3246200Y2538150D01*
X3227150Y2539760D01*
X3208100Y2536540D01*
X3195400Y2531710D01*
X3182700Y2522060D01*
X3174230Y2510800D01*
X3170000Y2499540D01*
Y2488280D01*
X3174230Y2477020D01*
X3180580Y2467370D01*
X3189050Y2459320D01*
G01X3275830Y2400570D02*
X3288530Y2390910D01*
X3294880Y2379650D01*
X3297000Y2366780D01*
X3292770Y2350700D01*
X3282180Y2339430D01*
X3269490Y2336220D01*
X3256780Y2337830D01*
X3246200Y2344260D01*
X3225030Y2376430D01*
X3210220Y2390910D01*
X3189050Y2400570D01*
X3170000Y2403780D01*
Y2336220D01*
G01Y2240460D02*
X3297000D01*
X3271600Y2259760D01*
G01X3170000D02*
Y2221160D01*
G01X3375000Y3040000D02*
Y3540000D01*
X3185000D01*
Y3040000D01*
X3375000D01*
G01X2986420Y3324150D02*
X2992770Y3333800D01*
X2997000Y3345060D01*
Y3357930D01*
X2990650Y3372410D01*
X2980070Y3383670D01*
X2967370Y3391710D01*
X2946200Y3398150D01*
X2927150Y3399760D01*
X2908100Y3396540D01*
X2895400Y3391710D01*
X2882700Y3382060D01*
X2874230Y3370800D01*
X2870000Y3359540D01*
Y3348280D01*
X2874230Y3337020D01*
X2880580Y3327370D01*
X2889050Y3319320D01*
G01X2975830Y3260570D02*
X2988530Y3250910D01*
X2994880Y3239650D01*
X2997000Y3226780D01*
X2992770Y3210700D01*
X2982180Y3199430D01*
X2969490Y3196220D01*
X2956780Y3197830D01*
X2946200Y3204260D01*
X2925030Y3236430D01*
X2910220Y3250910D01*
X2889050Y3260570D01*
X2870000Y3263780D01*
Y3196220D01*
G01X2889050Y3135850D02*
X2878460Y3126200D01*
X2872120Y3114940D01*
X2870000Y3100460D01*
X2874230Y3085980D01*
X2882700Y3074720D01*
X2897510Y3066680D01*
X2914450Y3065070D01*
X2931380Y3068290D01*
X2941970Y3076330D01*
X2950430Y3087590D01*
X2952550Y3098850D01*
X2950430Y3110110D01*
X2941970Y3124590D01*
X2997000Y3119760D01*
Y3076330D01*
G01X2836420Y3174150D02*
X2842770Y3183800D01*
X2847000Y3195060D01*
Y3207930D01*
X2840650Y3222410D01*
X2830070Y3233670D01*
X2817370Y3241710D01*
X2796200Y3248150D01*
X2777150Y3249760D01*
X2758100Y3246540D01*
X2745400Y3241710D01*
X2732700Y3232060D01*
X2724230Y3220800D01*
X2720000Y3209540D01*
Y3198280D01*
X2724230Y3187020D01*
X2730580Y3177370D01*
X2739050Y3169320D01*
G01X2825830Y3110570D02*
X2838530Y3100910D01*
X2844880Y3089650D01*
X2847000Y3076780D01*
X2842770Y3060700D01*
X2832180Y3049430D01*
X2819490Y3046220D01*
X2806780Y3047830D01*
X2796200Y3054260D01*
X2775030Y3086430D01*
X2760220Y3100910D01*
X2739050Y3110570D01*
X2720000Y3113780D01*
Y3046220D01*
G01X2745400Y2985850D02*
X2730580Y2976200D01*
X2722120Y2963330D01*
X2720000Y2948850D01*
X2722120Y2935980D01*
X2732700Y2923110D01*
X2745400Y2915070D01*
X2758100Y2913460D01*
X2772910Y2916680D01*
X2783500Y2927940D01*
X2787730Y2939200D01*
Y2953680D01*
G01Y2939200D02*
X2794080Y2929550D01*
X2804660Y2921500D01*
X2817370Y2918290D01*
X2830070Y2921500D01*
X2840650Y2929550D01*
X2847000Y2944030D01*
X2844880Y2958500D01*
X2836420Y2972980D01*
G01X3146420Y3324150D02*
X3152770Y3333800D01*
X3157000Y3345060D01*
Y3357930D01*
X3150650Y3372410D01*
X3140070Y3383670D01*
X3127370Y3391710D01*
X3106200Y3398150D01*
X3087150Y3399760D01*
X3068100Y3396540D01*
X3055400Y3391710D01*
X3042700Y3382060D01*
X3034230Y3370800D01*
X3030000Y3359540D01*
Y3348280D01*
X3034230Y3337020D01*
X3040580Y3327370D01*
X3049050Y3319320D01*
G01X3135830Y3260570D02*
X3148530Y3250910D01*
X3154880Y3239650D01*
X3157000Y3226780D01*
X3152770Y3210700D01*
X3142180Y3199430D01*
X3129490Y3196220D01*
X3116780Y3197830D01*
X3106200Y3204260D01*
X3085030Y3236430D01*
X3070220Y3250910D01*
X3049050Y3260570D01*
X3030000Y3263780D01*
Y3196220D01*
G01Y3081160D02*
X3157000D01*
X3065980Y3140680D01*
Y3060240D01*
G01X3228260Y3690000D02*
Y3747150D01*
X3196090Y3817000D01*
G01X3260430D02*
X3228260Y3747150D01*
G01X3357800Y3690000D02*
Y3817000D01*
X3338500Y3791600D01*
G01Y3690000D02*
X3377100D01*
G01X2798260Y4437000D02*
Y4310000D01*
G01X2761260Y4437000D02*
X2835260D01*
G01X2895630Y4310000D02*
Y4437000D01*
X2934230D01*
X2947100Y4430650D01*
X2956760Y4415830D01*
X2959970Y4398900D01*
X2956760Y4381970D01*
X2948710Y4369270D01*
X2934230Y4362910D01*
X2895630D01*
G01X3057340Y4310000D02*
Y4437000D01*
X3038040Y4411600D01*
G01Y4310000D02*
X3076640D01*
G01X3206180D02*
Y4437000D01*
X3146660Y4345980D01*
X3227100D01*
G01X2698290Y4540000D02*
Y4667000D01*
X2738500D01*
X2751370Y4660650D01*
X2759420Y4652180D01*
X2762630Y4635250D01*
X2759420Y4618320D01*
X2749760Y4607730D01*
X2738500Y4601380D01*
X2698290D01*
G01X2738500D02*
X2762630Y4540000D01*
G01X2829430Y4645830D02*
X2839090Y4658530D01*
X2850350Y4664880D01*
X2863220Y4667000D01*
X2879300Y4662770D01*
X2890570Y4652180D01*
X2893780Y4639490D01*
X2892170Y4626780D01*
X2885740Y4616200D01*
X2853570Y4595030D01*
X2839090Y4580220D01*
X2829430Y4559050D01*
X2826220Y4540000D01*
X2893780D01*
G01X2989540Y4667000D02*
X2976670Y4662770D01*
X2967020Y4652180D01*
X2960580Y4639490D01*
X2955760Y4622550D01*
X2954150Y4603500D01*
X2955760Y4584450D01*
X2960580Y4567510D01*
X2967020Y4554810D01*
X2976670Y4544230D01*
X2989540Y4540000D01*
X3002410Y4544230D01*
X3012060Y4554810D01*
X3018500Y4567510D01*
X3023320Y4584450D01*
X3024930Y4603500D01*
X3023320Y4622550D01*
X3018500Y4639490D01*
X3012060Y4652180D01*
X3002410Y4662770D01*
X2989540Y4667000D01*
G01X2935850Y4136420D02*
X2926200Y4142770D01*
X2914940Y4147000D01*
X2902070D01*
X2887590Y4140650D01*
X2876330Y4130070D01*
X2868290Y4117370D01*
X2861850Y4096200D01*
X2860240Y4077150D01*
X2863460Y4058100D01*
X2868290Y4045400D01*
X2877940Y4032700D01*
X2889200Y4024230D01*
X2900460Y4020000D01*
X2911720D01*
X2922980Y4024230D01*
X2932630Y4030580D01*
X2940680Y4039050D01*
G01X3030000Y4020000D02*
Y4147000D01*
X3010700Y4121600D01*
G01Y4020000D02*
X3049300D01*
G01X3128970Y4125830D02*
X3138630Y4138530D01*
X3149890Y4144880D01*
X3162760Y4147000D01*
X3178840Y4142770D01*
X3190110Y4132180D01*
X3193320Y4119490D01*
X3191710Y4106780D01*
X3185280Y4096200D01*
X3153110Y4075030D01*
X3138630Y4060220D01*
X3128970Y4039050D01*
X3125760Y4020000D01*
X3193320D01*
G01X2928260Y5177000D02*
Y5050000D01*
G01X2891260Y5177000D02*
X2965260D01*
G01X3025630Y5050000D02*
Y5177000D01*
X3064230D01*
X3077100Y5170650D01*
X3086760Y5155830D01*
X3089970Y5138900D01*
X3086760Y5121970D01*
X3078710Y5109270D01*
X3064230Y5102910D01*
X3025630D01*
G01X3156770Y5155830D02*
X3166430Y5168530D01*
X3177690Y5174880D01*
X3190560Y5177000D01*
X3206640Y5172770D01*
X3217910Y5162180D01*
X3221120Y5149490D01*
X3219510Y5136780D01*
X3213080Y5126200D01*
X3180910Y5105030D01*
X3166430Y5090220D01*
X3156770Y5069050D01*
X3153560Y5050000D01*
X3221120D01*
G01X2978260Y4837000D02*
Y4710000D01*
G01X2941260Y4837000D02*
X3015260D01*
G01X3075630Y4710000D02*
Y4837000D01*
X3114230D01*
X3127100Y4830650D01*
X3136760Y4815830D01*
X3139970Y4798900D01*
X3136760Y4781970D01*
X3128710Y4769270D01*
X3114230Y4762910D01*
X3075630D01*
G01X3201950Y4735400D02*
X3211600Y4720580D01*
X3224470Y4712120D01*
X3238950Y4710000D01*
X3251820Y4712120D01*
X3264690Y4722700D01*
X3272730Y4735400D01*
X3274340Y4748100D01*
X3271120Y4762910D01*
X3259860Y4773500D01*
X3248600Y4777730D01*
X3234120D01*
G01X3248600D02*
X3258250Y4784080D01*
X3266300Y4794660D01*
X3269510Y4807370D01*
X3266300Y4820070D01*
X3258250Y4830650D01*
X3243770Y4837000D01*
X3229300Y4834880D01*
X3214820Y4826420D01*
G01X2706090Y5260000D02*
Y5387000D01*
X2746300D01*
X2759170Y5380650D01*
X2767220Y5372180D01*
X2770430Y5355250D01*
X2767220Y5338320D01*
X2757560Y5327730D01*
X2746300Y5321380D01*
X2706090D01*
G01X2746300D02*
X2770430Y5260000D01*
G01X2834020D02*
X2901580Y5387000D01*
G01X2834020D02*
X2901580Y5260000D01*
G01X3416090Y300000D02*
Y427000D01*
X3454690D01*
X3467560Y420650D01*
X3477220Y405830D01*
X3480430Y388900D01*
X3477220Y371970D01*
X3469170Y359270D01*
X3454690Y352910D01*
X3416090D01*
G01X3577800Y300000D02*
Y427000D01*
X3558500Y401600D01*
G01Y300000D02*
X3597100D01*
G01X3700000Y1460000D02*
Y1510000D01*
G01X3478290Y1320000D02*
Y1447000D01*
X3518500D01*
X3531370Y1440650D01*
X3539420Y1432180D01*
X3542630Y1415250D01*
X3539420Y1398320D01*
X3529760Y1387730D01*
X3518500Y1381380D01*
X3478290D01*
G01X3518500D02*
X3542630Y1320000D01*
G01X3609430Y1425830D02*
X3619090Y1438530D01*
X3630350Y1444880D01*
X3643220Y1447000D01*
X3659300Y1442770D01*
X3670570Y1432180D01*
X3673780Y1419490D01*
X3672170Y1406780D01*
X3665740Y1396200D01*
X3633570Y1375030D01*
X3619090Y1360220D01*
X3609430Y1339050D01*
X3606220Y1320000D01*
X3673780D01*
G01X3769540D02*
Y1447000D01*
X3750240Y1421600D01*
G01Y1320000D02*
X3788840D01*
G01X3760000Y1820000D02*
X3810000D01*
G01X3495850Y1896420D02*
X3486200Y1902770D01*
X3474940Y1907000D01*
X3462070D01*
X3447590Y1900650D01*
X3436330Y1890070D01*
X3428290Y1877370D01*
X3421850Y1856200D01*
X3420240Y1837150D01*
X3423460Y1818100D01*
X3428290Y1805400D01*
X3437940Y1792700D01*
X3449200Y1784230D01*
X3460460Y1780000D01*
X3471720D01*
X3482980Y1784230D01*
X3492630Y1790580D01*
X3500680Y1799050D01*
G01X3590000Y1780000D02*
Y1907000D01*
X3570700Y1881600D01*
G01Y1780000D02*
X3609300D01*
G01X3716320D02*
X3719540Y1807510D01*
X3724370Y1830800D01*
X3730800Y1851970D01*
X3738840Y1875250D01*
X3751710Y1907000D01*
X3687370D01*
G01X3545850Y2056420D02*
X3536200Y2062770D01*
X3524940Y2067000D01*
X3512070D01*
X3497590Y2060650D01*
X3486330Y2050070D01*
X3478290Y2037370D01*
X3471850Y2016200D01*
X3470240Y1997150D01*
X3473460Y1978100D01*
X3478290Y1965400D01*
X3487940Y1952700D01*
X3499200Y1944230D01*
X3510460Y1940000D01*
X3521720D01*
X3532980Y1944230D01*
X3542630Y1950580D01*
X3550680Y1959050D01*
G01X3640000Y1940000D02*
Y2067000D01*
X3620700Y2041600D01*
G01Y1940000D02*
X3659300D01*
G01X3769540D02*
X3780800Y1942120D01*
X3793670Y1948460D01*
X3801710Y1959050D01*
X3804930Y1973870D01*
X3801710Y1988680D01*
X3792060Y2001380D01*
X3777580Y2007730D01*
X3761500D01*
X3751840Y2011970D01*
X3743800Y2022550D01*
X3740580Y2037370D01*
X3745410Y2052180D01*
X3756670Y2062770D01*
X3769540Y2067000D01*
X3782410Y2062770D01*
X3793670Y2052180D01*
X3798500Y2037370D01*
X3795280Y2022550D01*
X3787240Y2011970D01*
X3777580Y2007730D01*
X3761500D01*
X3747020Y2001380D01*
X3737370Y1988680D01*
X3734150Y1973870D01*
X3737370Y1959050D01*
X3745410Y1948460D01*
X3758280Y1942120D01*
X3769540Y1940000D01*
G01X3858260Y3057000D02*
Y2930000D01*
G01X3821260Y3057000D02*
X3895260D01*
G01X3955630Y2930000D02*
Y3057000D01*
X3994230D01*
X4007100Y3050650D01*
X4016760Y3035830D01*
X4019970Y3018900D01*
X4016760Y3001970D01*
X4008710Y2989270D01*
X3994230Y2982910D01*
X3955630D01*
G01X4136640Y2930000D02*
Y3057000D01*
X4077120Y2965980D01*
X4157560D01*
G01X3800000Y3491710D02*
X3927000D01*
Y3451500D01*
X3920650Y3438630D01*
X3912180Y3430580D01*
X3895250Y3427370D01*
X3878320Y3430580D01*
X3867730Y3440240D01*
X3861380Y3451500D01*
Y3491710D01*
G01Y3451500D02*
X3800000Y3427370D01*
G01Y3330000D02*
X3927000D01*
X3901600Y3349300D01*
G01X3800000D02*
Y3310700D01*
G01X3927000Y3200460D02*
X3922770Y3213330D01*
X3912180Y3222980D01*
X3899490Y3229420D01*
X3882550Y3234240D01*
X3863500Y3235850D01*
X3844450Y3234240D01*
X3827510Y3229420D01*
X3814810Y3222980D01*
X3804230Y3213330D01*
X3800000Y3200460D01*
X3804230Y3187590D01*
X3814810Y3177940D01*
X3827510Y3171500D01*
X3844450Y3166680D01*
X3863500Y3165070D01*
X3882550Y3166680D01*
X3899490Y3171500D01*
X3912180Y3177940D01*
X3922770Y3187590D01*
X3927000Y3200460D01*
G01X3746420Y3204150D02*
X3752770Y3213800D01*
X3757000Y3225060D01*
Y3237930D01*
X3750650Y3252410D01*
X3740070Y3263670D01*
X3727370Y3271710D01*
X3706200Y3278150D01*
X3687150Y3279760D01*
X3668100Y3276540D01*
X3655400Y3271710D01*
X3642700Y3262060D01*
X3634230Y3250800D01*
X3630000Y3239540D01*
Y3228280D01*
X3634230Y3217020D01*
X3640580Y3207370D01*
X3649050Y3199320D01*
G01X3630000Y3110000D02*
X3757000D01*
X3731600Y3129300D01*
G01X3630000D02*
Y3090700D01*
G01X3644810Y3007810D02*
X3634230Y2996550D01*
X3630000Y2983680D01*
X3634230Y2970810D01*
X3646930Y2959550D01*
X3665980Y2951500D01*
X3685030Y2948290D01*
X3708320D01*
X3727370Y2951500D01*
X3744300Y2959550D01*
X3752770Y2969200D01*
X3757000Y2980460D01*
X3752770Y2993330D01*
X3744300Y3002980D01*
X3731600Y3009420D01*
X3714660Y3012630D01*
X3699850Y3009420D01*
X3685030Y3001370D01*
X3676560Y2991720D01*
X3674450Y2980460D01*
X3678680Y2967590D01*
X3689270Y2957940D01*
X3708320Y2948290D01*
G01X3505850Y4016420D02*
X3496200Y4022770D01*
X3484940Y4027000D01*
X3472070D01*
X3457590Y4020650D01*
X3446330Y4010070D01*
X3438290Y3997370D01*
X3431850Y3976200D01*
X3430240Y3957150D01*
X3433460Y3938100D01*
X3438290Y3925400D01*
X3447940Y3912700D01*
X3459200Y3904230D01*
X3470460Y3900000D01*
X3481720D01*
X3492980Y3904230D01*
X3502630Y3910580D01*
X3510680Y3919050D01*
G01X3564610Y3925400D02*
X3574260Y3910580D01*
X3587130Y3902120D01*
X3601610Y3900000D01*
X3614480Y3902120D01*
X3627350Y3912700D01*
X3635390Y3925400D01*
X3637000Y3938100D01*
X3633780Y3952910D01*
X3622520Y3963500D01*
X3611260Y3967730D01*
X3596780D01*
G01X3611260D02*
X3620910Y3974080D01*
X3628960Y3984660D01*
X3632170Y3997370D01*
X3628960Y4010070D01*
X3620910Y4020650D01*
X3606430Y4027000D01*
X3591960Y4024880D01*
X3577480Y4016420D01*
G01X3729540Y4027000D02*
X3716670Y4022770D01*
X3707020Y4012180D01*
X3700580Y3999490D01*
X3695760Y3982550D01*
X3694150Y3963500D01*
X3695760Y3944450D01*
X3700580Y3927510D01*
X3707020Y3914810D01*
X3716670Y3904230D01*
X3729540Y3900000D01*
X3742410Y3904230D01*
X3752060Y3914810D01*
X3758500Y3927510D01*
X3763320Y3944450D01*
X3764930Y3963500D01*
X3763320Y3982550D01*
X3758500Y3999490D01*
X3752060Y4012180D01*
X3742410Y4022770D01*
X3729540Y4027000D01*
G01X3769840Y3717000D02*
Y3625980D01*
X3776270Y3606930D01*
X3789140Y3594230D01*
X3805230Y3590000D01*
X3821320Y3594230D01*
X3834190Y3606930D01*
X3840620Y3625980D01*
Y3717000D01*
G01X3934770Y3590000D02*
X3946030Y3592120D01*
X3958900Y3598460D01*
X3966940Y3609050D01*
X3970160Y3623870D01*
X3966940Y3638680D01*
X3957290Y3651380D01*
X3942810Y3657730D01*
X3926730D01*
X3917070Y3661970D01*
X3909030Y3672550D01*
X3905810Y3687370D01*
X3910640Y3702180D01*
X3921900Y3712770D01*
X3934770Y3717000D01*
X3947640Y3712770D01*
X3958900Y3702180D01*
X3963730Y3687370D01*
X3960510Y3672550D01*
X3952470Y3661970D01*
X3942810Y3657730D01*
X3926730D01*
X3912250Y3651380D01*
X3902600Y3638680D01*
X3899380Y3623870D01*
X3902600Y3609050D01*
X3910640Y3598460D01*
X3923510Y3592120D01*
X3934770Y3590000D01*
G01X3435060Y3560480D02*
G02Y3499520I-40J-30480D01*
G01X3459840Y6267000D02*
Y6175980D01*
X3466270Y6156930D01*
X3479140Y6144230D01*
X3495230Y6140000D01*
X3511320Y6144230D01*
X3524190Y6156930D01*
X3530620Y6175980D01*
Y6267000D01*
G01X3594200Y6245830D02*
X3603860Y6258530D01*
X3615120Y6264880D01*
X3627990Y6267000D01*
X3644070Y6262770D01*
X3655340Y6252180D01*
X3658550Y6239490D01*
X3656940Y6226780D01*
X3650510Y6216200D01*
X3618340Y6195030D01*
X3603860Y6180220D01*
X3594200Y6159050D01*
X3590990Y6140000D01*
X3658550D01*
G01X4226090Y1467000D02*
Y1340000D01*
X4290430D01*
G01X4357230Y1445830D02*
X4366890Y1458530D01*
X4378150Y1464880D01*
X4391020Y1467000D01*
X4407100Y1462770D01*
X4418370Y1452180D01*
X4421580Y1439490D01*
X4419970Y1426780D01*
X4413540Y1416200D01*
X4381370Y1395030D01*
X4366890Y1380220D01*
X4357230Y1359050D01*
X4354020Y1340000D01*
X4421580D01*
G01X4406420Y1824150D02*
X4412770Y1833800D01*
X4417000Y1845060D01*
Y1857930D01*
X4410650Y1872410D01*
X4400070Y1883670D01*
X4387370Y1891710D01*
X4366200Y1898150D01*
X4347150Y1899760D01*
X4328100Y1896540D01*
X4315400Y1891710D01*
X4302700Y1882060D01*
X4294230Y1870800D01*
X4290000Y1859540D01*
Y1848280D01*
X4294230Y1837020D01*
X4300580Y1827370D01*
X4309050Y1819320D01*
G01X4395830Y1760570D02*
X4408530Y1750910D01*
X4414880Y1739650D01*
X4417000Y1726780D01*
X4412770Y1710700D01*
X4402180Y1699430D01*
X4389490Y1696220D01*
X4376780Y1697830D01*
X4366200Y1704260D01*
X4345030Y1736430D01*
X4330220Y1750910D01*
X4309050Y1760570D01*
X4290000Y1763780D01*
Y1696220D01*
G01X4304810Y1627810D02*
X4294230Y1616550D01*
X4290000Y1603680D01*
X4294230Y1590810D01*
X4306930Y1579550D01*
X4325980Y1571500D01*
X4345030Y1568290D01*
X4368320D01*
X4387370Y1571500D01*
X4404300Y1579550D01*
X4412770Y1589200D01*
X4417000Y1600460D01*
X4412770Y1613330D01*
X4404300Y1622980D01*
X4391600Y1629420D01*
X4374660Y1632630D01*
X4359850Y1629420D01*
X4345030Y1621370D01*
X4336560Y1611720D01*
X4334450Y1600460D01*
X4338680Y1587590D01*
X4349270Y1577940D01*
X4368320Y1568290D01*
G01X4120000Y2396940D02*
X4247000D01*
Y2356730D01*
X4240650Y2343860D01*
X4232180Y2335810D01*
X4215250Y2332600D01*
X4198320Y2335810D01*
X4187730Y2345470D01*
X4181380Y2356730D01*
Y2396940D01*
G01Y2356730D02*
X4120000Y2332600D01*
G01X4139050Y2270620D02*
X4128460Y2260970D01*
X4122120Y2249710D01*
X4120000Y2235230D01*
X4124230Y2220750D01*
X4132700Y2209490D01*
X4147510Y2201450D01*
X4164450Y2199840D01*
X4181380Y2203060D01*
X4191970Y2211100D01*
X4200430Y2222360D01*
X4202550Y2233620D01*
X4200430Y2244880D01*
X4191970Y2259360D01*
X4247000Y2254530D01*
Y2211100D01*
G01X4120000Y2666940D02*
X4247000D01*
Y2626730D01*
X4240650Y2613860D01*
X4232180Y2605810D01*
X4215250Y2602600D01*
X4198320Y2605810D01*
X4187730Y2615470D01*
X4181380Y2626730D01*
Y2666940D01*
G01Y2626730D02*
X4120000Y2602600D01*
G01Y2485930D02*
X4247000D01*
X4155980Y2545450D01*
Y2465010D01*
G01X3960000Y3190000D02*
X4000000D01*
G01X4383060Y2790000D02*
Y2917000D01*
X4423270D01*
X4436140Y2910650D01*
X4444190Y2902180D01*
X4447400Y2885250D01*
X4444190Y2868320D01*
X4434530Y2857730D01*
X4423270Y2851380D01*
X4383060D01*
G01X4423270D02*
X4447400Y2790000D01*
G01X4544770D02*
X4556030Y2792120D01*
X4568900Y2798460D01*
X4576940Y2809050D01*
X4580160Y2823870D01*
X4576940Y2838680D01*
X4567290Y2851380D01*
X4552810Y2857730D01*
X4536730D01*
X4527070Y2861970D01*
X4519030Y2872550D01*
X4515810Y2887370D01*
X4520640Y2902180D01*
X4531900Y2912770D01*
X4544770Y2917000D01*
X4557640Y2912770D01*
X4568900Y2902180D01*
X4573730Y2887370D01*
X4570510Y2872550D01*
X4562470Y2861970D01*
X4552810Y2857730D01*
X4536730D01*
X4522250Y2851380D01*
X4512600Y2838680D01*
X4509380Y2823870D01*
X4512600Y2809050D01*
X4520640Y2798460D01*
X4533510Y2792120D01*
X4544770Y2790000D01*
G01X4915000Y3410000D02*
Y4010000D01*
X4315000D01*
Y3410000D01*
X4915000D01*
G01X4226420Y3714150D02*
X4232770Y3723800D01*
X4237000Y3735060D01*
Y3747930D01*
X4230650Y3762410D01*
X4220070Y3773670D01*
X4207370Y3781710D01*
X4186200Y3788150D01*
X4167150Y3789760D01*
X4148100Y3786540D01*
X4135400Y3781710D01*
X4122700Y3772060D01*
X4114230Y3760800D01*
X4110000Y3749540D01*
Y3738280D01*
X4114230Y3727020D01*
X4120580Y3717370D01*
X4129050Y3709320D01*
G01X4110000Y3620000D02*
X4237000D01*
X4211600Y3639300D01*
G01X4110000D02*
Y3600700D01*
G01X4237000Y3490460D02*
X4232770Y3503330D01*
X4222180Y3512980D01*
X4209490Y3519420D01*
X4192550Y3524240D01*
X4173500Y3525850D01*
X4154450Y3524240D01*
X4137510Y3519420D01*
X4124810Y3512980D01*
X4114230Y3503330D01*
X4110000Y3490460D01*
X4114230Y3477590D01*
X4124810Y3467940D01*
X4137510Y3461500D01*
X4154450Y3456680D01*
X4173500Y3455070D01*
X4192550Y3456680D01*
X4209490Y3461500D01*
X4222180Y3467940D01*
X4232770Y3477590D01*
X4237000Y3490460D01*
G01X4516090Y350000D02*
Y477000D01*
X4556300D01*
X4569170Y470650D01*
X4577220Y462180D01*
X4580430Y445250D01*
X4577220Y428320D01*
X4567560Y417730D01*
X4556300Y411380D01*
X4516090D01*
G01X4556300D02*
X4580430Y350000D01*
G01X4709970D02*
X4645630D01*
Y477000D01*
X4709970D01*
G01X4684230Y415620D02*
X4645630D01*
G01X4773560Y366930D02*
X4786430Y356350D01*
X4800910Y350000D01*
X4813770D01*
X4826640Y356350D01*
X4836300Y366930D01*
X4841120Y381750D01*
X4837910Y396560D01*
X4829860Y409270D01*
X4815380Y417730D01*
X4796080Y421970D01*
X4784820Y430430D01*
X4779990Y445250D01*
X4783210Y460070D01*
X4791250Y470650D01*
X4802510Y477000D01*
X4813770D01*
X4825040Y472770D01*
X4834690Y462180D01*
G01X4969050Y350000D02*
X4904710D01*
Y477000D01*
X4969050D01*
G01X4943310Y415620D02*
X4904710D01*
G01X5066420Y477000D02*
Y350000D01*
G01X5029420Y477000D02*
X5103420D01*
G01X4640000Y1200000D02*
G02X4800000Y1360000I160000J0D01*
G02X4960000Y1200000I0J-160000D01*
G02X4800000Y1040000I-160000J0D01*
G02X4640000Y1200000I0J160000D01*
G01X5100000Y900000D02*
Y1500000D01*
X4500000D01*
Y900000D01*
X5100000D01*
G01X4553060Y2100000D02*
Y2227000D01*
X4593270D01*
X4606140Y2220650D01*
X4614190Y2212180D01*
X4617400Y2195250D01*
X4614190Y2178320D01*
X4604530Y2167730D01*
X4593270Y2161380D01*
X4553060D01*
G01X4593270D02*
X4617400Y2100000D01*
G01X4684200Y2152910D02*
X4695470Y2167730D01*
X4705120Y2176200D01*
X4717990Y2180430D01*
X4729250Y2176200D01*
X4737290Y2167730D01*
X4743730Y2155030D01*
X4745340Y2140220D01*
X4743730Y2127510D01*
X4737290Y2114810D01*
X4727640Y2104230D01*
X4716380Y2100000D01*
X4703510Y2104230D01*
X4692250Y2116930D01*
X4685810Y2135980D01*
X4684200Y2157150D01*
X4687420Y2184660D01*
X4692250Y2199490D01*
X4700290Y2214300D01*
X4711550Y2224880D01*
X4722810Y2227000D01*
X4734070Y2222770D01*
X4742120Y2212180D01*
G01X4733060Y1910000D02*
Y2037000D01*
X4773270D01*
X4786140Y2030650D01*
X4794190Y2022180D01*
X4797400Y2005250D01*
X4794190Y1988320D01*
X4784530Y1977730D01*
X4773270Y1971380D01*
X4733060D01*
G01X4773270D02*
X4797400Y1910000D01*
G01X4894770D02*
Y2037000D01*
X4875470Y2011600D01*
G01Y1910000D02*
X4914070D01*
G01X4922870Y2930000D02*
Y3057000D01*
X4955040D01*
X4967910Y3050650D01*
X4977560Y3042180D01*
X4985610Y3029490D01*
X4992040Y3014660D01*
X4993650Y2993500D01*
X4992040Y2972330D01*
X4985610Y2957510D01*
X4977560Y2944810D01*
X4967910Y2936350D01*
X4955040Y2930000D01*
X4922870D01*
G01X5057230Y3035830D02*
X5066890Y3048530D01*
X5078150Y3054880D01*
X5091020Y3057000D01*
X5107100Y3052770D01*
X5118370Y3042180D01*
X5121580Y3029490D01*
X5119970Y3016780D01*
X5113540Y3006200D01*
X5081370Y2985030D01*
X5066890Y2970220D01*
X5057230Y2949050D01*
X5054020Y2930000D01*
X5121580D01*
G01X4685000Y2940000D02*
Y3060000D01*
G01X4755000Y3062500D02*
X4555000D01*
Y2937500D01*
X4755000D01*
Y3062500D01*
G01X4455000Y3710000D02*
G02X4615000Y3870000I160000J0D01*
G02X4775000Y3710000I0J-160000D01*
G02X4615000Y3550000I-160000J0D01*
G02X4455000Y3710000I0J160000D01*
G01X4494480Y4446930D02*
X4507350Y4436350D01*
X4521830Y4430000D01*
X4534690D01*
X4547560Y4436350D01*
X4557220Y4446930D01*
X4562040Y4461750D01*
X4558830Y4476560D01*
X4550780Y4489270D01*
X4536300Y4497730D01*
X4517000Y4501970D01*
X4505740Y4510430D01*
X4500910Y4525250D01*
X4504130Y4540070D01*
X4512170Y4550650D01*
X4523430Y4557000D01*
X4534690D01*
X4545960Y4552770D01*
X4555610Y4542180D01*
G01X4627230Y4535830D02*
X4636890Y4548530D01*
X4648150Y4554880D01*
X4661020Y4557000D01*
X4677100Y4552770D01*
X4688370Y4542180D01*
X4691580Y4529490D01*
X4689970Y4516780D01*
X4683540Y4506200D01*
X4651370Y4485030D01*
X4636890Y4470220D01*
X4627230Y4449050D01*
X4624020Y4430000D01*
X4691580D01*
G01X5174480Y1156930D02*
X5187350Y1146350D01*
X5201830Y1140000D01*
X5214690D01*
X5227560Y1146350D01*
X5237220Y1156930D01*
X5242040Y1171750D01*
X5238830Y1186560D01*
X5230780Y1199270D01*
X5216300Y1207730D01*
X5197000Y1211970D01*
X5185740Y1220430D01*
X5180910Y1235250D01*
X5184130Y1250070D01*
X5192170Y1260650D01*
X5203430Y1267000D01*
X5214690D01*
X5225960Y1262770D01*
X5235610Y1252180D01*
G01X5337800Y1140000D02*
Y1267000D01*
X5318500Y1241600D01*
G01Y1140000D02*
X5357100D01*
G54D17*
G01X2763800Y664100D02*
G03X2713000Y613300I0J-50800D01*
G03X2763800Y562500I50800J0D01*
G03X2814600Y613300I0J50800D01*
G03X2763800Y664100I-50800J0D01*
G01X2840000Y694580D02*
X4110000D01*
Y1065420D01*
X2840000D01*
Y694580D01*
M02*
