# Supplementary material for: Automated flight-interception traps for interval sampling of insects
Source: PLoS One. 2020 Jul 10;15(7):e0229476. doi: 10.1371/journal.pone.0229476 (PMC7351151; doi:10.1371/journal.pone.0229476)
Supplement: S6 Appendix — (ZIP) [file pone.0229476.s006.zip › SOLDERMASK_BOTTOM.art]

G04 ================== begin FILE IDENTIFICATION RECORD ==================*
G04 Layout Name:  insektenfalle_2_1.brd*
G04 Film Name:    SOLDERMASK_BOTTOM*
G04 File Format:  Gerber RS274X*
G04 File Origin:  Cadence Allegro 17.2-S050*
G04 Origin Date:  Fri Apr 12 14:35:27 2019*
G04 *
G04 Layer:  PIN/SOLDERMASK_BOTTOM*
G04 *
G04 Offset:    (0.0000 0.0000)*
G04 Mirror:    No*
G04 Mode:      Positive*
G04 Rotation:  0*
G04 FullContactRelief:  No*
G04 UndefLineWidth:     0.0000*
G04 ================== end FILE IDENTIFICATION RECORD ====================*
%FSLAX25Y25*MOMM*%
%IR0*IPPOS*OFA0.00000B0.00000*MIA0B0*SFA1.00000B1.00000*%
%ADD12R,.8636X1.016*%
%ADD14R,.8636X1.27*%
%AMMACRO10*
4,1,40,-.5,-.3,
-.5,.3,
-.498481,.317365,
-.493969,.334202,
-.486603,.35,
-.476604,.364279,
-.464279,.376604,
-.45,.386603,
-.434202,.393969,
-.417365,.398481,
-.4,.4,
.4,.4,
.417365,.398481,
.434202,.393969,
.45,.386603,
.464279,.376604,
.476604,.364279,
.486603,.35,
.493969,.334202,
.498481,.317365,
.5,.3,
.5,-.3,
.498481,-.317365,
.493969,-.334202,
.486603,-.35,
.476604,-.364279,
.464279,-.376604,
.45,-.386603,
.434202,-.393969,
.417365,-.398481,
.4,-.4,
-.4,-.4,
-.417365,-.398481,
-.434202,-.393969,
-.45,-.386603,
-.464279,-.376604,
-.476604,-.364279,
-.486603,-.35,
-.493969,-.334202,
-.498481,-.317365,
-.5,-.3,
0.0*
%
%ADD10MACRO10*%
%AMMACRO13*
4,1,40,-.525,-.275,
-.525,.275,
-.523481,.292365,
-.518969,.309202,
-.511603,.325,
-.501604,.339279,
-.489279,.351604,
-.475,.361603,
-.459202,.368969,
-.442365,.373481,
-.425,.375,
.425,.375,
.442365,.373481,
.459202,.368969,
.475,.361603,
.489279,.351604,
.501604,.339279,
.511603,.325,
.518969,.309202,
.523481,.292365,
.525,.275,
.525,-.275,
.523481,-.292365,
.518969,-.309202,
.511603,-.325,
.501604,-.339279,
.489279,-.351604,
.475,-.361603,
.459202,-.368969,
.442365,-.373481,
.425,-.375,
-.425,-.375,
-.442365,-.373481,
-.459202,-.368969,
-.475,-.361603,
-.489279,-.351604,
-.501604,-.339279,
-.511603,-.325,
-.518969,-.309202,
-.523481,-.292365,
-.525,-.275,
0.0*
%
%ADD13MACRO13*%
%AMMACRO16*
4,1,40,-.95,-.375,
-.95,.375,
-.948481,.392365,
-.943969,.409202,
-.936603,.425,
-.926604,.439279,
-.914279,.451604,
-.9,.461603,
-.884202,.468969,
-.867365,.473481,
-.85,.475,
.85,.475,
.867365,.473481,
.884202,.468969,
.9,.461603,
.914279,.451604,
.926604,.439279,
.936603,.425,
.943969,.409202,
.948481,.392365,
.95,.375,
.95,-.375,
.948481,-.392365,
.943969,-.409202,
.936603,-.425,
.926604,-.439279,
.914279,-.451604,
.9,-.461603,
.884202,-.468969,
.867365,-.473481,
.85,-.475,
-.85,-.475,
-.867365,-.473481,
-.884202,-.468969,
-.9,-.461603,
-.914279,-.451604,
-.926604,-.439279,
-.936603,-.425,
-.943969,-.409202,
-.948481,-.392365,
-.95,-.375,
0.0*
%
%ADD16MACRO16*%
%ADD15C,2.032*%
%ADD11C,7.4*%
%LPD*%
G75*
G54D10*
X230000Y2100000D03*
Y2260000D03*
X760000Y2100000D03*
Y2260000D03*
X3640000Y6785000D03*
Y6625000D03*
G54D11*
X1000000Y500000D03*
G54D12*
X400000Y2100000D03*
X590000D03*
G54D13*
X400000Y1951200D03*
Y1788800D03*
G54D14*
X495000Y2340000D03*
G54D15*
X1905000Y3700000D03*
X1735000Y4750000D03*
X2725000Y3630000D03*
X2640000Y4230000D03*
X2450000Y5100000D03*
X2800000D03*
G54D16*
X3830000Y6777500D03*
Y6472500D03*
M02*
