# Supplementary material for: Automated flight-interception traps for interval sampling of insects
Source: PLoS One. 2020 Jul 10;15(7):e0229476. doi: 10.1371/journal.pone.0229476 (PMC7351151; doi:10.1371/journal.pone.0229476)
Supplement: S6 Appendix — (ZIP) [file pone.0229476.s006.zip › SOLDERMASK_TOP.art]

G04 ================== begin FILE IDENTIFICATION RECORD ==================*
G04 Layout Name:  insektenfalle_2_1.brd*
G04 Film Name:    SOLDERMASK_TOP*
G04 File Format:  Gerber RS274X*
G04 File Origin:  Cadence Allegro 17.2-S050*
G04 Origin Date:  Fri Apr 12 14:35:27 2019*
G04 *
G04 Layer:  PIN/SOLDERMASK_TOP*
G04 *
G04 Offset:    (0.0000 0.0000)*
G04 Mirror:    No*
G04 Mode:      Positive*
G04 Rotation:  0*
G04 FullContactRelief:  No*
G04 UndefLineWidth:     0.0000*
G04 ================== end FILE IDENTIFICATION RECORD ====================*
%FSLAX25Y25*MOMM*%
%IR0*IPPOS*OFA0.00000B0.00000*MIA0B0*SFA1.00000B1.00000*%
%AMMACRO21*
4,1,40,.95,-.375,
.95,.375,
.948481,.392365,
.943969,.409202,
.936603,.425,
.926604,.439279,
.914279,.451604,
.9,.461603,
.884202,.468969,
.867365,.473481,
.85,.475,
-.85,.475,
-.867365,.473481,
-.884202,.468969,
-.9,.461603,
-.914279,.451604,
-.926604,.439279,
-.936603,.425,
-.943969,.409202,
-.948481,.392365,
-.95,.375,
-.95,-.375,
-.948481,-.392365,
-.943969,-.409202,
-.936603,-.425,
-.926604,-.439279,
-.914279,-.451604,
-.9,-.461603,
-.884202,-.468969,
-.867365,-.473481,
-.85,-.475,
.85,-.475,
.867365,-.473481,
.884202,-.468969,
.9,-.461603,
.914279,-.451604,
.926604,-.439279,
.936603,-.425,
.943969,-.409202,
.948481,-.392365,
.95,-.375,
0.0*
%
%ADD21MACRO21*%
%AMMACRO37*
4,1,40,-.375,-.95,
.375,-.95,
.392365,-.948481,
.409202,-.943969,
.425,-.936603,
.439279,-.926604,
.451604,-.914279,
.461603,-.9,
.468969,-.884202,
.473481,-.867365,
.475,-.85,
.475,.85,
.473481,.867365,
.468969,.884202,
.461603,.9,
.451604,.914279,
.439279,.926604,
.425,.936603,
.409202,.943969,
.392365,.948481,
.375,.95,
-.375,.95,
-.392365,.948481,
-.409202,.943969,
-.425,.936603,
-.439279,.926604,
-.451604,.914279,
-.461603,.9,
-.468969,.884202,
-.473481,.867365,
-.475,.85,
-.475,-.85,
-.473481,-.867365,
-.468969,-.884202,
-.461603,-.9,
-.451604,-.914279,
-.439279,-.926604,
-.425,-.936603,
-.409202,-.943969,
-.392365,-.948481,
-.375,-.95,
0.0*
%
%ADD37MACRO37*%
%ADD43R,1.02X.41*%
%ADD29O,2.4X.8*%
%ADD41O,.8X2.4*%
%ADD26R,.8636X1.016*%
%ADD27R,.8636X1.27*%
%AMMACRO36*
4,1,12,.525,1.85,
0.0,1.85,
-.525,1.325,
-.525,-1.325,
0.0,-1.85,
.525,-1.85,
.525,-.885,
.0805,-.4405,
.075,-.4405,
.075,.4405,
.5195,.885,
.525,.885,
.525,1.85,
0.0*
%
%ADD36MACRO36*%
%ADD50R,.5588X1.27*%
%ADD42R,.7366X2.921*%
%AMMACRO40*
4,1,40,.3,.5,
-.3,.5,
-.317365,.498481,
-.334202,.493969,
-.35,.486603,
-.364279,.476604,
-.376604,.464279,
-.386603,.45,
-.393969,.434202,
-.398481,.417365,
-.4,.4,
-.4,-.4,
-.398481,-.417365,
-.393969,-.434202,
-.386603,-.45,
-.376604,-.464279,
-.364279,-.476604,
-.35,-.486603,
-.334202,-.493969,
-.317365,-.498481,
-.3,-.5,
.3,-.5,
.317365,-.498481,
.334202,-.493969,
.35,-.486603,
.364279,-.476604,
.376604,-.464279,
.386603,-.45,
.393969,-.434202,
.398481,-.417365,
.4,-.4,
.4,.4,
.398481,.417365,
.393969,.434202,
.386603,.45,
.376604,.464279,
.364279,.476604,
.35,.486603,
.334202,.493969,
.317365,.498481,
.3,.5,
0.0*
%
%ADD40MACRO40*%
%AMMACRO22*
4,1,40,-.5,.3,
-.5,-.3,
-.498481,-.317365,
-.493969,-.334202,
-.486603,-.35,
-.476604,-.364279,
-.464279,-.376604,
-.45,-.386603,
-.434202,-.393969,
-.417365,-.398481,
-.4,-.4,
.4,-.4,
.417365,-.398481,
.434202,-.393969,
.45,-.386603,
.464279,-.376604,
.476604,-.364279,
.486603,-.35,
.493969,-.334202,
.498481,-.317365,
.5,-.3,
.5,.3,
.498481,.317365,
.493969,.334202,
.486603,.35,
.476604,.364279,
.464279,.376604,
.45,.386603,
.434202,.393969,
.417365,.398481,
.4,.4,
-.4,.4,
-.417365,.398481,
-.434202,.393969,
-.45,.386603,
-.464279,.376604,
-.476604,.364279,
-.486603,.35,
-.493969,.334202,
-.498481,.317365,
-.5,.3,
0.0*
%
%ADD22MACRO22*%
%AMMACRO25*
4,1,40,.275,.525,
-.275,.525,
-.292365,.523481,
-.309202,.518969,
-.325,.511603,
-.339279,.501604,
-.351604,.489279,
-.361603,.475,
-.368969,.459202,
-.373481,.442365,
-.375,.425,
-.375,-.425,
-.373481,-.442365,
-.368969,-.459202,
-.361603,-.475,
-.351604,-.489279,
-.339279,-.501604,
-.325,-.511603,
-.309202,-.518969,
-.292365,-.523481,
-.275,-.525,
.275,-.525,
.292365,-.523481,
.309202,-.518969,
.325,-.511603,
.339279,-.501604,
.351604,-.489279,
.361603,-.475,
.368969,-.459202,
.373481,-.442365,
.375,-.425,
.375,.425,
.373481,.442365,
.368969,.459202,
.361603,.475,
.351604,.489279,
.339279,.501604,
.325,.511603,
.309202,.518969,
.292365,.523481,
.275,.525,
0.0*
%
%ADD25MACRO25*%
%AMMACRO48*
4,1,44,.13,.3975,
.13,-.3975,
.129518,-.403133,
.128066,-.408597,
.125687,-.413726,
.122453,-.418364,
.118463,-.42237,
.113839,-.425622,
.108719,-.428022,
.103261,-.429496,
.09763,-.43,
.0975,-.43,
-.0975,-.43,
-.103133,-.429518,
-.108597,-.428066,
-.113726,-.425687,
-.118364,-.422453,
-.12237,-.418463,
-.125622,-.413839,
-.128022,-.408719,
-.129496,-.403261,
-.13,-.39763,
-.13,-.3975,
-.13,.3975,
-.129518,.403133,
-.128066,.408597,
-.125687,.413726,
-.122453,.418364,
-.118463,.42237,
-.113839,.425622,
-.108719,.428022,
-.103261,.429496,
-.09763,.43,
-.0975,.43,
.0975,.43,
.103133,.429518,
.108597,.428066,
.113726,.425687,
.118364,.422453,
.12237,.418463,
.125622,.413839,
.128022,.408719,
.129496,.403261,
.13,.39763,
.13,.3975,
0.0*
%
%ADD48MACRO48*%
%AMMACRO46*
4,1,40,.375,.95,
-.375,.95,
-.392365,.948481,
-.409202,.943969,
-.425,.936603,
-.439279,.926604,
-.451604,.914279,
-.461603,.9,
-.468969,.884202,
-.473481,.867365,
-.475,.85,
-.475,-.85,
-.473481,-.867365,
-.468969,-.884202,
-.461603,-.9,
-.451604,-.914279,
-.439279,-.926604,
-.425,-.936603,
-.409202,-.943969,
-.392365,-.948481,
-.375,-.95,
.375,-.95,
.392365,-.948481,
.409202,-.943969,
.425,-.936603,
.439279,-.926604,
.451604,-.914279,
.461603,-.9,
.468969,-.884202,
.473481,-.867365,
.475,-.85,
.475,.85,
.473481,.867365,
.468969,.884202,
.461603,.9,
.451604,.914279,
.439279,.926604,
.425,.936603,
.409202,.943969,
.392365,.948481,
.375,.95,
0.0*
%
%ADD46MACRO46*%
%ADD38R,2.1X1.*%
%AMMACRO15*
4,1,40,-.95,.375,
-.95,-.375,
-.948481,-.392365,
-.943969,-.409202,
-.936603,-.425,
-.926604,-.439279,
-.914279,-.451604,
-.9,-.461603,
-.884202,-.468969,
-.867365,-.473481,
-.85,-.475,
.85,-.475,
.867365,-.473481,
.884202,-.468969,
.9,-.461603,
.914279,-.451604,
.926604,-.439279,
.936603,-.425,
.943969,-.409202,
.948481,-.392365,
.95,-.375,
.95,.375,
.948481,.392365,
.943969,.409202,
.936603,.425,
.926604,.439279,
.914279,.451604,
.9,.461603,
.884202,.468969,
.867365,.473481,
.85,.475,
-.85,.475,
-.867365,.473481,
-.884202,.468969,
-.9,.461603,
-.914279,.451604,
-.926604,.439279,
-.936603,.425,
-.943969,.409202,
-.948481,.392365,
-.95,.375,
0.0*
%
%ADD15MACRO15*%
%ADD30R,2.X1.3*%
%ADD52R,1.4X2.1*%
%ADD31R,1.6X2.*%
%ADD53R,1.25X1.1*%
%ADD47R,5.3X5.3*%
%ADD39R,.3X.7*%
%ADD20R,.63X.3*%
%ADD19R,.3X.63*%
%ADD24C,2.032*%
%ADD14C,1.016*%
%ADD12R,2.54X1.27*%
%ADD34R,2.75X1.8*%
%ADD51R,1.016X1.2192*%
%ADD16R,3.25X1.85*%
%ADD45R,2.2X2.2*%
%ADD10C,7.4*%
%ADD11R,1.651X3.429*%
%ADD17R,1.524X1.524*%
%ADD18R,1.85X1.85*%
%AMMACRO35*
4,1,12,-.525,-1.85,
0.0,-1.85,
.525,-1.325,
.525,1.325,
0.0,1.85,
-.525,1.85,
-.525,.885,
-.0805,.4405,
-.075,.4405,
-.075,-.4405,
-.5195,-.885,
-.525,-.885,
-.525,-1.85,
0.0*
%
%ADD35MACRO35*%
%AMMACRO44*
4,1,40,.5,-.3,
.5,.3,
.498481,.317365,
.493969,.334202,
.486603,.35,
.476604,.364279,
.464279,.376604,
.45,.386603,
.434202,.393969,
.417365,.398481,
.4,.4,
-.4,.4,
-.417365,.398481,
-.434202,.393969,
-.45,.386603,
-.464279,.376604,
-.476604,.364279,
-.486603,.35,
-.493969,.334202,
-.498481,.317365,
-.5,.3,
-.5,-.3,
-.498481,-.317365,
-.493969,-.334202,
-.486603,-.35,
-.476604,-.364279,
-.464279,-.376604,
-.45,-.386603,
-.434202,-.393969,
-.417365,-.398481,
-.4,-.4,
.4,-.4,
.417365,-.398481,
.434202,-.393969,
.45,-.386603,
.464279,-.376604,
.476604,-.364279,
.486603,-.35,
.493969,-.334202,
.498481,-.317365,
.5,-.3,
0.0*
%
%ADD44MACRO44*%
%AMMACRO28*
4,1,40,-.3,-.5,
.3,-.5,
.317365,-.498481,
.334202,-.493969,
.35,-.486603,
.364279,-.476604,
.376604,-.464279,
.386603,-.45,
.393969,-.434202,
.398481,-.417365,
.4,-.4,
.4,.4,
.398481,.417365,
.393969,.434202,
.386603,.45,
.376604,.464279,
.364279,.476604,
.35,.486603,
.334202,.493969,
.317365,.498481,
.3,.5,
-.3,.5,
-.317365,.498481,
-.334202,.493969,
-.35,.486603,
-.364279,.476604,
-.376604,.464279,
-.386603,.45,
-.393969,.434202,
-.398481,.417365,
-.4,.4,
-.4,-.4,
-.398481,-.417365,
-.393969,-.434202,
-.386603,-.45,
-.376604,-.464279,
-.364279,-.476604,
-.35,-.486603,
-.334202,-.493969,
-.317365,-.498481,
-.3,-.5,
0.0*
%
%ADD28MACRO28*%
%AMMACRO49*
4,1,44,-.3975,.13,
.3975,.13,
.403133,.129518,
.408597,.128066,
.413726,.125687,
.418364,.122453,
.42237,.118463,
.425622,.113839,
.428022,.108719,
.429496,.103261,
.43,.09763,
.43,.0975,
.43,-.0975,
.429518,-.103133,
.428066,-.108597,
.425687,-.113726,
.422453,-.118364,
.418463,-.12237,
.413839,-.125622,
.408719,-.128022,
.403261,-.129496,
.39763,-.13,
.3975,-.13,
-.3975,-.13,
-.403133,-.129518,
-.408597,-.128066,
-.413726,-.125687,
-.418364,-.122453,
-.42237,-.118463,
-.425622,-.113839,
-.428022,-.108719,
-.429496,-.103261,
-.43,-.09763,
-.43,-.0975,
-.43,.0975,
-.429518,.103133,
-.428066,.108597,
-.425687,.113726,
-.422453,.118364,
-.418463,.12237,
-.413839,.125622,
-.408719,.128022,
-.403261,.129496,
-.39763,.13,
-.3975,.13,
0.0*
%
%ADD49MACRO49*%
%AMMACRO32*
4,1,40,.525,-.275,
.525,.275,
.523481,.292365,
.518969,.309202,
.511603,.325,
.501604,.339279,
.489279,.351604,
.475,.361603,
.459202,.368969,
.442365,.373481,
.425,.375,
-.425,.375,
-.442365,.373481,
-.459202,.368969,
-.475,.361603,
-.489279,.351604,
-.501604,.339279,
-.511603,.325,
-.518969,.309202,
-.523481,.292365,
-.525,.275,
-.525,-.275,
-.523481,-.292365,
-.518969,-.309202,
-.511603,-.325,
-.501604,-.339279,
-.489279,-.351604,
-.475,-.361603,
-.459202,-.368969,
-.442365,-.373481,
-.425,-.375,
.425,-.375,
.442365,-.373481,
.459202,-.368969,
.475,-.361603,
.489279,-.351604,
.501604,-.339279,
.511603,-.325,
.518969,-.309202,
.523481,-.292365,
.525,-.275,
0.0*
%
%ADD32MACRO32*%
%AMMACRO23*
4,1,40,-.275,-.525,
.275,-.525,
.292365,-.523481,
.309202,-.518969,
.325,-.511603,
.339279,-.501604,
.351604,-.489279,
.361603,-.475,
.368969,-.459202,
.373481,-.442365,
.375,-.425,
.375,.425,
.373481,.442365,
.368969,.459202,
.361603,.475,
.351604,.489279,
.339279,.501604,
.325,.511603,
.309202,.518969,
.292365,.523481,
.275,.525,
-.275,.525,
-.292365,.523481,
-.309202,.518969,
-.325,.511603,
-.339279,.501604,
-.351604,.489279,
-.361603,.475,
-.368969,.459202,
-.373481,.442365,
-.375,.425,
-.375,-.425,
-.373481,-.442365,
-.368969,-.459202,
-.361603,-.475,
-.351604,-.489279,
-.339279,-.501604,
-.325,-.511603,
-.309202,-.518969,
-.292365,-.523481,
-.275,-.525,
0.0*
%
%ADD23MACRO23*%
%ADD13R,2.5908X1.8288*%
%AMMACRO33*
4,1,40,.775,-.362,
.775,.362,
.773481,.379365,
.768969,.396202,
.761603,.412,
.751604,.426279,
.739279,.438604,
.725,.448603,
.709202,.455969,
.692365,.460481,
.675,.462,
-.675,.462,
-.692365,.460481,
-.709202,.455969,
-.725,.448603,
-.739279,.438604,
-.751604,.426279,
-.761603,.412,
-.768969,.396202,
-.773481,.379365,
-.775,.362,
-.775,-.362,
-.773481,-.379365,
-.768969,-.396202,
-.761603,-.412,
-.751604,-.426279,
-.739279,-.438604,
-.725,-.448603,
-.709202,-.455969,
-.692365,-.460481,
-.675,-.462,
.675,-.462,
.692365,-.460481,
.709202,-.455969,
.725,-.448603,
.739279,-.438604,
.751604,-.426279,
.761603,-.412,
.768969,-.396202,
.773481,-.379365,
.775,-.362,
0.0*
%
%ADD33MACRO33*%
%LPD*%
G75*
G54D10*
X1000000Y500000D03*
G54D11*
X463000Y1091500D03*
Y2768500D03*
X453000Y3651500D03*
Y4728500D03*
G54D20*
X1907000Y1875000D03*
Y1925000D03*
Y1975000D03*
Y2025000D03*
X2183000D03*
Y1975000D03*
Y1925000D03*
Y1875000D03*
G54D12*
X805000Y1480000D03*
Y2080000D03*
Y1780000D03*
Y2380000D03*
X795000Y4340000D03*
Y4040000D03*
G54D30*
X2180000Y685000D03*
Y935000D03*
G54D21*
X1515000Y2062500D03*
Y1757500D03*
X2625000Y2482500D03*
Y2177500D03*
X2885000Y2452500D03*
Y2147500D03*
G54D13*
X1435000Y929460D03*
Y1440000D03*
X1465000Y2390000D03*
Y2900540D03*
X1835000Y929460D03*
Y1440000D03*
X1855000Y2390000D03*
Y2900540D03*
G54D31*
X2470000Y810000D03*
G54D22*
X1725000Y1850000D03*
Y2010000D03*
X2645000Y1750000D03*
Y1910000D03*
X2485000Y1690000D03*
Y1850000D03*
X2795000Y2690000D03*
X3205000Y2670000D03*
X2795000Y2850000D03*
X3205000Y2830000D03*
X3550000Y2980000D03*
Y3140000D03*
G54D40*
X2095000Y3990000D03*
X2255000D03*
X3865000Y1980000D03*
X4170000D03*
X4330000D03*
X4025000D03*
X4045000Y3370000D03*
X4205000D03*
G54D23*
X1898800Y3280000D03*
X2386200Y1350000D03*
X2223800D03*
X2061200Y3280000D03*
X2456200Y4650000D03*
X2293800D03*
X4313800Y2690000D03*
X4206200Y3200000D03*
X4043800D03*
X4476200Y2690000D03*
G54D32*
X2545000Y1351200D03*
Y1188800D03*
X2330000Y1851200D03*
Y1688800D03*
X2610000Y4701200D03*
Y4538800D03*
X2805000Y1911200D03*
Y1748800D03*
X3705000Y1721200D03*
Y1558800D03*
G54D14*
X1200000Y1450000D03*
Y2350000D03*
X1975000Y660000D03*
X2095000Y1190000D03*
X2315000Y2130000D03*
X2215000Y2250000D03*
X2290000Y2460000D03*
X3140000Y4680000D03*
X4230000Y2970000D03*
G54D50*
X3496020Y3659540D03*
X3683980D03*
Y3400460D03*
X3590000D03*
X3496020D03*
G54D41*
X2580000Y5558000D03*
X2460000D03*
X2340000D03*
X3060000D03*
X2940000D03*
X2820000D03*
X2700000D03*
G54D33*
X2605000Y2686200D03*
Y2873800D03*
G54D51*
X4105000Y1530000D03*
X3904340D03*
G54D24*
X1905000Y3700000D03*
X1735000Y4750000D03*
X2725000Y3630000D03*
X2640000Y4230000D03*
X2450000Y5100000D03*
X2800000D03*
G54D15*
X1245000Y1757500D03*
Y2062500D03*
Y4187500D03*
Y4492500D03*
X1895000Y3997500D03*
Y4302500D03*
X2995000Y2677500D03*
Y2982500D03*
G54D42*
X3157500Y671720D03*
X3030500D03*
X2903500D03*
X3157500Y1088280D03*
X3030500D03*
X2903500D03*
X3792500Y671720D03*
X3665500D03*
X3538500D03*
X3411500D03*
X3284500D03*
X3792500Y1088280D03*
X3665500D03*
X3538500D03*
X3411500D03*
X3284500D03*
X4046500Y671720D03*
X3919500D03*
X4046500Y1088280D03*
X3919500D03*
G54D16*
X1175000Y3450000D03*
X1615000D03*
G54D34*
X2285000Y2680000D03*
Y2920000D03*
G54D52*
X4385000Y3210000D03*
Y4210000D03*
X5030000Y700000D03*
X4570000D03*
Y1700000D03*
X5030000D03*
X4845000Y3210000D03*
Y4210000D03*
G54D25*
X1898800Y3430000D03*
X2123800Y1530000D03*
X2286200D03*
X2061200Y3430000D03*
X4313800Y2200000D03*
Y2360000D03*
Y2520000D03*
X4478800Y1980000D03*
X4641200D03*
X4476200Y2200000D03*
Y2360000D03*
Y2520000D03*
G54D43*
X3025000Y1505000D03*
Y1570000D03*
Y1635000D03*
Y1700000D03*
X3515000Y1505000D03*
Y1700000D03*
Y1635000D03*
Y1570000D03*
G54D44*
X3095000Y2460000D03*
Y2300000D03*
G54D35*
X2472500Y3630000D03*
G54D17*
X1285000Y3970000D03*
X1615200D03*
G54D53*
X4537500Y3000000D03*
X4772500D03*
G54D26*
X1655000Y4260000D03*
X1467040D03*
G54D18*
X2045000Y1950000D03*
G54D45*
X3280000Y3035000D03*
Y3545000D03*
G54D36*
X2207500Y3630000D03*
G54D27*
X1561020Y4460660D03*
G54D28*
X1985000Y4650000D03*
X2385000Y1190000D03*
X2225000D03*
X2145000Y4650000D03*
X3670000Y3820000D03*
X3510000D03*
G54D19*
X2020000Y1812000D03*
X1970000D03*
Y2088000D03*
X2020000D03*
X2120000Y1812000D03*
X2070000D03*
Y2088000D03*
X2120000D03*
G54D46*
X3872500Y1780000D03*
X4177500D03*
G54D37*
X2402500Y3990000D03*
X2707500D03*
G54D47*
X3715000Y2480000D03*
G54D38*
X2335000Y4350000D03*
G54D29*
X2135000Y5572000D03*
Y5692000D03*
Y5812000D03*
Y5932000D03*
Y6052000D03*
Y6172000D03*
Y6292000D03*
Y6412000D03*
Y6532000D03*
Y6652000D03*
Y6772000D03*
Y6892000D03*
X3265000Y5692000D03*
Y5572000D03*
Y6292000D03*
Y6172000D03*
Y6052000D03*
Y5932000D03*
Y5812000D03*
Y6892000D03*
Y6772000D03*
Y6652000D03*
Y6532000D03*
Y6412000D03*
G54D39*
X2210000Y4455000D03*
X2260000D03*
X2310000D03*
X2360000D03*
X2410000D03*
X2460000D03*
Y4245000D03*
X2410000D03*
X2360000D03*
X2310000D03*
X2260000D03*
X2210000D03*
G54D48*
X3840000Y2136500D03*
X3790000D03*
X3740000D03*
X3690000D03*
X3640000D03*
X3590000D03*
X3540000D03*
X3490000D03*
X3440000D03*
Y2823500D03*
X3490000D03*
X3540000D03*
X3590000D03*
X3640000D03*
X3690000D03*
X3740000D03*
X3790000D03*
X3840000D03*
X3990000Y2136500D03*
X3940000D03*
X3890000D03*
Y2823500D03*
X3940000D03*
X3990000D03*
G54D49*
X3371500Y2205000D03*
Y2255000D03*
Y2305000D03*
Y2355000D03*
Y2405000D03*
Y2455000D03*
Y2505000D03*
Y2555000D03*
Y2605000D03*
Y2655000D03*
Y2705000D03*
Y2755000D03*
X4058500Y2705000D03*
Y2655000D03*
Y2605000D03*
Y2555000D03*
Y2505000D03*
Y2455000D03*
Y2405000D03*
Y2355000D03*
Y2305000D03*
Y2255000D03*
Y2205000D03*
Y2755000D03*
M02*
