# Supplementary material for: Automated flight-interception traps for interval sampling of insects
Source: PLoS One. 2020 Jul 10;15(7):e0229476. doi: 10.1371/journal.pone.0229476 (PMC7351151; doi:10.1371/journal.pone.0229476)
Supplement: S6 Appendix — (ZIP) [file pone.0229476.s006.zip › TOP.art]

G04 ================== begin FILE IDENTIFICATION RECORD ==================*
G04 Layout Name:  insektenfalle_2_1.brd*
G04 Film Name:    TOP*
G04 File Format:  Gerber RS274X*
G04 File Origin:  Cadence Allegro 17.2-S050*
G04 Origin Date:  Fri Apr 12 14:35:27 2019*
G04 *
G04 Layer:  ETCH/TOP*
G04 Layer:  PIN/TOP*
G04 Layer:  VIA CLASS/TOP*
G04 *
G04 Offset:    (0.0000 0.0000)*
G04 Mirror:    No*
G04 Mode:      Positive*
G04 Rotation:  0*
G04 FullContactRelief:  No*
G04 UndefLineWidth:     0.0000*
G04 ================== end FILE IDENTIFICATION RECORD ====================*
%FSLAX25Y25*MOMM*%
%IR0*IPPOS*OFA0.00000B0.00000*MIA0B0*SFA1.00000B1.00000*%
%AMMACRO38*
4,1,40,-.325,-.9,
.325,-.9,
.342365,-.898481,
.359202,-.893969,
.375,-.886603,
.389279,-.876604,
.401604,-.864279,
.411603,-.85,
.418969,-.834202,
.423481,-.817365,
.425,-.8,
.425,.8,
.423481,.817365,
.418969,.834202,
.411603,.85,
.401604,.864279,
.389279,.876604,
.375,.886603,
.359202,.893969,
.342365,.898481,
.325,.9,
-.325,.9,
-.342365,.898481,
-.359202,.893969,
-.375,.886603,
-.389279,.876604,
-.401604,.864279,
-.411603,.85,
-.418969,.834202,
-.423481,.817365,
-.425,.8,
-.425,-.8,
-.423481,-.817365,
-.418969,-.834202,
-.411603,-.85,
-.401604,-.864279,
-.389279,-.876604,
-.375,-.886603,
-.359202,-.893969,
-.342365,-.898481,
-.325,-.9,
0.0*
%
%ADD38MACRO38*%
%AMMACRO33*
4,1,40,.475,-.225,
.475,.225,
.473481,.242365,
.468969,.259202,
.461603,.275,
.451604,.289279,
.439279,.301604,
.425,.311603,
.409202,.318969,
.392365,.323481,
.375,.325,
-.375,.325,
-.392365,.323481,
-.409202,.318969,
-.425,.311603,
-.439279,.301604,
-.451604,.289279,
-.461603,.275,
-.468969,.259202,
-.473481,.242365,
-.475,.225,
-.475,-.225,
-.473481,-.242365,
-.468969,-.259202,
-.461603,-.275,
-.451604,-.289279,
-.439279,-.301604,
-.425,-.311603,
-.409202,-.318969,
-.392365,-.323481,
-.375,-.325,
.375,-.325,
.392365,-.323481,
.409202,-.318969,
.425,-.311603,
.439279,-.301604,
.451604,-.289279,
.461603,-.275,
.468969,-.259202,
.473481,-.242365,
.475,-.225,
0.0*
%
%ADD33MACRO33*%
%AMMACRO24*
4,1,40,-.225,-.475,
.225,-.475,
.242365,-.473481,
.259202,-.468969,
.275,-.461603,
.289279,-.451604,
.301604,-.439279,
.311603,-.425,
.318969,-.409202,
.323481,-.392365,
.325,-.375,
.325,.375,
.323481,.392365,
.318969,.409202,
.311603,.425,
.301604,.439279,
.289279,.451604,
.275,.461603,
.259202,.468969,
.242365,.473481,
.225,.475,
-.225,.475,
-.242365,.473481,
-.259202,.468969,
-.275,.461603,
-.289279,.451604,
-.301604,.439279,
-.311603,.425,
-.318969,.409202,
-.323481,.392365,
-.325,.375,
-.325,-.375,
-.323481,-.392365,
-.318969,-.409202,
-.311603,-.425,
-.301604,-.439279,
-.289279,-.451604,
-.275,-.461603,
-.259202,-.468969,
-.242365,-.473481,
-.225,-.475,
0.0*
%
%ADD24MACRO24*%
%ADD44R,1.02X.41*%
%ADD30O,2.4X.8*%
%ADD42O,.8X2.4*%
%ADD27R,.8636X1.016*%
%ADD28R,.8636X1.27*%
%AMMACRO37*
4,1,12,.525,1.85,
0.0,1.85,
-.525,1.325,
-.525,-1.325,
0.0,-1.85,
.525,-1.85,
.525,-.885,
.0805,-.4405,
.075,-.4405,
.075,.4405,
.5195,.885,
.525,.885,
.525,1.85,
0.0*
%
%ADD37MACRO37*%
%ADD10C,.6096*%
%ADD51R,.5588X1.27*%
%ADD43R,.7366X2.921*%
%AMMACRO41*
4,1,40,.25,.45,
-.25,.45,
-.267365,.448481,
-.284202,.443969,
-.3,.436603,
-.314279,.426604,
-.326604,.414279,
-.336603,.4,
-.343969,.384202,
-.348481,.367365,
-.35,.35,
-.35,-.35,
-.348481,-.367365,
-.343969,-.384202,
-.336603,-.4,
-.326604,-.414279,
-.314279,-.426604,
-.3,-.436603,
-.284202,-.443969,
-.267365,-.448481,
-.25,-.45,
.25,-.45,
.267365,-.448481,
.284202,-.443969,
.3,-.436603,
.314279,-.426604,
.326604,-.414279,
.336603,-.4,
.343969,-.384202,
.348481,-.367365,
.35,-.35,
.35,.35,
.348481,.367365,
.343969,.384202,
.336603,.4,
.326604,.414279,
.314279,.426604,
.3,.436603,
.284202,.443969,
.267365,.448481,
.25,.45,
0.0*
%
%ADD41MACRO41*%
%AMMACRO23*
4,1,40,-.45,.25,
-.45,-.25,
-.448481,-.267365,
-.443969,-.284202,
-.436603,-.3,
-.426604,-.314279,
-.414279,-.326604,
-.4,-.336603,
-.384202,-.343969,
-.367365,-.348481,
-.35,-.35,
.35,-.35,
.367365,-.348481,
.384202,-.343969,
.4,-.336603,
.414279,-.326604,
.426604,-.314279,
.436603,-.3,
.443969,-.284202,
.448481,-.267365,
.45,-.25,
.45,.25,
.448481,.267365,
.443969,.284202,
.436603,.3,
.426604,.314279,
.414279,.326604,
.4,.336603,
.384202,.343969,
.367365,.348481,
.35,.35,
-.35,.35,
-.367365,.348481,
-.384202,.343969,
-.4,.336603,
-.414279,.326604,
-.426604,.314279,
-.436603,.3,
-.443969,.284202,
-.448481,.267365,
-.45,.25,
0.0*
%
%ADD23MACRO23*%
%AMMACRO47*
4,1,40,.325,.9,
-.325,.9,
-.342365,.898481,
-.359202,.893969,
-.375,.886603,
-.389279,.876604,
-.401604,.864279,
-.411603,.85,
-.418969,.834202,
-.423481,.817365,
-.425,.8,
-.425,-.8,
-.423481,-.817365,
-.418969,-.834202,
-.411603,-.85,
-.401604,-.864279,
-.389279,-.876604,
-.375,-.886603,
-.359202,-.893969,
-.342365,-.898481,
-.325,-.9,
.325,-.9,
.342365,-.898481,
.359202,-.893969,
.375,-.886603,
.389279,-.876604,
.401604,-.864279,
.411603,-.85,
.418969,-.834202,
.423481,-.817365,
.425,-.8,
.425,.8,
.423481,.817365,
.418969,.834202,
.411603,.85,
.401604,.864279,
.389279,.876604,
.375,.886603,
.359202,.893969,
.342365,.898481,
.325,.9,
0.0*
%
%ADD47MACRO47*%
%AMMACRO16*
4,1,40,-.9,.325,
-.9,-.325,
-.898481,-.342365,
-.893969,-.359202,
-.886603,-.375,
-.876604,-.389279,
-.864279,-.401604,
-.85,-.411603,
-.834202,-.418969,
-.817365,-.423481,
-.8,-.425,
.8,-.425,
.817365,-.423481,
.834202,-.418969,
.85,-.411603,
.864279,-.401604,
.876604,-.389279,
.886603,-.375,
.893969,-.359202,
.898481,-.342365,
.9,-.325,
.9,.325,
.898481,.342365,
.893969,.359202,
.886603,.375,
.876604,.389279,
.864279,.401604,
.85,.411603,
.834202,.418969,
.817365,.423481,
.8,.425,
-.8,.425,
-.817365,.423481,
-.834202,.418969,
-.85,.411603,
-.864279,.401604,
-.876604,.389279,
-.886603,.375,
-.893969,.359202,
-.898481,.342365,
-.9,.325,
0.0*
%
%ADD16MACRO16*%
%AMMACRO49*
4,1,44,.13,.3975,
.13,-.3975,
.129518,-.403133,
.128066,-.408597,
.125687,-.413726,
.122453,-.418364,
.118463,-.42237,
.113839,-.425622,
.108719,-.428022,
.103261,-.429496,
.09763,-.43,
.0975,-.43,
-.0975,-.43,
-.103133,-.429518,
-.108597,-.428066,
-.113726,-.425687,
-.118364,-.422453,
-.12237,-.418463,
-.125622,-.413839,
-.128022,-.408719,
-.129496,-.403261,
-.13,-.39763,
-.13,-.3975,
-.13,.3975,
-.129518,.403133,
-.128066,.408597,
-.125687,.413726,
-.122453,.418364,
-.118463,.42237,
-.113839,.425622,
-.108719,.428022,
-.103261,.429496,
-.09763,.43,
-.0975,.43,
.0975,.43,
.103133,.429518,
.108597,.428066,
.113726,.425687,
.118364,.422453,
.12237,.418463,
.125622,.413839,
.128022,.408719,
.129496,.403261,
.13,.39763,
.13,.3975,
0.0*
%
%ADD49MACRO49*%
%ADD39R,2.1X1.*%
%AMMACRO26*
4,1,40,.225,.475,
-.225,.475,
-.242365,.473481,
-.259202,.468969,
-.275,.461603,
-.289279,.451604,
-.301604,.439279,
-.311603,.425,
-.318969,.409202,
-.323481,.392365,
-.325,.375,
-.325,-.375,
-.323481,-.392365,
-.318969,-.409202,
-.311603,-.425,
-.301604,-.439279,
-.289279,-.451604,
-.275,-.461603,
-.259202,-.468969,
-.242365,-.473481,
-.225,-.475,
.225,-.475,
.242365,-.473481,
.259202,-.468969,
.275,-.461603,
.289279,-.451604,
.301604,-.439279,
.311603,-.425,
.318969,-.409202,
.323481,-.392365,
.325,-.375,
.325,.375,
.323481,.392365,
.318969,.409202,
.311603,.425,
.301604,.439279,
.289279,.451604,
.275,.461603,
.259202,.468969,
.242365,.473481,
.225,.475,
0.0*
%
%ADD26MACRO26*%
%ADD31R,2.X1.3*%
%ADD53R,1.4X2.1*%
%ADD32R,1.6X2.*%
%ADD54R,1.25X1.1*%
%ADD48R,5.3X5.3*%
%ADD40R,.3X.7*%
%ADD21R,.63X.3*%
%ADD20R,.3X.63*%
%ADD11C,7.*%
%ADD15C,1.016*%
%ADD13R,2.54X1.27*%
%ADD35R,2.75X1.8*%
%ADD52R,1.016X1.2192*%
%ADD17R,3.25X1.85*%
%ADD46R,2.2X2.2*%
%ADD25C,1.651*%
%ADD12R,1.651X3.429*%
%ADD18R,1.524X1.524*%
%ADD19R,1.85X1.85*%
%AMMACRO36*
4,1,12,-.525,-1.85,
0.0,-1.85,
.525,-1.325,
.525,1.325,
0.0,1.85,
-.525,1.85,
-.525,.885,
-.0805,.4405,
-.075,.4405,
-.075,-.4405,
-.5195,-.885,
-.525,-.885,
-.525,-1.85,
0.0*
%
%ADD36MACRO36*%
%AMMACRO45*
4,1,40,.45,-.25,
.45,.25,
.448481,.267365,
.443969,.284202,
.436603,.3,
.426604,.314279,
.414279,.326604,
.4,.336603,
.384202,.343969,
.367365,.348481,
.35,.35,
-.35,.35,
-.367365,.348481,
-.384202,.343969,
-.4,.336603,
-.414279,.326604,
-.426604,.314279,
-.436603,.3,
-.443969,.284202,
-.448481,.267365,
-.45,.25,
-.45,-.25,
-.448481,-.267365,
-.443969,-.284202,
-.436603,-.3,
-.426604,-.314279,
-.414279,-.326604,
-.4,-.336603,
-.384202,-.343969,
-.367365,-.348481,
-.35,-.35,
.35,-.35,
.367365,-.348481,
.384202,-.343969,
.4,-.336603,
.414279,-.326604,
.426604,-.314279,
.436603,-.3,
.443969,-.284202,
.448481,-.267365,
.45,-.25,
0.0*
%
%ADD45MACRO45*%
%AMMACRO29*
4,1,40,-.25,-.45,
.25,-.45,
.267365,-.448481,
.284202,-.443969,
.3,-.436603,
.314279,-.426604,
.326604,-.414279,
.336603,-.4,
.343969,-.384202,
.348481,-.367365,
.35,-.35,
.35,.35,
.348481,.367365,
.343969,.384202,
.336603,.4,
.326604,.414279,
.314279,.426604,
.3,.436603,
.284202,.443969,
.267365,.448481,
.25,.45,
-.25,.45,
-.267365,.448481,
-.284202,.443969,
-.3,.436603,
-.314279,.426604,
-.326604,.414279,
-.336603,.4,
-.343969,.384202,
-.348481,.367365,
-.35,.35,
-.35,-.35,
-.348481,-.367365,
-.343969,-.384202,
-.336603,-.4,
-.326604,-.414279,
-.314279,-.426604,
-.3,-.436603,
-.284202,-.443969,
-.267365,-.448481,
-.25,-.45,
0.0*
%
%ADD29MACRO29*%
%AMMACRO50*
4,1,44,-.3975,.13,
.3975,.13,
.403133,.129518,
.408597,.128066,
.413726,.125687,
.418364,.122453,
.42237,.118463,
.425622,.113839,
.428022,.108719,
.429496,.103261,
.43,.09763,
.43,.0975,
.43,-.0975,
.429518,-.103133,
.428066,-.108597,
.425687,-.113726,
.422453,-.118364,
.418463,-.12237,
.413839,-.125622,
.408719,-.128022,
.403261,-.129496,
.39763,-.13,
.3975,-.13,
-.3975,-.13,
-.403133,-.129518,
-.408597,-.128066,
-.413726,-.125687,
-.418364,-.122453,
-.42237,-.118463,
-.425622,-.113839,
-.428022,-.108719,
-.429496,-.103261,
-.43,-.09763,
-.43,-.0975,
-.43,.0975,
-.429518,.103133,
-.428066,.108597,
-.425687,.113726,
-.422453,.118364,
-.418463,.12237,
-.413839,.125622,
-.408719,.128022,
-.403261,.129496,
-.39763,.13,
-.3975,.13,
0.0*
%
%ADD50MACRO50*%
%ADD14R,2.5908X1.8288*%
%AMMACRO34*
4,1,40,.725,-.312,
.725,.312,
.723481,.329365,
.718969,.346202,
.711603,.362,
.701604,.376279,
.689279,.388604,
.675,.398603,
.659202,.405969,
.642365,.410481,
.625,.412,
-.625,.412,
-.642365,.410481,
-.659202,.405969,
-.675,.398603,
-.689279,.388604,
-.701604,.376279,
-.711603,.362,
-.718969,.346202,
-.723481,.329365,
-.725,.312,
-.725,-.312,
-.723481,-.329365,
-.718969,-.346202,
-.711603,-.362,
-.701604,-.376279,
-.689279,-.388604,
-.675,-.398603,
-.659202,-.405969,
-.642365,-.410481,
-.625,-.412,
.625,-.412,
.642365,-.410481,
.659202,-.405969,
.675,-.398603,
.689279,-.388604,
.701604,-.376279,
.711603,-.362,
.718969,-.346202,
.723481,-.329365,
.725,-.312,
0.0*
%
%ADD34MACRO34*%
%AMMACRO22*
4,1,40,.9,-.325,
.9,.325,
.898481,.342365,
.893969,.359202,
.886603,.375,
.876604,.389279,
.864279,.401604,
.85,.411603,
.834202,.418969,
.817365,.423481,
.8,.425,
-.8,.425,
-.817365,.423481,
-.834202,.418969,
-.85,.411603,
-.864279,.401604,
-.876604,.389279,
-.886603,.375,
-.893969,.359202,
-.898481,.342365,
-.9,.325,
-.9,-.325,
-.898481,-.342365,
-.893969,-.359202,
-.886603,-.375,
-.876604,-.389279,
-.864279,-.401604,
-.85,-.411603,
-.834202,-.418969,
-.817365,-.423481,
-.8,-.425,
.8,-.425,
.817365,-.423481,
.834202,-.418969,
.85,-.411603,
.864279,-.401604,
.876604,-.389279,
.886603,-.375,
.893969,-.359202,
.898481,-.342365,
.9,-.325,
0.0*
%
%ADD22MACRO22*%
%ADD55C,.3*%
%ADD56C,.5*%
%ADD57C,.25*%
%ADD58C,.35*%
%ADD59C,.254*%
%ADD60C,1.*%
%ADD63C,.864*%
%ADD65C,8.0004*%
%ADD61C,1.2704*%
%ADD66O,1.0544X2.6544*%
%ADD64C,1.9054*%
%ADD62C,7.2544*%
G75*
%LPD*%
G75*
G36*
G01X5331400Y2724030D02*
G03X4604400Y2559320I-331402J-224030D01*
G02X4587810Y2553050I-10049J1505D01*
G03X4530020Y2551110I-27818J-33051D01*
G01X4528550Y2549690D01*
X4521420D01*
Y2557500D01*
G03X4498700Y2580220I-22720J0D01*
G01X4453700D01*
G03X4430980Y2557500I0J-22720D01*
G01Y2482500D01*
G03X4453700Y2459780I22720J0D01*
G01X4498700D01*
G03X4521420Y2482500I0J22720D01*
G01Y2490310D01*
X4528550D01*
X4530020Y2488890D01*
G03X4584700Y2484560I29975J31110D01*
G02X4600650Y2476810I5808J-8336D01*
G03X5331400Y2275970I399348J23189D01*
G02X5349980Y2270290I8420J-5686D01*
G01Y50020D01*
X50020D01*
Y6974980D01*
X2319980D01*
Y6624980D01*
X3080020D01*
Y6974980D01*
X5349980D01*
Y2729710D01*
G02X5331400Y2724030I-10160J6D01*
G37*
%LPC*%
G75*
G36*
G01X2080000Y762720D02*
X2280000D01*
G02X2292720Y750000I0J-12720D01*
G01Y620000D01*
G02X2280000Y607280I-12720J0D01*
G01X2080000D01*
G02X2067280Y620000I0J12720D01*
G01Y750000D01*
G02X2080000Y762720I12720J0D01*
G37*
G36*
G01X4960000Y817720D02*
X5100000D01*
G02X5112720Y805000I0J-12720D01*
G01Y595000D01*
G02X5100000Y582280I-12720J0D01*
G01X4960000D01*
G02X4947280Y595000I0J12720D01*
G01Y805000D01*
G02X4960000Y817720I12720J0D01*
G37*
G36*
G01X2993670Y830490D02*
X3067330D01*
G02X3080050Y817770I0J-12720D01*
G01Y525670D01*
G02X3067330Y512950I-12720J0D01*
G01X2993670D01*
G02X2980950Y525670I0J12720D01*
G01Y817770D01*
G02X2993670Y830490I12720J0D01*
G37*
G36*
G01X3120670D02*
X3194330D01*
G02X3207050Y817770I0J-12720D01*
G01Y525670D01*
G02X3194330Y512950I-12720J0D01*
G01X3120670D01*
G02X3107950Y525670I0J12720D01*
G01Y817770D01*
G02X3120670Y830490I12720J0D01*
G37*
G36*
G01X3247670D02*
X3321330D01*
G02X3334050Y817770I0J-12720D01*
G01Y525670D01*
G02X3321330Y512950I-12720J0D01*
G01X3247670D01*
G02X3234950Y525670I0J12720D01*
G01Y817770D01*
G02X3247670Y830490I12720J0D01*
G37*
G36*
G01X3374670D02*
X3448330D01*
G02X3461050Y817770I0J-12720D01*
G01Y525670D01*
G02X3448330Y512950I-12720J0D01*
G01X3374670D01*
G02X3361950Y525670I0J12720D01*
G01Y817770D01*
G02X3374670Y830490I12720J0D01*
G37*
G36*
G01X3501670D02*
X3575330D01*
G02X3588050Y817770I0J-12720D01*
G01Y525670D01*
G02X3575330Y512950I-12720J0D01*
G01X3501670D01*
G02X3488950Y525670I0J12720D01*
G01Y817770D01*
G02X3501670Y830490I12720J0D01*
G37*
G36*
G01X3628670D02*
X3702330D01*
G02X3715050Y817770I0J-12720D01*
G01Y525670D01*
G02X3702330Y512950I-12720J0D01*
G01X3628670D01*
G02X3615950Y525670I0J12720D01*
G01Y817770D01*
G02X3628670Y830490I12720J0D01*
G37*
G36*
G01X3755670D02*
X3829330D01*
G02X3842050Y817770I0J-12720D01*
G01Y525670D01*
G02X3829330Y512950I-12720J0D01*
G01X3755670D01*
G02X3742950Y525670I0J12720D01*
G01Y817770D01*
G02X3755670Y830490I12720J0D01*
G37*
G36*
G01X3882670D02*
X3956330D01*
G02X3969050Y817770I0J-12720D01*
G01Y525670D01*
G02X3956330Y512950I-12720J0D01*
G01X3882670D01*
G02X3869950Y525670I0J12720D01*
G01Y817770D01*
G02X3882670Y830490I12720J0D01*
G37*
G36*
G01X4009670D02*
X4083330D01*
G02X4096050Y817770I0J-12720D01*
G01Y525670D01*
G02X4083330Y512950I-12720J0D01*
G01X4009670D01*
G02X3996950Y525670I0J12720D01*
G01Y817770D01*
G02X4009670Y830490I12720J0D01*
G37*
G36*
G01X2953050Y817770D02*
Y525670D01*
G02X2952810Y523230I-12718J19D01*
G01X2952720Y522750D01*
Y517280D01*
X2950080D01*
X2948650Y516040D01*
G02X2940350Y512950I-8312J9633D01*
G01X2866650D01*
G02X2858350Y516040I12J12723D01*
G01X2856920Y517280D01*
X2724730D01*
X2647280Y594730D01*
Y755270D01*
X2724730Y832720D01*
X2952720D01*
Y820690D01*
X2952810Y820210D01*
G02X2953050Y817770I-12478J-2459D01*
G37*
G36*
G01X2390000Y922720D02*
X2550000D01*
G02X2562720Y910000I0J-12720D01*
G01Y710000D01*
G02X2550000Y697280I-12720J0D01*
G01X2390000D01*
G02X2377280Y710000I0J12720D01*
G01Y910000D01*
G02X2390000Y922720I12720J0D01*
G37*
G36*
G01X1305460Y1033620D02*
X1564540D01*
G02X1577260Y1020900I0J-12720D01*
G01Y838020D01*
G02X1564540Y825300I-12720J0D01*
G01X1305460D01*
G02X1292740Y838020I0J12720D01*
G01Y1020900D01*
G02X1305460Y1033620I12720J0D01*
G37*
G36*
G01X1705460D02*
X1964540D01*
G02X1977260Y1020900I0J-12720D01*
G01Y838020D01*
G02X1964540Y825300I-12720J0D01*
G01X1705460D01*
G02X1692740Y838020I0J12720D01*
G01Y1020900D01*
G02X1705460Y1033620I12720J0D01*
G37*
G36*
G01X2360000Y1247720D02*
X2410000D01*
G02X2432720Y1225000I0J-22720D01*
G01Y1215220D01*
X2471100D01*
G02X2478130Y1214220I0J-25210D01*
G01X2478820Y1214020D01*
X2484620D01*
X2485690Y1217670D01*
G02X2507500Y1234020I21810J-6372D01*
G01X2582500D01*
G02X2605220Y1211300I0J-22720D01*
G01Y1166300D01*
G02X2582500Y1143580I-22720J0D01*
G01X2507500D01*
G02X2485690Y1159930I0J22722D01*
G01X2484620Y1163580D01*
X2472300D01*
G02X2465270Y1164580I0J25210D01*
G01X2464580Y1164780D01*
X2432720D01*
Y1155000D01*
G02X2410000Y1132280I-22720J0D01*
G01X2360000D01*
G02X2337280Y1155000I0J22720D01*
G01Y1225000D01*
G02X2360000Y1247720I22720J0D01*
G37*
G36*
G01X380450Y1275670D02*
X545550D01*
G02X558270Y1262950I0J-12720D01*
G01Y920050D01*
G02X545550Y907330I-12720J0D01*
G01X380450D01*
G02X367730Y920050I0J12720D01*
G01Y1262950D01*
G02X380450Y1275670I12720J0D01*
G37*
G36*
G01X2507500Y1396420D02*
X2582500D01*
G02X2605220Y1373700I0J-22720D01*
G01Y1328700D01*
G02X2582500Y1305980I-22720J0D01*
G01X2507500D01*
G02X2484780Y1328700I0J22720D01*
G01Y1373700D01*
G02X2507500Y1396420I22720J0D01*
G37*
G36*
G01X2363700Y1410220D02*
X2408700D01*
G02X2431420Y1387500I0J-22720D01*
G01Y1312500D01*
G02X2408700Y1289780I-22720J0D01*
G01X2363700D01*
G02X2340980Y1312500I0J22720D01*
G01Y1387500D01*
G02X2363700Y1410220I22720J0D01*
G37*
G36*
G01X2450000Y1737720D02*
X2520000D01*
G02X2542720Y1715000I0J-22720D01*
G01Y1665000D01*
G02X2520000Y1642280I-22720J0D01*
G01X2450000D01*
G02X2427280Y1665000I0J22720D01*
G01Y1715000D01*
G02X2450000Y1737720I22720J0D01*
G37*
G36*
G01X4960000Y1817720D02*
X5100000D01*
G02X5112720Y1805000I0J-12720D01*
G01Y1595000D01*
G02X5100000Y1582280I-12720J0D01*
G01X4960000D01*
G02X4947280Y1595000I0J12720D01*
G01Y1805000D01*
G02X4960000Y1817720I12720J0D01*
G37*
G36*
G01X4453700Y2260220D02*
X4498700D01*
G02X4521420Y2237500I0J-22720D01*
G01Y2162500D01*
G02X4498700Y2139780I-22720J0D01*
G01X4453700D01*
G02X4430980Y2162500I0J22720D01*
G01Y2237500D01*
G02X4453700Y2260220I22720J0D01*
G37*
G36*
G01Y2420220D02*
X4498700D01*
G02X4521420Y2397500I0J-22720D01*
G01Y2322500D01*
G02X4498700Y2299780I-22720J0D01*
G01X4453700D01*
G02X4430980Y2322500I0J22720D01*
G01Y2397500D01*
G02X4453700Y2420220I22720J0D01*
G37*
G36*
G01X2760000Y2897720D02*
X2830000D01*
G02X2852720Y2875000I0J-22720D01*
G01Y2825000D01*
G02X2830000Y2802280I-22720J0D01*
G01X2760000D01*
G02X2737280Y2825000I0J22720D01*
G01Y2875000D01*
G02X2760000Y2897720I22720J0D01*
G37*
G36*
G01X2542500Y2927720D02*
X2667500D01*
G02X2690220Y2905000I0J-22720D01*
G01Y2842600D01*
G02X2667500Y2819880I-22720J0D01*
G01X2542500D01*
G02X2519780Y2842600I0J22720D01*
G01Y2905000D01*
G02X2542500Y2927720I22720J0D01*
G37*
G36*
G01X380450Y2952670D02*
X545550D01*
G02X558270Y2939950I0J-12720D01*
G01Y2597050D01*
G02X545550Y2584330I-12720J0D01*
G01X380450D01*
G02X367730Y2597050I0J12720D01*
G01Y2939950D01*
G02X380450Y2952670I12720J0D01*
G37*
G36*
G01X1335460Y3004700D02*
X1594540D01*
G02X1607260Y2991980I0J-12720D01*
G01Y2809100D01*
G02X1594540Y2796380I-12720J0D01*
G01X1335460D01*
G02X1322740Y2809100I0J12720D01*
G01Y2991980D01*
G02X1335460Y3004700I12720J0D01*
G37*
G36*
G01X1725460D02*
X1984540D01*
G02X1997260Y2991980I0J-12720D01*
G01Y2809100D01*
G02X1984540Y2796380I-12720J0D01*
G01X1725460D01*
G02X1712740Y2809100I0J12720D01*
G01Y2991980D01*
G02X1725460Y3004700I12720J0D01*
G37*
G36*
G01X2915000Y3037720D02*
X3075000D01*
G02X3097720Y3015000I0J-22720D01*
G01Y2950000D01*
G02X3075000Y2927280I-22720J0D01*
G01X2915000D01*
G02X2892280Y2950000I0J22720D01*
G01Y3015000D01*
G02X2915000Y3037720I22720J0D01*
G37*
G36*
G01X4475000Y3067720D02*
X4600000D01*
G02X4612720Y3055000I0J-12720D01*
G01Y2945000D01*
G02X4600000Y2932280I-12720J0D01*
G01X4567720D01*
Y2914800D01*
G02X4558870Y2893430I-30226J0D01*
G01X4506420Y2840980D01*
Y2749090D01*
X4509160Y2747670D01*
G02X4521420Y2727500I-10462J-20170D01*
G01Y2652500D01*
G02X4498700Y2629780I-22720J0D01*
G01X4453700D01*
G02X4430980Y2652500I0J22720D01*
G01Y2727500D01*
G02X4443240Y2747670I22722J0D01*
G01X4445980Y2749090D01*
Y2853500D01*
G02X4454830Y2874870I30226J0D01*
G01X4494900Y2914940D01*
G03X4487720Y2932280I-7186J7181D01*
G01X4475000D01*
G02X4462280Y2945000I0J12720D01*
G01Y3055000D01*
G02X4475000Y3067720I12720J0D01*
G37*
G36*
G01X4710000D02*
X4835000D01*
G02X4847720Y3055000I0J-12720D01*
G01Y2945000D01*
G02X4835000Y2932280I-12720J0D01*
G01X4710000D01*
G02X4697280Y2945000I0J12720D01*
G01Y3055000D01*
G02X4710000Y3067720I12720J0D01*
G37*
G36*
G01X4775000Y3327720D02*
X4915000D01*
G02X4927720Y3315000I0J-12720D01*
G01Y3105000D01*
G02X4915000Y3092280I-12720J0D01*
G01X4775000D01*
G02X4762280Y3105000I0J12720D01*
G01Y3315000D01*
G02X4775000Y3327720I12720J0D01*
G37*
G36*
G01X1876300Y3340220D02*
X1921300D01*
G02X1944020Y3317500I0J-22720D01*
G01Y3242500D01*
G02X1921300Y3219780I-22720J0D01*
G01X1876300D01*
G02X1853580Y3242500I0J22720D01*
G01Y3317500D01*
G02X1876300Y3340220I22720J0D01*
G37*
G36*
G01X4020000Y3427720D02*
X4070000D01*
G02X4092720Y3405000I0J-22720D01*
G01Y3335000D01*
G02X4070000Y3312280I-22720J0D01*
G01X4020000D01*
G02X3997280Y3335000I0J22720D01*
G01Y3405000D01*
G02X4020000Y3427720I22720J0D01*
G37*
G36*
G01X2038700Y3490220D02*
X2083700D01*
G02X2106420Y3467500I0J-22720D01*
G01Y3392500D01*
G02X2098920Y3375630I-22723J0D01*
G01Y3334370D01*
G02X2106000Y3321830I-15224J-16864D01*
G01X2106800Y3317720D01*
X2138940D01*
G02X2160000Y3323200I21060J-37727D01*
G02Y3236800I0J-43200D01*
G02X2138940Y3242280I0J43207D01*
G01X2106800D01*
X2106000Y3238170D01*
G02X2083700Y3219780I-22300J4326D01*
G01X2038700D01*
G02X2015980Y3242500I0J22720D01*
G01Y3317500D01*
G02X2023480Y3334370I22723J0D01*
G01Y3375630D01*
G02X2015980Y3392500I15223J16870D01*
G01Y3467500D01*
G02X2038700Y3490220I22720J0D01*
G37*
G36*
G01X1012500Y3555220D02*
X1337500D01*
G02X1350220Y3542500I0J-12720D01*
G01Y3357500D01*
G02X1337500Y3344780I-12720J0D01*
G01X1012500D01*
G02X999780Y3357500I0J12720D01*
G01Y3542500D01*
G02X1012500Y3555220I12720J0D01*
G37*
G36*
G01X3468080Y3735760D02*
X3523960D01*
G02X3536680Y3723040I0J-12720D01*
G01Y3596040D01*
G02X3523960Y3583320I-12720J0D01*
G01X3468080D01*
G02X3455360Y3596040I0J12720D01*
G01Y3723040D01*
G02X3468080Y3735760I12720J0D01*
G37*
G36*
G01X370450Y3835670D02*
X535550D01*
G02X548270Y3822950I0J-12720D01*
G01Y3480050D01*
G02X535550Y3467330I-12720J0D01*
G01X370450D01*
G02X357730Y3480050I0J12720D01*
G01Y3822950D01*
G02X370450Y3835670I12720J0D01*
G37*
G36*
G01X3485000Y3877720D02*
X3535000D01*
G02X3557720Y3855000I0J-22720D01*
G01Y3785000D01*
G02X3535000Y3762280I-22720J0D01*
G01X3485000D01*
G02X3462280Y3785000I0J22720D01*
G01Y3855000D01*
G02X3485000Y3877720I22720J0D01*
G37*
G36*
G01X3645000D02*
X3695000D01*
G02X3717720Y3855000I0J-22720D01*
G01Y3822920D01*
X3718190Y3821900D01*
G02X3721700Y3806020I-34208J-15889D01*
G01Y3731310D01*
X3722540Y3730040D01*
G02X3724640Y3723040I-10617J-7000D01*
G01Y3596040D01*
G02X3722540Y3589040I-12717J0D01*
G01X3721700Y3587770D01*
Y3555040D01*
G02X3727180Y3533980I-37727J-21060D01*
G02X3640780I-43200J0D01*
G02X3646260Y3555040I43207J0D01*
G01Y3587770D01*
X3645420Y3589040D01*
G02X3643320Y3596040I10617J7000D01*
G01Y3723040D01*
G02X3645420Y3730040I12717J0D01*
G01X3646260Y3731310D01*
Y3761890D01*
X3641880Y3762500D01*
G02X3622280Y3785000I3115J22500D01*
G01Y3855000D01*
G02X3645000Y3877720I22720J0D01*
G37*
G36*
G01X668000Y4116220D02*
X922000D01*
G02X929570Y4113720I0J-12711D01*
G01X930920Y4112720D01*
X1055270D01*
X1105270Y4062720D01*
X1380270D01*
X1412720Y4030270D01*
Y3894730D01*
X1380270Y3862280D01*
X1069730D01*
X969730Y3962280D01*
X687280D01*
Y3963780D01*
X668000D01*
G02X655280Y3976500I0J12720D01*
G01Y4103500D01*
G02X668000Y4116220I12720J0D01*
G37*
G36*
G01X2744780Y1771300D02*
G02X2767500Y1794020I22720J0D01*
G01X2842500D01*
G02X2865220Y1771300I0J-22720D01*
G01Y1726300D01*
G02X2842500Y1703580I-22720J0D01*
G01X2792780D01*
X2783080Y1693880D01*
X2783170Y1691660D01*
G02X2696860Y1692280I-43169J-1652D01*
G03X2684640Y1702760I-10146J534D01*
G02X2680000Y1702280I-4645J22239D01*
G01X2610000D01*
G02X2587280Y1725000I0J22720D01*
G01Y1775000D01*
G02X2599570Y1795190I22729J0D01*
G01X2602320Y1796610D01*
Y1804780D01*
X2595000D01*
G02X2577170Y1812170I6J25218D01*
G01X2564550Y1824780D01*
X2543100D01*
X2542300Y1820670D01*
G02X2520000Y1802280I-22300J4326D01*
G01X2450000D01*
G02X2427700Y1820670I0J22716D01*
G01X2426900Y1824780D01*
X2414800D01*
G02X2407770Y1825780I0J25210D01*
G01X2407080Y1825980D01*
X2390380D01*
X2389310Y1822330D01*
G02X2367500Y1805980I-21810J6372D01*
G01X2292500D01*
G02X2269780Y1828700I0J22720D01*
G01Y1849780D01*
X2222200D01*
X2221000Y1849070D01*
G02X2214500Y1847280I-6506J10928D01*
G01X2147720D01*
Y1803450D01*
X2241630Y1709530D01*
G02X2242730Y1708360I-17812J-17849D01*
G03X2250140Y1708130I3813J3358D01*
G01X2274730Y1732720D01*
X2284880D01*
X2285630Y1732960D01*
G02X2292480Y1734020I6859J-21662D01*
G01X2367500D01*
G02X2390220Y1711300I0J-22720D01*
G01Y1697770D01*
X2402720Y1685270D01*
Y1626430D01*
X2402770Y1626080D01*
G02Y1613920I-42769J-6080D01*
G01X2402720Y1613570D01*
Y1564730D01*
X2331480Y1493500D01*
X2331400Y1491520D01*
G02X2308700Y1469780I-22700J981D01*
G01X2263700D01*
G02X2260580Y1470000I34J22718D01*
G03X2249020Y1459940I-1399J-10065D01*
G01Y1410380D01*
X2252670Y1409310D01*
G02X2269020Y1387500I-6372J-21810D01*
G01Y1312500D01*
G02X2252670Y1290690I-22722J0D01*
G01X2249020Y1289620D01*
Y1283820D01*
X2249220Y1283130D01*
G02X2250220Y1276100I-24210J-7030D01*
G01Y1248100D01*
X2254330Y1247300D01*
G02X2272720Y1225000I-4326J-22300D01*
G01Y1155000D01*
G02X2250000Y1132280I-22720J0D01*
G01X2200650D01*
G03X2197060Y1123610I2J-5079D01*
G01X2197830Y1122830D01*
G02X2205220Y1105000I-17828J-17836D01*
G01Y1012720D01*
X2280000D01*
G02X2292720Y1000000I0J-12720D01*
G01Y870000D01*
G02X2280000Y857280I-12720J0D01*
G01X2080000D01*
G02X2067280Y870000I0J12720D01*
G01Y1000000D01*
G02X2080000Y1012720I12720J0D01*
G01X2154780D01*
Y1094550D01*
X2118450Y1130880D01*
X2115460Y1129860D01*
G02X2031580Y1193510I-20457J60137D01*
G03X2014250Y1201260I-10145J566D01*
G01X1965270Y1152280D01*
X1119730D01*
X868230Y1403780D01*
X678000D01*
G02X665280Y1416500I0J12720D01*
G01Y1543500D01*
G02X678000Y1556220I12720J0D01*
G01X932000D01*
G02X939570Y1553720I0J-12711D01*
G01X940920Y1552720D01*
X1005270D01*
X1119250Y1438740D01*
G03X1136580Y1446490I7185J7184D01*
G02X1258300Y1475220I63422J3509D01*
G01X1292280D01*
Y1535270D01*
X1293980Y1536970D01*
X1294330Y1537600D01*
G02X1299300Y1542570I11130J-6160D01*
G01X1299930Y1542920D01*
X1311950Y1554940D01*
G03X1304770Y1572280I-7187J7181D01*
G01X1059730D01*
X929730Y1702280D01*
X667280D01*
Y1709540D01*
X666710Y1710640D01*
G02X665280Y1716500I11292J5860D01*
G01Y1843500D01*
G02X666710Y1849360I12722J0D01*
G01X667280Y1850460D01*
Y1857720D01*
X1000270D01*
X1124940Y1733050D01*
G03X1142280Y1740230I7181J7187D01*
G01Y1790000D01*
G02X1165000Y1812720I22720J0D01*
G01X1325000D01*
G02X1347720Y1790000I0J-22720D01*
G01Y1724960D01*
G02X1347650Y1723200I-22721J22D01*
G01X1347630Y1723000D01*
Y1717720D01*
X1412370D01*
Y1723000D01*
X1412350Y1723200D01*
G02X1412280Y1724960I22651J1782D01*
G01Y1790000D01*
G02X1435000Y1812720I22720J0D01*
G01X1595000D01*
G02X1617720Y1790000I0J-22720D01*
G01Y1724960D01*
G02X1617650Y1723200I-22721J22D01*
G01X1617630Y1723000D01*
Y1717720D01*
X1664730D01*
X1731950Y1784940D01*
G03X1724770Y1802280I-7187J7181D01*
G01X1690000D01*
G02X1667280Y1825000I0J22720D01*
G01Y1875000D01*
G02X1673190Y1890290I22734J0D01*
G03X1665670Y1907280I-7518J6831D01*
G01X1149730D01*
X1122280Y1934730D01*
Y2074770D01*
G03X1104940Y2081950I-10159J-7D01*
G01X1025270Y2002280D01*
X667280D01*
Y2009540D01*
X666710Y2010640D01*
G02X665280Y2016500I11292J5860D01*
G01Y2143500D01*
G02X666710Y2149360I12722J0D01*
G01X667280Y2150460D01*
Y2157720D01*
X939730D01*
X1049730Y2267720D01*
X1694770D01*
G03X1701950Y2285060I-7J10159D01*
G01X1699730Y2287280D01*
X1600510D01*
X1599550Y2286870D01*
G02X1594540Y2285840I-5014J11689D01*
G01X1335460D01*
G02X1330450Y2286870I4J12719D01*
G01X1329490Y2287280D01*
X1327280D01*
Y2288630D01*
X1325980Y2290070D01*
G02X1322740Y2298540I9483J8482D01*
G01Y2364780D01*
X1273530D01*
G03X1263390Y2353980I1J-10161D01*
G02X1212990Y2412180I-63395J-3976D01*
G02X1224990Y2415220I12004J-22181D01*
G01X1322740D01*
Y2481440D01*
G02X1322750Y2481980I12721J35D01*
G01X1322760Y2482090D01*
Y2487280D01*
X1225270D01*
X1045270Y2307280D01*
X940920D01*
X939570Y2306280D01*
G02X932000Y2303780I-7570J10211D01*
G01X678000D01*
G02X665280Y2316500I0J12720D01*
G01Y2443500D01*
G02X678000Y2456220I12720J0D01*
G01X913230D01*
X1109730Y2652720D01*
X2010270D01*
X2132720Y2530270D01*
Y2221050D01*
X2138230D01*
X2138650Y2221120D01*
G02X2142820Y2221470I4187J-24871D01*
G01X2150800D01*
X2155880Y2226550D01*
X2154860Y2229540D01*
G02X2151470Y2250000I60138J20475D01*
G02X2215000Y2313530I63530J0D01*
G02X2235460Y2310140I-15J-63528D01*
G01X2238450Y2309120D01*
X2309510Y2380170D01*
G03X2300620Y2397370I-7184J7184D01*
G02X2264580Y2518210I-10622J62626D01*
G01Y2525980D01*
X2263750Y2527250D01*
G02X2259580Y2541200I21249J13950D01*
G01Y2567280D01*
X2154730D01*
X2144400Y2577610D01*
X2143310Y2577990D01*
G02X2134780Y2590000I4190J12010D01*
G01Y2770000D01*
G02X2136570Y2776500I12718J-6D01*
G01X2137280Y2777700D01*
Y2782720D01*
X2409590D01*
G03X2416770Y2800060I-6J10159D01*
G01X2399550Y2817280D01*
X2147500D01*
G02X2134780Y2830000I0J12720D01*
G01Y3010000D01*
G02X2147500Y3022720I12720J0D01*
G01X2422500D01*
G02X2435220Y3010000I0J-12720D01*
G01Y2852950D01*
X2507950Y2780220D01*
X3140550D01*
G03X3149650Y2794900I1J10160D01*
G02X3147280Y2805000I20336J10100D01*
G01Y2855000D01*
G02X3170000Y2877720I22720J0D01*
G01X3240000D01*
G02X3262720Y2855000I0J-22720D01*
G01Y2805000D01*
G02X3260350Y2794900I-22706J0D01*
G03X3269450Y2780220I9099J-4520D01*
G01X3270000D01*
G02X3287830Y2772830I-6J-25218D01*
G01X3307110Y2753560D01*
G03X3315780Y2757150I3591J3592D01*
G01Y2764770D01*
G02X3331730Y2780720I15964J-14D01*
G01X3414280D01*
Y2865050D01*
X3367050Y2912280D01*
X3170000D01*
G02X3157280Y2925000I0J12720D01*
G01Y3145000D01*
G02X3170000Y3157720I12720J0D01*
G01X3390020D01*
G02X3392570Y3157460I-9J-12721D01*
G03X3404780Y3167410I2051J9950D01*
G01Y3249550D01*
X3303950Y3350380D01*
G02X3301970Y3352170I15899J19576D01*
G01X3262170Y3391970D01*
G02X3254780Y3409800I17828J17836D01*
G01Y3422280D01*
X3170000D01*
G02X3157280Y3435000I0J12720D01*
G01Y3655000D01*
G02X3170000Y3667720I12720J0D01*
G01X3390000D01*
G02X3402720Y3655000I0J-12720D01*
G01Y3435000D01*
G02X3390000Y3422280I-12720J0D01*
G01X3327710D01*
G03X3320530Y3404940I6J-10159D01*
G01X3335850Y3389620D01*
G02X3337830Y3387830I-15899J-19576D01*
G01X3447830Y3277830D01*
G02X3455220Y3260000I-17828J-17836D01*
G01Y2980730D01*
X3474940Y2961010D01*
G03X3492280Y2968190I7180J7187D01*
G01Y3005000D01*
G02X3496370Y3018000I22719J-4D01*
G01X3497280Y3019310D01*
Y3040750D01*
X3496890Y3041680D01*
G02X3502040Y3083800I39929J16493D01*
G03X3500390Y3097600I-8185J6020D01*
G02X3492280Y3115000I14611J17400D01*
G01Y3165000D01*
G02X3515000Y3187720I22720J0D01*
G01X3585000D01*
G02X3607720Y3165000I0J-22720D01*
G01Y3115000D01*
G02X3602850Y3100940I-22731J0D01*
G03X3606840Y3092720I3991J-3141D01*
G01X3613570D01*
X3613920Y3092770D01*
G02X3639930Y3088330I6083J-42770D01*
G03X3654780Y3097340I4691J9011D01*
G01Y3159550D01*
X3490090Y3324240D01*
X3468080D01*
G02X3455360Y3336960I0J12720D01*
G01Y3463960D01*
G02X3468080Y3476680I12720J0D01*
G01X3523960D01*
G02X3536680Y3463960I0J-12720D01*
G01Y3348990D01*
X3540670Y3345000D01*
G03X3549340Y3348590I3591J3592D01*
G01Y3463960D01*
G02X3562060Y3476680I12720J0D01*
G01X3617940D01*
G02X3630660Y3463960I0J-12720D01*
G01Y3336960D01*
G02X3617940Y3324240I-12720J0D01*
G01X3585950D01*
G03X3578770Y3306900I6J-10159D01*
G01X3686590Y3199080D01*
G03X3703930Y3206260I7181J7186D01*
G01Y3300400D01*
X3680090Y3324240D01*
X3656040D01*
G02X3643320Y3336960I0J12720D01*
G01Y3463960D01*
G02X3656040Y3476680I12720J0D01*
G01X3711920D01*
G02X3724640Y3463960I0J-12720D01*
G01Y3351030D01*
X3746980Y3328680D01*
G02X3754370Y3310850I-17828J-17836D01*
G01Y2930850D01*
G02X3746980Y2913020I-25218J6D01*
G01X3717530Y2883560D01*
X3723200Y2877880D01*
X3726050Y2878660D01*
G02X3730230Y2879220I4191J-15404D01*
G01X3749770D01*
G02X3752730Y2878940I-17J-15963D01*
G03X3764780Y2888920I1890J9983D01*
G01Y3839550D01*
X3697030Y3907310D01*
X3694610Y3907050D01*
G02X3690000Y3906800I-4641J42948D01*
G02X3733200Y3950000I0J43200D01*
G02X3732950Y3945390I-43198J31D01*
G01X3732690Y3942970D01*
X3739930Y3935740D01*
G03X3757180Y3944270I7181J7185D01*
G02X3836430Y3973220I42819J5732D01*
G03X3853570I8570J5455D01*
G02X3915220Y3914930I36430J-23217D01*
G01Y3007340D01*
G03X3930070Y2998330I10159J1D01*
G02X3992200Y2969250I19930J-38329D01*
G03X4005370Y2961790I9926J2168D01*
G02X4020180Y2877660I13781J-40943D01*
G03X4015220Y2872580I119J-5078D01*
G01Y2867260D01*
X4015340Y2866720D01*
G02X4015720Y2863270I-15584J-3462D01*
G01Y2780720D01*
X4033280D01*
Y2798500D01*
G02X4040670Y2816330I25218J-6D01*
G01X4170880Y2946550D01*
X4169860Y2949540D01*
G02X4262970Y3024290I60136J20458D01*
G03X4278100Y3030510I5273J8686D01*
G02X4343980Y3055930I41900J-10511D01*
G03X4359780Y3064380I5639J8452D01*
G01Y3092280D01*
X4315000D01*
G02X4302280Y3105000I0J12720D01*
G01Y3163530D01*
G03X4287760Y3172700I-10160J-6D01*
G02X4274800Y3169780I-12960J27301D01*
G01X4251420D01*
Y3162500D01*
G02X4228700Y3139780I-22720J0D01*
G01X4183700D01*
G02X4160980Y3162500I0J22720D01*
G01Y3172800D01*
X4153640D01*
X4152120Y3171110D01*
G02X4101660Y3160880I-32124J28888D01*
G03X4087760Y3155030I-4310J-9197D01*
G02X4066300Y3139780I-21460J7474D01*
G01X4021300D01*
G02X3998580Y3162500I0J22720D01*
G01Y3237500D01*
G02X4021300Y3260220I22720J0D01*
G01X4066300D01*
G02X4087760Y3244970I0J-22724D01*
G03X4101660Y3239120I9590J3347D01*
G02X4152120Y3228890I18336J-39118D01*
G01X4153640Y3227200D01*
X4160980D01*
Y3237500D01*
G02X4173240Y3257670I22722J0D01*
G01X4175980Y3259090D01*
Y3286340D01*
X4175810Y3286990D01*
G02X4174780Y3294800I29188J7822D01*
G01Y3312620D01*
X4171580Y3313900D01*
G02X4157280Y3335000I8417J21100D01*
G01Y3405000D01*
G02X4180000Y3427720I22720J0D01*
G01X4230000D01*
G02X4252720Y3405000I0J-22720D01*
G01Y3335000D01*
G02X4238420Y3313900I-22717J0D01*
G01X4235220Y3312620D01*
Y3302060D01*
X4235390Y3301410D01*
G02X4236420Y3293600I-29188J-7822D01*
G01Y3259090D01*
X4239160Y3257670D01*
G02X4251420Y3237500I-10462J-20170D01*
G01Y3230220D01*
X4262250D01*
X4263730Y3231660D01*
G02X4284800Y3240220I21070J-21651D01*
G01X4302280D01*
Y3315000D01*
G02X4315000Y3327720I12720J0D01*
G01X4354780D01*
Y4092280D01*
X4315000D01*
G02X4302280Y4105000I0J12720D01*
G01Y4315000D01*
G02X4315000Y4327720I12720J0D01*
G01X4455000D01*
G02X4467720Y4315000I0J-12720D01*
G01Y4105000D01*
G02X4455000Y4092280I-12720J0D01*
G01X4415220D01*
Y3327720D01*
X4455000D01*
G02X4467720Y3315000I0J-12720D01*
G01Y3105000D01*
G02X4455000Y3092280I-12720J0D01*
G01X4410220D01*
Y2880380D01*
G02X4402830Y2862550I-25218J6D01*
G01X4330090Y2789810D01*
X4329910Y2789580D01*
G02X4327970Y2787410I-19888J15827D01*
G01X4308130Y2767560D01*
G03X4315310Y2750220I7187J-7180D01*
G01X4336300D01*
G02X4359020Y2727500I0J-22720D01*
G01Y2652500D01*
G02X4336300Y2629780I-22720J0D01*
G01X4304530D01*
X4261770Y2587030D01*
G02X4251800Y2580870I-17985J17961D01*
G03X4247810Y2564040I3192J-9645D01*
G01X4259910Y2551940D01*
G03X4268580Y2555530I3590J3593D01*
G01Y2557500D01*
G02X4291300Y2580220I22720J0D01*
G01X4336300D01*
G02X4359020Y2557500I0J-22720D01*
G01Y2482500D01*
G02X4336300Y2459780I-22720J0D01*
G01X4291300D01*
G02X4268580Y2482500I0J22720D01*
G01Y2494580D01*
X4255900D01*
G02X4237930Y2502030I8J25417D01*
G01X4210370Y2529580D01*
X4207430D01*
G03X4203840Y2520910I3J-5080D01*
G01X4304530Y2420220D01*
X4336300D01*
G02X4359020Y2397500I0J-22720D01*
G01Y2322500D01*
G02X4336300Y2299780I-22720J0D01*
G01X4291300D01*
G02X4268580Y2322500I0J22720D01*
G01Y2384270D01*
X4173270Y2479580D01*
X4153750D01*
G03X4146570Y2462240I7J-10160D01*
G01X4167970Y2440830D01*
G02X4175420Y2422860I-17967J-17978D01*
G01Y2295930D01*
X4245930Y2225420D01*
X4268580D01*
Y2237500D01*
G02X4291300Y2260220I22720J0D01*
G01X4336300D01*
G02X4359020Y2237500I0J-22720D01*
G01Y2162500D01*
G02X4336300Y2139780I-22720J0D01*
G01X4291300D01*
G02X4268580Y2162500I0J22720D01*
G01Y2174580D01*
X4235400D01*
G02X4217430Y2182030I8J25417D01*
G01X4132030Y2267430D01*
G02X4124580Y2285400I17967J17978D01*
G01Y2412330D01*
X4122890Y2414020D01*
G03X4114220Y2410430I-3590J-3593D01*
G01Y2395230D01*
G02X4111220Y2385930I-15963J16D01*
G03Y2374070I8251J-5930D01*
G02X4114220Y2364770I-12963J-9316D01*
G01Y2345230D01*
G02X4111220Y2335930I-15963J16D01*
G03Y2324070I8251J-5930D01*
G02X4114220Y2314770I-12963J-9316D01*
G01Y2295230D01*
G02X4111220Y2285930I-15963J16D01*
G03Y2274070I8251J-5930D01*
G02X4114220Y2264770I-12963J-9316D01*
G01Y2245230D01*
G02X4111220Y2235930I-15963J16D01*
G03Y2224070I8251J-5930D01*
G02X4114220Y2214770I-12963J-9316D01*
G01Y2195230D01*
G02X4098270Y2179280I-15964J14D01*
G01X4015720D01*
Y2166720D01*
X4183500D01*
G02X4204870Y2157870I0J-30226D01*
G01X4325020Y2037720D01*
X4355000D01*
G02X4377720Y2015250I0J-22721D01*
G01X4377770Y2010220D01*
X4433580D01*
Y2017500D01*
G02X4456300Y2040220I22720J0D01*
G01X4501300D01*
G02X4524020Y2017500I0J-22720D01*
G01Y1962520D01*
X4591370Y1895170D01*
G02X4592150Y1894360I-21375J-21364D01*
G03X4600640Y1896070I3721J3458D01*
G02X4611850Y1912900I40561J-14868D01*
G01X4613480Y1914410D01*
Y1920120D01*
X4610280Y1921400D01*
G02X4595980Y1942500I8417J21100D01*
G01Y2017500D01*
G02X4618700Y2040220I22720J0D01*
G01X4663700D01*
G02X4686420Y2017500I0J-22720D01*
G01Y1942500D01*
G02X4672120Y1921400I-22717J0D01*
G01X4668920Y1920120D01*
Y1914410D01*
X4670550Y1912900D01*
G02X4616250Y1845930I-29344J-31706D01*
G03X4600220Y1837640I-5871J-8290D01*
G01Y1817720D01*
X4640000D01*
G02X4652720Y1805000I0J-12720D01*
G01Y1595000D01*
G02X4640000Y1582280I-12720J0D01*
G01X4600220D01*
Y817720D01*
X4640000D01*
G02X4652720Y805000I0J-12720D01*
G01Y595000D01*
G02X4640000Y582280I-12720J0D01*
G01X4500000D01*
G02X4487280Y595000I0J12720D01*
G01Y669780D01*
X4349800D01*
G02X4328430Y678630I0J30226D01*
G01X4162280Y844780D01*
X3448530D01*
G02X3427160Y853630I0J30226D01*
G01X3390130Y890660D01*
G02X3381280Y912030I21376J21370D01*
G01Y929510D01*
X3374670D01*
G02X3361950Y942230I0J12720D01*
G01Y1234330D01*
G02X3374670Y1247050I12720J0D01*
G01X3381280D01*
Y1432000D01*
G02X3390130Y1453370I30226J0D01*
G01X3451280Y1514520D01*
Y1525500D01*
G02X3454610Y1534080I12719J0D01*
G03Y1540920I-3757J3420D01*
G02X3451280Y1549500I9389J8580D01*
G01Y1590500D01*
G02X3454610Y1599080I12719J0D01*
G03Y1605920I-3757J3420D01*
G02X3453380Y1607500I9391J8579D01*
G01X3451880Y1609780D01*
X3432130D01*
X3430970Y1606310D01*
G02X3404940Y1660530I-40971J13689D01*
G01X3405790Y1660220D01*
X3451880D01*
X3453380Y1662500D01*
G02X3454610Y1664080I10621J-6999D01*
G03Y1670920I-3757J3420D01*
G02X3453380Y1672500I9391J8579D01*
G01X3451880Y1674780D01*
X3360450D01*
X3309720Y1624050D01*
Y1247050D01*
X3321330D01*
G02X3334050Y1234330I0J-12720D01*
G01Y942230D01*
G02X3321330Y929510I-12720J0D01*
G01X3247670D01*
G02X3234950Y942230I0J12720D01*
G01Y1234330D01*
G02X3247670Y1247050I12720J0D01*
G01X3259280D01*
Y1634500D01*
G02X3266670Y1652330I25218J-6D01*
G01X3332170Y1717830D01*
G02X3350000Y1725220I17836J-17828D01*
G01X3451880D01*
X3453380Y1727500D01*
G02X3464000Y1733220I10620J-6999D01*
G01X3543050D01*
X3554780Y1744950D01*
Y1964590D01*
G03X3537440Y1971770I-10159J-6D01*
G01X3145220Y1579550D01*
Y1530000D01*
G02X3137830Y1512170I-25218J6D01*
G01X3130670Y1505000D01*
X3175330Y1460330D01*
G02X3182720Y1442500I-17828J-17836D01*
G01Y1247050D01*
X3194330D01*
G02X3207050Y1234330I0J-12720D01*
G01Y942230D01*
G02X3194330Y929510I-12720J0D01*
G01X3120670D01*
G02X3107950Y942230I0J12720D01*
G01Y1234330D01*
G02X3120670Y1247050I12720J0D01*
G01X3132280D01*
Y1432050D01*
X3087250Y1477080D01*
X3083720Y1474390D01*
G02X3076000Y1471780I-7720J10112D01*
G01X2974000D01*
G02X2961280Y1484500I0J12720D01*
G01Y1525500D01*
G02X2964610Y1534080I12719J0D01*
G03Y1540920I-3757J3420D01*
G02X2961280Y1549500I9389J8580D01*
G01Y1590500D01*
G02X2964610Y1599080I12719J0D01*
G03Y1605920I-3757J3420D01*
G02X2964050Y1606580I9413J8554D01*
G01X2963870Y1606810D01*
X2960910Y1609760D01*
X2959230D01*
X2928720Y1579250D01*
Y1247050D01*
X2940330D01*
G02X2953050Y1234330I0J-12720D01*
G01Y942230D01*
G02X2940330Y929510I-12720J0D01*
G01X2866670D01*
G02X2853950Y942230I0J12720D01*
G01Y1234330D01*
G02X2866670Y1247050I12720J0D01*
G01X2878280D01*
Y1569290D01*
G03X2860940Y1576470I-10159J-6D01*
G01X2775220Y1490750D01*
Y960450D01*
X2835450Y900220D01*
X2978020D01*
X2998640Y920840D01*
G03X2995050Y929510I-3592J3591D01*
G01X2993670D01*
G02X2980950Y942230I0J12720D01*
G01Y1234330D01*
G02X2993670Y1247050I12720J0D01*
G01X3067330D01*
G02X3080050Y1234330I0J-12720D01*
G01Y942230D01*
G02X3067330Y929510I-12720J0D01*
G01X3055720D01*
Y917030D01*
G02X3048330Y899200I-25218J6D01*
G01X3006300Y857170D01*
G02X2988470Y849780I-17836J17828D01*
G01X2825000D01*
G02X2807170Y857170I6J25218D01*
G01X2732170Y932170D01*
G02X2724780Y950000I17828J17836D01*
G01Y1501200D01*
G02X2732170Y1519030I25218J-6D01*
G01X2930970Y1717830D01*
G02X2948800Y1725220I17836J-17828D01*
G01X2961880D01*
X2963380Y1727500D01*
G02X2974000Y1733220I10620J-6999D01*
G01X3076000D01*
G02X3083710Y1730620I0J-12732D01*
G03X3097050Y1731520I6155J8081D01*
G01X3414780Y2049250D01*
Y2092740D01*
X3414660Y2093280D01*
G02X3414280Y2096730I15584J3462D01*
G01Y2179280D01*
X3396720D01*
Y2136500D01*
G02X3389330Y2118670I-25218J6D01*
G01X3082830Y1812170D01*
G02X3065000Y1804780I-17836J17828D01*
G01X2706380D01*
G03X2698230Y1788560I4J-10160D01*
G02X2702720Y1775000I-18231J-13560D01*
G01Y1735950D01*
G03X2718040Y1727200I10160J3D01*
G02X2739730Y1733200I21965J-37199D01*
G03X2744780Y1738280I-30J5079D01*
G01Y1771300D01*
G37*
G36*
G01X4775000Y4327720D02*
X4915000D01*
G02X4927720Y4315000I0J-12720D01*
G01Y4105000D01*
G02X4915000Y4092280I-12720J0D01*
G01X4775000D01*
G02X4762280Y4105000I0J12720D01*
G01Y4315000D01*
G02X4775000Y4327720I12720J0D01*
G37*
G36*
G01X1522940Y4310800D02*
Y4209200D01*
G02X1522780Y4207210I-12718J21D01*
G01X1522720Y4206810D01*
Y4204730D01*
X1521730Y4203750D01*
X1521380Y4203100D01*
G02X1516320Y4198040I-11160J6100D01*
G01X1515670Y4197690D01*
X1455270Y4137280D01*
X1339310D01*
X1338000Y4136370D01*
G02X1325000Y4132280I-13004J18629D01*
G01X1165000D01*
G02X1143450Y4147800I0J22721D01*
G01X1143070Y4148940D01*
X1087280Y4204730D01*
Y4285270D01*
X1204730Y4402720D01*
X1475270D01*
X1522720Y4355270D01*
Y4313190D01*
X1522780Y4312790D01*
G02X1522940Y4310800I-12558J-2011D01*
G37*
G36*
G01X668000Y4416220D02*
X922000D01*
G02X934720Y4403500I0J-12720D01*
G01Y4276500D01*
G02X922000Y4263780I-12720J0D01*
G01X668000D01*
G02X655280Y4276500I0J12720D01*
G01Y4403500D01*
G02X668000Y4416220I12720J0D01*
G37*
G36*
G01X1517840Y4536880D02*
X1604200D01*
G02X1616920Y4524160I0J-12720D01*
G01Y4397160D01*
G02X1604200Y4384440I-12720J0D01*
G01X1517840D01*
G02X1505120Y4397160I0J12720D01*
G01Y4524160D01*
G02X1517840Y4536880I12720J0D01*
G37*
G36*
G01X1165000Y4547720D02*
X1325000D01*
G02X1347720Y4525000I0J-22720D01*
G01Y4460000D01*
G02X1325000Y4437280I-22720J0D01*
G01X1165000D01*
G02X1142280Y4460000I0J22720D01*
G01Y4525000D01*
G02X1165000Y4547720I22720J0D01*
G37*
G36*
G01X1960000Y4707720D02*
X2010000D01*
G02X2032720Y4685000I0J-22720D01*
G01Y4615000D01*
G02X2010000Y4592280I-22720J0D01*
G01X1960000D01*
G02X1937280Y4615000I0J22720D01*
G01Y4685000D01*
G02X1960000Y4707720I22720J0D01*
G37*
G36*
G01X2561050Y4773490D02*
X2560790Y4771070D01*
X2585450Y4746420D01*
X2647500D01*
G02X2670220Y4723700I0J-22720D01*
G01Y4678700D01*
G02X2647500Y4655980I-22720J0D01*
G01X2630570D01*
Y4648090D01*
X2632950Y4646600D01*
G02X2650570Y4595160I-22950J-36599D01*
G03X2656210Y4582280I9541J-3497D01*
G02X2670220Y4561300I-8704J-20980D01*
G01Y4516300D01*
G02X2647500Y4493580I-22720J0D01*
G01X2572500D01*
G02X2550690Y4509930I0J22722D01*
G01X2549620Y4513580D01*
X2509250D01*
X2487720Y4492050D01*
Y4420000D01*
G02X2475000Y4407280I-12720J0D01*
G01X2452580D01*
Y4401880D01*
X2452620Y4401570D01*
G02X2452720Y4400000I-12619J-1592D01*
G01Y4300000D01*
G02X2452620Y4298430I-12719J22D01*
G01X2452580Y4298120D01*
Y4292720D01*
X2568290D01*
G02X2725230Y4187420I71715J-62718D01*
G03X2734310Y4172720I9086J-4542D01*
G01X2880270D01*
X3052720Y4000270D01*
Y3684730D01*
X2800270Y3432280D01*
X2407280D01*
Y3554220D01*
X2415280D01*
X2452280Y3591220D01*
Y3668230D01*
X2407280Y3713230D01*
Y3855270D01*
X2421950Y3869940D01*
G03X2414770Y3887280I-7187J7181D01*
G01X2370000D01*
G02X2347280Y3910000I0J22720D01*
G01Y4070000D01*
G02X2370000Y4092720I22720J0D01*
G01X2379770D01*
G03X2386950Y4110060I-7J10159D01*
G01X2369280Y4127730D01*
X2366730Y4127330D01*
G02X2319080Y4183860I-6733J42672D01*
G03X2309460Y4197280I-9621J3261D01*
G01X2287720D01*
Y4064730D01*
X2285510Y4062520D01*
G03X2288770Y4045960I7180J-7187D01*
G02X2302720Y4025000I-8771J-20960D01*
G01Y3955000D01*
G02X2280000Y3932280I-22720J0D01*
G01X2272720D01*
Y3705780D01*
X2264720D01*
X2227720Y3668780D01*
Y3591770D01*
X2272720Y3546770D01*
Y3432280D01*
X2189730D01*
X2082280Y3539730D01*
Y3864770D01*
G03X2064940Y3871950I-10159J-7D01*
G01X1977720Y3784730D01*
Y3761570D01*
X1978860Y3760170D01*
G02X1838710Y3631580I-73860J-60170D01*
G03X1824450Y3631460I-7069J-7298D01*
G01X1787720Y3594730D01*
Y3550200D01*
X1788430Y3549000D01*
G02X1790220Y3542500I-10928J-6506D01*
G01Y3467720D01*
X1853200D01*
X1854000Y3471830D01*
G02X1876300Y3490220I22300J-4326D01*
G01X1921300D01*
G02X1944020Y3467500I0J-22720D01*
G01Y3392500D01*
G02X1921300Y3369780I-22720J0D01*
G01X1876300D01*
G02X1854000Y3388170I0J22716D01*
G01X1853200Y3392280D01*
X1790220D01*
Y3357500D01*
G02X1777500Y3344780I-12720J0D01*
G01X1452500D01*
G02X1439780Y3357500I0J12720D01*
G01Y3542500D01*
G02X1441570Y3549000I12718J-6D01*
G01X1442280Y3550200D01*
Y3815270D01*
X1526280Y3899270D01*
Y4046220D01*
G02X1526990Y4050400I12722J-11D01*
G01X1527280Y4051220D01*
Y4160270D01*
X1557280Y4190270D01*
Y4275270D01*
X1604730Y4322720D01*
X1607310D01*
X1608050Y4322950D01*
G02X1611810Y4323520I3765J-12151D01*
G01X1698190D01*
G02X1701950Y4322950I-5J-12721D01*
G01X1702690Y4322720D01*
X1730270D01*
X1774940Y4278050D01*
G03X1792280Y4285230I7181J7187D01*
G01Y4335000D01*
G02X1815000Y4357720I22720J0D01*
G01X1975000D01*
G02X1997720Y4335000I0J-22720D01*
G01Y4295230D01*
G03X2015060Y4288050I10159J7D01*
G01X2019730Y4292720D01*
X2217420D01*
Y4298120D01*
X2217380Y4298430D01*
G02X2217280Y4300000I12619J1592D01*
G01Y4400000D01*
G02X2217380Y4401570I12719J-22D01*
G01X2217420Y4401880D01*
Y4407280D01*
X2195000D01*
G02X2182280Y4420000I0J12720D01*
G01Y4490000D01*
G02X2184070Y4496500I12718J-6D01*
G01X2184780Y4497700D01*
Y4564550D01*
X2157050Y4592280D01*
X2120000D01*
G02X2097280Y4615000I0J22720D01*
G01Y4685000D01*
G02X2120000Y4707720I22720J0D01*
G01X2170000D01*
G02X2192720Y4685000I0J-22720D01*
G01Y4675220D01*
X2248580D01*
Y4687500D01*
G02X2271300Y4710220I22720J0D01*
G01X2316300D01*
G02X2339020Y4687500I0J-22720D01*
G01Y4612500D01*
G02X2330130Y4594480I-22708J0D01*
G03X2331310Y4577580I6188J-8059D01*
G02X2347200Y4518040I-21311J-37578D01*
G03X2355950Y4502720I8753J-5160D01*
G01X2384780D01*
Y4531100D01*
G02X2392170Y4548930I25218J-6D01*
G01X2421790Y4578550D01*
G03X2420500Y4594010I-7187J7184D01*
G02X2410980Y4612500I13196J18490D01*
G01Y4687500D01*
G02X2433700Y4710220I22720J0D01*
G01X2478700D01*
G02X2501420Y4687500I0J-22720D01*
G01Y4612500D01*
G02X2485070Y4590690I-22722J0D01*
G01X2481420Y4589620D01*
Y4577300D01*
G02X2481270Y4574510I-25222J-43D01*
G03X2493500Y4563460I10095J-1120D01*
G02X2498770Y4564020I5285J-24662D01*
G01X2549620D01*
X2550690Y4567670D01*
G02X2563790Y4582280I21806J-6375D01*
G03X2569430Y4595160I-3901J9383D01*
G02X2587050Y4646600I40570J14841D01*
G01X2589430Y4648090D01*
Y4655980D01*
X2572500D01*
G02X2549780Y4678700I0J22720D01*
G01Y4710750D01*
X2525130Y4735410D01*
X2522710Y4735150D01*
G02X2518100Y4734900I-4641J42948D01*
G02X2561300Y4778100I0J43200D01*
G02X2561050Y4773490I-43198J31D01*
G37*
G36*
G01X370450Y4912670D02*
X535550D01*
G02X548270Y4899950I0J-12720D01*
G01Y4557050D01*
G02X535550Y4544330I-12720J0D01*
G01X370450D01*
G02X357730Y4557050I0J12720D01*
G01Y4899950D01*
G02X370450Y4912670I12720J0D01*
G37*
G36*
G01X2828770Y5009180D02*
X2825220Y5008050D01*
Y4860450D01*
X3170450Y4515220D01*
X3614930D01*
G02X3682870Y4461970I35071J-25221D01*
G03X3690600Y4445220I7733J-6590D01*
G01X3784930D01*
G02X3820000Y4463200I35070J-25212D01*
G02Y4376800I0J-43200D01*
G02X3784930Y4394780I0J43192D01*
G01X3130000D01*
G02X3112170Y4402170I6J25218D01*
G01X2497180Y5017150D01*
X2493880Y5015440D01*
G02X2450000Y5004730I-43886J84559D01*
G02X2545270Y5100000I0J95270D01*
G02X2534560Y5056120I-95269J6D01*
G01X2532850Y5052820D01*
X3140450Y4445220D01*
X3609400D01*
G03X3617130Y4461970I-3J10160D01*
G02X3614930Y4464780I32885J28012D01*
G01X3160000D01*
G02X3142170Y4472170I6J25218D01*
G01X2782170Y4832170D01*
G02X2774780Y4850000I17828J17836D01*
G01Y5008050D01*
X2771230Y5009180D01*
G02X2704730Y5100000I28767J90820D01*
G02X2895270I95270J0D01*
G02X2828770Y5009180I-95267J0D01*
G37*
G36*
G01X3502540Y5144930D02*
Y4631200D01*
X3502570Y4630920D01*
G02X3502720Y4628180I-25070J-2747D01*
G01Y4607570D01*
G02X3520700Y4572500I-25212J-35070D01*
G02X3434300I-43200J0D01*
G02X3452280Y4607570I43192J0D01*
G01Y4625340D01*
X3452250Y4625620D01*
G02X3452100Y4628360I25070J2747D01*
G01Y5144930D01*
G02X3434120Y5180000I25212J35070D01*
G02X3520520I43200J0D01*
G02X3502540Y5144930I-43192J0D01*
G37*
G36*
G01X2055000Y5624720D02*
X2215000D01*
G02Y5519280I0J-52720D01*
G01X2055000D01*
G02Y5624720I0J52720D01*
G37*
G36*
G01X3185000D02*
X3345000D01*
G02Y5519280I0J-52720D01*
G01X3185000D01*
G02Y5624720I0J52720D01*
G37*
G36*
G01X3112720Y5638000D02*
Y5478000D01*
G02X3085220Y5431700I-52726J0D01*
G01Y4890450D01*
X3362970Y4612690D01*
X3365390Y4612950D01*
G02X3370000Y4613200I4641J-42948D01*
G02X3326800Y4570000I0J-43200D01*
G02X3327050Y4574610I43198J-31D01*
G01X3327310Y4577030D01*
X3320070Y4584260D01*
G03X3302820Y4575730I-7181J-7185D01*
G02X3217050Y4574610I-42817J-5732D01*
G01X3217310Y4577030D01*
X3193370Y4600970D01*
X3191530Y4601130D01*
G02X3175920Y4608420I2224J25120D01*
G01X3163450Y4620880D01*
X3160460Y4619860D01*
G02X3140000Y4616470I-20475J60138D01*
G02X3076470Y4680000I0J63530D01*
G02X3079860Y4700460I63528J-15D01*
G01X3080880Y4703450D01*
X2992170Y4792170D01*
G02X2984780Y4810000I17828J17836D01*
G01Y5157550D01*
X2714960Y5427370D01*
X2712200Y5426710D01*
G02X2647280Y5478000I-12199J51290D01*
G01Y5638000D01*
G02X2752720I52720J0D01*
G01Y5477990D01*
G02X2751290Y5465800I-52721J6D01*
G01X2750630Y5463040D01*
X2764330Y5449340D01*
X2772500Y5455130D01*
G02X2767280Y5478000I47489J22870D01*
G01Y5638000D01*
G02X2872720I52720J0D01*
G01Y5478000D01*
G02X2813680Y5425660I-52720J0D01*
G03X2805280Y5408390I-1218J-10086D01*
G01X3017440Y5196230D01*
G03X3034780Y5203410I7181J7186D01*
G01Y5431700D01*
G02X3007280Y5478000I25226J46300D01*
G01Y5638000D01*
G02X3112720I52720J0D01*
G37*
G36*
G01X2055000Y5744720D02*
X2215000D01*
G02Y5639280I0J-52720D01*
G01X2055000D01*
G02Y5744720I0J52720D01*
G37*
G36*
G01X3185000D02*
X3345000D01*
G02Y5639280I0J-52720D01*
G01X3185000D01*
G02Y5744720I0J52720D01*
G37*
G36*
G01X2055000Y5864720D02*
X2215000D01*
G02Y5759280I0J-52720D01*
G01X2055000D01*
G02Y5864720I0J52720D01*
G37*
G36*
G01X3185000D02*
X3345000D01*
G02Y5759280I0J-52720D01*
G01X3185000D01*
G02Y5864720I0J52720D01*
G37*
G36*
G01X2055000Y5984720D02*
X2215000D01*
G02Y5879280I0J-52720D01*
G01X2055000D01*
G02Y5984720I0J52720D01*
G37*
G36*
G01X3185000D02*
X3345000D01*
G02Y5879280I0J-52720D01*
G01X3185000D01*
G02Y5984720I0J52720D01*
G37*
G36*
G01X2055000Y6104720D02*
X2215000D01*
G02Y5999280I0J-52720D01*
G01X2055000D01*
G02Y6104720I0J52720D01*
G37*
G36*
G01X3185000D02*
X3345000D01*
G02Y5999280I0J-52720D01*
G01X3185000D01*
G02Y6104720I0J52720D01*
G37*
G36*
G01X2055000Y6224720D02*
X2215000D01*
G02Y6119280I0J-52720D01*
G01X2055000D01*
G02Y6224720I0J52720D01*
G37*
G36*
G01X3185000D02*
X3345000D01*
G02Y6119280I0J-52720D01*
G01X3185000D01*
G02Y6224720I0J52720D01*
G37*
G36*
G01X2055000Y6344720D02*
X2215000D01*
G02X2261300Y6317220I0J-52726D01*
G01X2282930D01*
G02X2318000Y6335200I35070J-25212D01*
G02Y6248800I0J-43200D01*
G02X2282930Y6266780I0J43192D01*
G01X2261300D01*
G02X2215000Y6239280I-46300J25226D01*
G01X2055000D01*
G02Y6344720I0J52720D01*
G37*
G36*
G01X3185000D02*
X3345000D01*
G02Y6239280I0J-52720D01*
G01X3185000D01*
G02Y6344720I0J52720D01*
G37*
G36*
G01X2055000Y6464720D02*
X2215000D01*
G02X2261300Y6437220I0J-52726D01*
G01X2282930D01*
G02X2318000Y6455200I35070J-25212D01*
G02Y6368800I0J-43200D01*
G02X2282930Y6386780I0J43192D01*
G01X2261300D01*
G02X2215000Y6359280I-46300J25226D01*
G01X2055000D01*
G02Y6464720I0J52720D01*
G37*
G36*
G01X3185000D02*
X3345000D01*
G02Y6359280I0J-52720D01*
G01X3185000D01*
G02Y6464720I0J52720D01*
G37*
G36*
G01X2055000Y6584720D02*
X2215000D01*
G02Y6479280I0J-52720D01*
G01X2055000D01*
G02Y6584720I0J52720D01*
G37*
G36*
G01X3185000D02*
X3345000D01*
G02Y6479280I0J-52720D01*
G01X3185000D01*
G02Y6584720I0J52720D01*
G37*
G36*
G01X2055000Y6704720D02*
X2215000D01*
G02Y6599280I0J-52720D01*
G01X2055000D01*
G02Y6704720I0J52720D01*
G37*
G36*
G01X3185000D02*
X3345000D01*
G02X3381830Y6689720I0J-52715D01*
G01X3511940D01*
G02X3533000Y6695200I21060J-37727D01*
G02Y6608800I0J-43200D01*
G02X3511940Y6614280I0J43207D01*
G01X3381830D01*
G02X3345000Y6599280I-36830J37715D01*
G01X3185000D01*
G02Y6704720I0J52720D01*
G37*
G36*
G01X2055000Y6824720D02*
X2215000D01*
G02Y6719280I0J-52720D01*
G01X2055000D01*
G02Y6824720I0J52720D01*
G37*
G36*
G01X3185000D02*
X3345000D01*
G02X3391300Y6797220I0J-52726D01*
G01X3467930D01*
G02X3503000Y6815200I35070J-25212D01*
G02Y6728800I0J-43200D01*
G02X3467930Y6746780I0J43192D01*
G01X3391300D01*
G02X3345000Y6719280I-46300J25226D01*
G01X3185000D01*
G02Y6824720I0J52720D01*
G37*
G36*
G01X2055000Y6944720D02*
X2215000D01*
G02Y6839280I0J-52720D01*
G01X2055000D01*
G02Y6944720I0J52720D01*
G37*
G36*
G01X3185000D02*
X3345000D01*
G02Y6839280I0J-52720D01*
G01X3185000D01*
G02Y6944720I0J52720D01*
G37*
G54D63*
X400000Y1700000D03*
X3709980Y6540020D03*
G54D65*
X1200000Y5000000D03*
G54D61*
X1975000Y660000D03*
G54D66*
X2340000Y5558000D03*
X2460000D03*
X2580000D03*
X2940000D03*
G54D64*
X1735000Y4750000D03*
G54D62*
X1000000Y500000D03*
%LPD*%
G75*
G36*
G01X2005000Y1844780D02*
X2035000D01*
Y1780000D01*
X2045890Y1769110D01*
X2046280Y1768040D01*
G03X2052170Y1758770I23719J8564D01*
G01X2075000Y1735930D01*
Y1281360D01*
G03X2072940Y1278210I20016J-15338D01*
G01X2072590Y1277590D01*
X1960000Y1165000D01*
X1125000D01*
X855000Y1435000D01*
X775000D01*
Y1540000D01*
X1000000D01*
X1215000Y1325000D01*
X1950000D01*
X1960840Y1335840D01*
X1964540D01*
G03X1975670Y1342400I0J12722D01*
G01X1976020Y1343030D01*
X1997720Y1364730D01*
Y1372720D01*
X2005000Y1380000D01*
Y1844780D01*
G37*
G36*
G01X1055000Y2255000D02*
X1735000D01*
X1940000Y2050000D01*
Y2044890D01*
X1939940Y2044490D01*
G03X1939780Y2042500I12558J-2011D01*
G01Y2010000D01*
X1857990D01*
X1800270Y2067720D01*
X1665270D01*
X1610270Y2122720D01*
X1154730D01*
X1152010Y2120000D01*
X1125000D01*
X1020000Y2015000D01*
X680000D01*
Y2145000D01*
X945000D01*
X1055000Y2255000D01*
G37*
G36*
G01X1857990Y1890000D02*
X1939780D01*
Y1857500D01*
G03X1939790Y1857070I12718J81D01*
G01X1939860Y1854860D01*
X1670000Y1585000D01*
X1065000D01*
X935000Y1715000D01*
X680000D01*
Y1845000D01*
X995000D01*
X1135000Y1705000D01*
X1147010D01*
X1149730Y1702280D01*
X1670270D01*
X1857990Y1890000D01*
G37*
G36*
G01X1115000Y2640000D02*
X2005000D01*
X2120000Y2525000D01*
Y2209070D01*
X2052170Y2141230D01*
G03X2046280Y2131960I17829J-17834D01*
G01X2045890Y2130890D01*
X2035000Y2120000D01*
Y2055220D01*
X2005000D01*
Y2480000D01*
X1985000Y2500000D01*
X1220000D01*
X1040000Y2320000D01*
X775000D01*
Y2405000D01*
X880000D01*
X1115000Y2640000D01*
G37*
G36*
G01X1715000Y4830000D02*
X1835000D01*
X1865000Y4800000D01*
Y4625000D01*
X1920000Y4570000D01*
X2140000D01*
X2170000Y4540000D01*
Y4400000D01*
X2500000D01*
Y4480000D01*
X2510000Y4490000D01*
X2740000D01*
X2840000Y4390000D01*
Y4300000D01*
X2800000Y4260000D01*
X2730420D01*
G03X2640000Y4325270I-90420J-29995D01*
G03X2568290Y4292720I0J-95266D01*
G01X2500000D01*
Y4300000D01*
X1752990D01*
X1730270Y4322720D01*
X1702690D01*
X1701950Y4322950D01*
G03X1698180Y4323520I-3765J-12151D01*
G01X1611480D01*
X1535000Y4400000D01*
X1210000D01*
X1090000Y4280000D01*
Y4200000D01*
X1020000Y4130000D01*
X895000D01*
X720000Y4305000D01*
X615000D01*
Y4375000D01*
X720000D01*
X785000Y4440000D01*
Y4550000D01*
X1045000D01*
X1090000Y4505000D01*
X1390000D01*
X1715000Y4830000D01*
G37*
G36*
G01X700000Y3975000D02*
Y4100000D01*
X1050000D01*
X1100000Y4050000D01*
X1375000D01*
X1400000Y4025000D01*
Y3900000D01*
X1375000Y3875000D01*
X1075000D01*
X975000Y3975000D01*
X700000D01*
G37*
G36*
G01X1947990Y1845000D02*
X1950140D01*
G03X1952500Y1844780I2356J12500D01*
G01X1985000D01*
Y1370000D01*
X1965000Y1350000D01*
X1305000D01*
Y1530000D01*
X1325000Y1550000D01*
X1650000D01*
X1672280Y1572280D01*
X1675270D01*
X1947990Y1845000D01*
G37*
G36*
G01X1970000Y1915000D02*
X1865000D01*
X1665000Y1715000D01*
X1155000D01*
X1135000Y1735000D01*
Y1880000D01*
X1155000Y1900000D01*
X1790000D01*
X1830000Y1940000D01*
X1970000D01*
Y1915000D01*
G37*
G36*
G01X1160000Y2110000D02*
X1605000D01*
X1660000Y2055000D01*
X1795000D01*
X1860000Y1990000D01*
X1939780D01*
Y1960000D01*
X1820000D01*
X1780000Y1920000D01*
X1155000D01*
X1135000Y1940000D01*
Y2085000D01*
X1160000Y2110000D01*
G37*
G36*
G01X1340000Y2480000D02*
X1920000D01*
X1985000Y2415000D01*
Y2060000D01*
X1947990D01*
X1740270Y2267720D01*
X1737280D01*
X1705000Y2300000D01*
X1340000D01*
Y2480000D01*
G37*
G36*
G01X1400000Y3600000D02*
Y3325000D01*
X1175000D01*
Y3600000D01*
X1400000D01*
G37*
G36*
G01X1215270Y4387280D02*
X1472720D01*
X1510000Y4350000D01*
Y4210000D01*
X1450000Y4150000D01*
X1160000D01*
X1102720Y4207280D01*
Y4274730D01*
X1215270Y4387280D01*
G37*
G36*
G01X1825270Y1947280D02*
X1862920D01*
Y1941880D01*
X1862880Y1941570D01*
G03X1862780Y1940000I12619J-1592D01*
G01Y1910000D01*
G03X1862880Y1908430I12719J22D01*
G01X1862920Y1908120D01*
Y1902720D01*
X1849730D01*
X1800060Y1853050D01*
G02X1782720Y1860240I-7181J7187D01*
G01Y1875000D01*
G03X1776810Y1890290I-22734J0D01*
G02X1784330Y1907280I7518J6831D01*
G01X1785270D01*
X1825270Y1947280D01*
G37*
G36*
G01X1570000Y4185000D02*
Y4270000D01*
X1610000Y4310000D01*
X1725000D01*
X1800000Y4235000D01*
X1980000D01*
X2025000Y4280000D01*
X2225000D01*
Y4210000D01*
X2125000Y4110000D01*
Y3950000D01*
X1965000Y3790000D01*
Y3710000D01*
X1925000Y3670000D01*
X1845000D01*
X1775000Y3600000D01*
Y3420000D01*
X1770000Y3415000D01*
X1600000D01*
X1560000Y3455000D01*
X1540000D01*
X1455000Y3540000D01*
Y3810000D01*
X1540000Y3895000D01*
Y4155000D01*
X1570000Y4185000D01*
G37*
G36*
G01X2350000Y1720000D02*
X2390000Y1680000D01*
Y1570000D01*
X2310000Y1490000D01*
X2260000D01*
X2250000Y1500000D01*
Y1690000D01*
X2280000Y1720000D01*
X2350000D01*
G37*
G36*
G01X2150000Y2770000D02*
X2430000D01*
X2470000Y2730000D01*
X2494160D01*
X2494470Y2729960D01*
G03X2497500Y2729780I3008J25041D01*
G01X2810220D01*
X2820000Y2720000D01*
Y2670000D01*
X2870000Y2620000D01*
X3410000D01*
Y2590000D01*
X3400720Y2580720D01*
X3331730D01*
G03X3329060Y2580490I30J-15962D01*
G01X3328630Y2580420D01*
X2745000D01*
G03X2740800Y2580070I4J-25420D01*
G01X2740380Y2580000D01*
X2160000D01*
X2150000Y2590000D01*
Y2770000D01*
G37*
G36*
G01X2370450Y2369780D02*
X2649550D01*
X2762170Y2257170D01*
G03X2780000Y2249780I17836J17828D01*
G01X2955000D01*
G03X2972830Y2257170I-6J25218D01*
G01X3019940Y2304270D01*
G02X3027240Y2307240I7178J-7187D01*
G01X3060000Y2340000D01*
X3130000D01*
X3150000Y2320000D01*
Y2254170D01*
G02X3154780Y2245550I-5380J-8619D01*
G01Y2195450D01*
X3049550Y2090220D01*
X2994450D01*
G02X2984300Y2100000I2J10159D01*
G01X2785700D01*
G02X2775550Y2090220I-10152J379D01*
G01X2390450D01*
X2374120Y2106550D01*
X2375140Y2109540D01*
G03X2378520Y2129970I-60143J20445D01*
G01Y2130000D01*
G03X2315000Y2193520I-63520J0D01*
G03X2256700Y2155220I0J-63522D01*
G01X2239000D01*
G03X2221170Y2147830I6J-25218D01*
G01X2186550Y2113220D01*
X2147720D01*
Y2119500D01*
G03X2135000Y2132220I-12720J0D01*
G01X2126750D01*
G02X2123160Y2140890I2J5079D01*
G01X2153300Y2171030D01*
X2161250D01*
G03X2179080Y2178420I-6J25218D01*
G01X2191550Y2190880D01*
X2194540Y2189860D01*
G03X2214970Y2186480I20445J60143D01*
G01X2215000D01*
G03X2278520Y2250000I0J63520D01*
G01Y2250030D01*
G03X2275140Y2270460I-63523J-15D01*
G01X2274120Y2273450D01*
X2370450Y2369780D01*
G37*
G36*
G01X2295000Y4370000D02*
X2330000D01*
Y4201080D01*
G03X2316800Y4170000I29990J-31080D01*
G03X2360000Y4126800I43200J0D01*
G03X2375470Y4129660I12J43202D01*
G01X2376340Y4130000D01*
X2385000D01*
X2465000Y4050000D01*
Y3895000D01*
X2450000Y3880000D01*
X2260000D01*
X2220000Y3920000D01*
Y4030000D01*
X2275000Y4085000D01*
Y4185000D01*
X2295000Y4205000D01*
Y4370000D01*
G37*
G36*
G01X2390000Y4280000D02*
X2430000D01*
Y4215000D01*
X2432280Y4212720D01*
Y4204730D01*
X2499730Y4137280D01*
X2618100D01*
X2618660Y4137150D01*
G03X2640000Y4134730I21337J92850D01*
G03X2704620Y4160000I0J95258D01*
G01X2875000D01*
X3040000Y3995000D01*
Y3690000D01*
X2795000Y3445000D01*
X2420000D01*
Y3540000D01*
X2465000Y3585000D01*
Y3675000D01*
X2420000Y3720000D01*
Y3850000D01*
X2437280Y3867280D01*
X2455270D01*
X2477720Y3889730D01*
Y4055270D01*
X2456930Y4076060D01*
X2456550Y4077200D01*
G03X2442200Y4091550I-21550J-7200D01*
G01X2441060Y4091930D01*
X2392000Y4140980D01*
G03X2403200Y4170000I-31996J29020D01*
G03X2390000Y4201080I-43190J0D01*
G01Y4280000D01*
G37*
G36*
G01X2237720Y4277720D02*
X2240000Y4280000D01*
X2275000D01*
Y4202990D01*
X2262280Y4190270D01*
Y4090270D01*
X2207280Y4035270D01*
Y3914730D01*
X2211760Y3910260D01*
X2211830Y3908270D01*
G03X2254930Y3866800I43167J1732D01*
G02X2260000Y3861720I-10J-5080D01*
G01Y3730000D01*
X2205000Y3675000D01*
Y3585000D01*
X2260000Y3530000D01*
Y3445000D01*
X2195000D01*
X2095000Y3545000D01*
Y3902010D01*
X2126060Y3933070D01*
X2127200Y3933450D01*
G03X2142720Y3955000I-7201J21550D01*
G01Y4025000D01*
G03X2138630Y4038000I-22719J-4D01*
G01X2137720Y4039310D01*
Y4104730D01*
X2237720Y4204730D01*
Y4277720D01*
G37*
G36*
G01X2445000Y4210000D02*
Y4280000D01*
X2650000D01*
X2695000Y4235000D01*
Y4195000D01*
X2650000Y4150000D01*
X2505000D01*
X2445000Y4210000D01*
G37*
G36*
G01X2940000Y530000D02*
X2730000D01*
X2660000Y600000D01*
Y750000D01*
X2730000Y820000D01*
X2940000D01*
Y530000D01*
G37*
G36*
G01X2780000Y2520000D02*
X3410000D01*
Y2480720D01*
X3331730D01*
G03X3328280Y2480340I12J-15964D01*
G01X3327740Y2480220D01*
X3245000D01*
G03X3241970Y2480040I-22J-25221D01*
G01X3241660Y2480000D01*
X3230000D01*
X3160000Y2410000D01*
X3050000D01*
X2940220Y2300220D01*
X2790450D01*
X2740000Y2350670D01*
Y2480000D01*
X2780000Y2520000D01*
G37*
G36*
G01X2859780Y2729780D02*
X3240220D01*
X3300000Y2670000D01*
X3415000D01*
Y2635000D01*
X2875000D01*
X2851830Y2658170D01*
X2852330Y2660800D01*
G03X2852720Y2665000I-22331J4192D01*
G01Y2715000D01*
G03X2852330Y2719200I-22721J8D01*
G01X2851830Y2721830D01*
X2859780Y2729780D01*
G37*
G36*
G01X4015720Y2106280D02*
X4170980D01*
X4282280Y1994980D01*
Y1945000D01*
G03X4305000Y1922280I22720J0D01*
G01X4355000D01*
G03X4377720Y1944750I0J22721D01*
G01X4377770Y1949780D01*
X4433580D01*
Y1942500D01*
G03X4456300Y1919780I22720J0D01*
G01X4481280D01*
X4539780Y1861280D01*
Y1817720D01*
X4500000D01*
G03X4487280Y1805000I0J-12720D01*
G01Y1595000D01*
G03X4500000Y1582280I12720J0D01*
G01X4539780D01*
Y817720D01*
X4500000D01*
G03X4487280Y805000I0J-12720D01*
G01Y730220D01*
X4362320D01*
X4196170Y896370D01*
G03X4174800Y905220I-21370J-21376D01*
G01X3461050D01*
X3451580Y914690D01*
G02X3454130Y930910I7187J7181D01*
G03X3461050Y942230I-5799J11320D01*
G01Y1234330D01*
G03X3448330Y1247050I-12720J0D01*
G01X3441720D01*
Y1419480D01*
X3494020Y1471780D01*
X3566000D01*
G03X3578720Y1484500I0J12720D01*
G01Y1525500D01*
G03X3575390Y1534080I-12719J0D01*
G02Y1540920I3757J3420D01*
G03X3578720Y1549500I-9389J8580D01*
G01Y1590500D01*
G03X3575390Y1599080I-12719J0D01*
G02Y1605920I3757J3420D01*
G03X3578720Y1614500I-9389J8580D01*
G01Y1655500D01*
G03X3575390Y1664080I-12719J0D01*
G02Y1670920I3757J3420D01*
G03X3578720Y1679500I-9389J8580D01*
G01Y1697550D01*
X3597830Y1716670D01*
G03X3605220Y1734500I-17828J17836D01*
G01Y1892660D01*
G02X3620070Y1901670I10159J-1D01*
G03X3640000Y1896800I19926J38331D01*
G03X3683200Y1940000I0J43200D01*
G03X3667110Y1973630I-43190J0D01*
G01X3665220Y1975160D01*
Y1982660D01*
G02X3680070Y1991670I10159J-1D01*
G03X3700000Y1986800I19926J38331D01*
G03X3714180Y1989190I10J43202D01*
G02X3727500Y1977770I3328J-9596D01*
G03X3726800Y1970000I42502J-7746D01*
G03X3770000Y1926800I43200J0D01*
G03X3773620Y1926950I23J43201D01*
G02X3781660Y1909640I855J-10125D01*
G01X3744730Y1872720D01*
X3664730D01*
X3654950Y1862940D01*
X3653310Y1862680D01*
G03X3616800Y1820000I6691J-42680D01*
G03X3617230Y1813920I43199J0D01*
G01X3617280Y1813570D01*
Y1714730D01*
X3664730Y1667280D01*
X3905270D01*
X3927720Y1689730D01*
Y2040270D01*
X3895880Y2072110D01*
G02X3899470Y2080780I3593J3590D01*
G01X3899770D01*
G03X3909070Y2083780I-16J15963D01*
G02X3920930I5930J-8251D01*
G03X3930230Y2080780I9316J12963D01*
G01X3949770D01*
G03X3959070Y2083780I-16J15963D01*
G02X3970930I5930J-8251D01*
G03X3980230Y2080780I9316J12963D01*
G01X3999770D01*
G03X4015720Y2096730I-14J15964D01*
G01Y2106280D01*
G37*
G36*
G01X3630000Y1820000D02*
X3670000Y1860000D01*
X3750000D01*
X3825000Y1935000D01*
Y2180000D01*
X3855000D01*
Y2095000D01*
X3915000Y2035000D01*
Y1695000D01*
X3900000Y1680000D01*
X3670000D01*
X3630000Y1720000D01*
Y1820000D01*
G37*
G36*
G01X3520000Y2940000D02*
X3510000Y2950000D01*
Y3060000D01*
X3530000Y3080000D01*
X3620000D01*
X3630000Y3070000D01*
Y3030000D01*
X3620000Y3020000D01*
Y2960000D01*
X3600000Y2940000D01*
X3520000D01*
G37*
%LPC*%
G75*
G36*
G01X4122280Y1945000D02*
Y2015000D01*
G02X4145000Y2037720I22720J0D01*
G01X4195000D01*
G02X4217720Y2015000I0J-22720D01*
G01Y1945000D01*
G02X4195000Y1922280I-22720J0D01*
G01X4145000D01*
G02X4122280Y1945000I0J22720D01*
G37*
G36*
G01Y1700000D02*
Y1860000D01*
G02X4145000Y1882720I22720J0D01*
G01X4210000D01*
G02X4232720Y1860000I0J-22720D01*
G01Y1700000D01*
G02X4210000Y1677280I-22720J0D01*
G01X4145000D01*
G02X4122280Y1700000I0J22720D01*
G37*
G36*
G01X3977280Y1945000D02*
Y2015000D01*
G02X4000000Y2037720I22720J0D01*
G01X4050000D01*
G02X4072720Y2015000I0J-22720D01*
G01Y1945000D01*
G02X4050000Y1922280I-22720J0D01*
G01X4000000D01*
G02X3977280Y1945000I0J22720D01*
G37*
G36*
G01X3488950Y942230D02*
Y1234330D01*
G02X3501670Y1247050I12720J0D01*
G01X3575330D01*
G02X3588050Y1234330I0J-12720D01*
G01Y942230D01*
G02X3575330Y929510I-12720J0D01*
G01X3501670D01*
G02X3488950Y942230I0J12720D01*
G37*
G36*
G01X3615950D02*
Y1234330D01*
G02X3628670Y1247050I12720J0D01*
G01X3702330D01*
G02X3715050Y1234330I0J-12720D01*
G01Y942230D01*
G02X3702330Y929510I-12720J0D01*
G01X3628670D01*
G02X3615950Y942230I0J12720D01*
G37*
G36*
G01X3742950D02*
Y1234330D01*
G02X3755670Y1247050I12720J0D01*
G01X3829330D01*
G02X3842050Y1234330I0J-12720D01*
G01Y942230D01*
G02X3829330Y929510I-12720J0D01*
G01X3755670D01*
G02X3742950Y942230I0J12720D01*
G37*
G36*
G01X3869950D02*
Y1234330D01*
G02X3882670Y1247050I12720J0D01*
G01X3956330D01*
G02X3969050Y1234330I0J-12720D01*
G01Y942230D01*
G02X3956330Y929510I-12720J0D01*
G01X3882670D01*
G02X3869950Y942230I0J12720D01*
G37*
G36*
G01X3996950D02*
Y1234330D01*
G02X4009670Y1247050I12720J0D01*
G01X4083330D01*
G02X4096050Y1234330I0J-12720D01*
G01Y942230D01*
G02X4083330Y929510I-12720J0D01*
G01X4009670D01*
G02X3996950Y942230I0J12720D01*
G37*
G36*
G01X4047280Y1602720D02*
X4049280D01*
X4050080Y1602990D01*
G02X4054200Y1603680I4132J-12028D01*
G01X4155800D01*
G02X4159920Y1602990I-12J-12718D01*
G01X4160720Y1602720D01*
X4172720D01*
Y1475270D01*
X4192720Y1455270D01*
Y1406430D01*
X4192770Y1406080D01*
G02Y1393920I-42769J-6080D01*
G01X4192720Y1393570D01*
Y1374730D01*
X4175270Y1357280D01*
X4156430D01*
X4156080Y1357230D01*
G02X4143920I-6080J42769D01*
G01X4143570Y1357280D01*
X4066430D01*
X4066080Y1357230D01*
G02X4053920I-6080J42769D01*
G01X4053570Y1357280D01*
X4044730D01*
X4040640Y1361380D01*
X4039950Y1361730D01*
G02X4021390Y1380620I20053J38266D01*
G01X4017280Y1384730D01*
Y1393570D01*
X4017230Y1393920D01*
G02Y1406080I42769J6080D01*
G01X4017280Y1406430D01*
Y1455270D01*
X4041480Y1479470D01*
Y1590960D01*
G02X4045620Y1600350I12719J0D01*
G01X4047280Y1601870D01*
Y1602720D01*
G37*
G36*
G01X3644780Y1581300D02*
G02X3660380Y1602870I22712J0D01*
G02X3705000Y1621520I44627J-44067D01*
G01X3875540D01*
G02X3919350Y1603680I0J-62712D01*
G01X3955140D01*
G02X3967860Y1590960I0J-12720D01*
G01Y1469040D01*
G02X3955140Y1456320I-12720J0D01*
G01X3853540D01*
G02X3840820Y1469040I0J12720D01*
G01Y1496080D01*
X3705000D01*
G02X3660380Y1514730I7J62717D01*
G02X3644780Y1536300I7112J21570D01*
G01Y1541250D01*
X3644590Y1541930D01*
G02X3642280Y1558800I60411J16865D01*
G02X3644590Y1575670I62721J5D01*
G01X3644780Y1576350D01*
Y1581300D01*
G37*
%LPD*%
G75*
G36*
G01X4060000Y1480000D02*
Y1590000D01*
X4160000D01*
Y1470000D01*
X4180000Y1450000D01*
Y1380000D01*
X4170000Y1370000D01*
X4050000D01*
X4030000Y1390000D01*
Y1450000D01*
X4060000Y1480000D01*
G37*
G54D10*
X100000Y100000D03*
Y300000D03*
Y500000D03*
Y700000D03*
Y900000D03*
Y1100000D03*
Y1300000D03*
Y1500000D03*
Y1700000D03*
Y1900000D03*
Y2100000D03*
X225000Y2375000D03*
X100000Y2300000D03*
Y2500000D03*
Y2700000D03*
Y2900000D03*
Y3100000D03*
Y3300000D03*
Y3500000D03*
Y3700000D03*
Y3900000D03*
Y4100000D03*
Y4300000D03*
Y4500000D03*
Y4700000D03*
Y5000000D03*
Y5200000D03*
Y5400000D03*
Y5600000D03*
Y5900000D03*
Y6100000D03*
Y6300000D03*
Y6500000D03*
Y6700000D03*
Y6900000D03*
X300000Y100000D03*
X500000D03*
X700000D03*
X400000Y1700000D03*
X500000Y2475000D03*
X350000Y2425000D03*
X475000Y3200000D03*
X750000Y2925000D03*
X725000Y3450000D03*
X670000Y4200000D03*
X760000D03*
X850000D03*
X760000Y4490000D03*
X670000D03*
X850000D03*
X425000Y4050000D03*
X570000Y4200000D03*
Y4340000D03*
Y4490000D03*
X300000Y5400000D03*
X500000D03*
X700000D03*
X600000Y6200000D03*
X700000Y6925000D03*
X500000D03*
X300000D03*
X880000Y85000D03*
X1120000D03*
X1300000Y100000D03*
X1470000Y780000D03*
X1330000D03*
X1360000Y1090000D03*
X1180000D03*
Y940000D03*
X1190000Y1850000D03*
X1270000D03*
X1350000D03*
X1430000D03*
X1380000Y1760000D03*
X1190000Y1960000D03*
X1270000D03*
X1350000D03*
X1430000D03*
X1381820Y2060000D03*
X1350000Y2725000D03*
X1050000D03*
X875000Y2250000D03*
X900000Y3250000D03*
X1050000D03*
X1200000D03*
X1350000D03*
Y3100000D03*
X1050000D03*
Y2900000D03*
X1350000Y3650000D03*
X1200000D03*
X1050000D03*
X900000D03*
Y3500000D03*
Y3375000D03*
X1400000Y3450000D03*
X940000Y4200000D03*
X1010000Y4250000D03*
Y4340000D03*
Y4430000D03*
X1090000Y4500000D03*
X1110000Y4400000D03*
X1430000Y4480000D03*
X940000Y4490000D03*
X1390000Y4350000D03*
X1310000D03*
X1230000D03*
X1360000Y4270000D03*
X1280000D03*
X1200000D03*
X900000Y5400000D03*
X1100000Y5425000D03*
X1305000D03*
X1100000Y6200000D03*
X1300000Y6925000D03*
X1100000D03*
X900000D03*
X1500000Y100000D03*
X1700000D03*
X1900000D03*
X1970000Y530000D03*
X1975000Y660000D03*
X1720000Y780000D03*
X1840000D03*
X1590000D03*
X2020000Y820000D03*
X1860000Y1090000D03*
X1710000D03*
X1520000D03*
X2020000D03*
X1510000Y1850000D03*
X1590000D03*
X1660000Y1770000D03*
X1985000Y1890000D03*
Y2010000D03*
X2045000Y1950000D03*
X1510000Y1960000D03*
X1590000D03*
X1640000Y2020000D03*
X1500000Y2725000D03*
X1800000D03*
X1925000D03*
X1950000Y3100000D03*
X1800000D03*
X1500000D03*
X1730000Y3710000D03*
X1620000D03*
X1750000Y3950000D03*
X1800000Y3870000D03*
X1710000Y3850000D03*
X1630000D03*
X1550000D03*
X1880000Y3870000D03*
X1960000D03*
X1510000Y3780000D03*
Y3590000D03*
X1620000D03*
X1730000D03*
X1830000Y4410000D03*
X1950000Y4510000D03*
Y4410000D03*
X1580000Y4100000D03*
X1670000D03*
X1750000Y4030000D03*
X1870000Y4090000D03*
X1830000Y4580000D03*
X1600000D03*
X1735000Y4750000D03*
X1975000Y4800000D03*
X2000000Y5100000D03*
X1925000Y5650000D03*
Y5525000D03*
Y5400000D03*
X2075000D03*
X1500000D03*
X1700000D03*
X1600000Y6200000D03*
X1900000Y6925000D03*
Y6800000D03*
Y6675000D03*
X1700000Y6925000D03*
X1500000D03*
X2100000Y100000D03*
X2300000D03*
X2500000D03*
X2320000Y810000D03*
X2620000D03*
X2470000Y630000D03*
X2350000Y680000D03*
X2180000Y820000D03*
Y540000D03*
X2470000Y980000D03*
X2660000Y1620000D03*
X2540000Y1610000D03*
X2390000Y1770000D03*
X2210000Y1800000D03*
X2105000Y1890000D03*
Y2010000D03*
X2360000Y1620000D03*
X2280000D03*
X2640000Y2280000D03*
X2550000D03*
X2460000D03*
X2370000D03*
X2460000Y2180000D03*
X2125000Y3100000D03*
X2440000Y3310000D03*
X2520000Y2970000D03*
X2640000Y3060000D03*
X2375000Y3125000D03*
X2160000Y3280000D03*
X2255000Y3910000D03*
X2325000D03*
X2340000Y3780000D03*
Y3560000D03*
X2170000Y3380000D03*
X2590000Y3750000D03*
Y3570000D03*
Y3660000D03*
X2560000Y3850000D03*
Y3930000D03*
X2325000Y3980000D03*
X2310000Y4065000D03*
X2080000Y4480000D03*
Y4370000D03*
X2550000Y4440000D03*
X2640000D03*
X2550000Y4340000D03*
X2620830Y4360240D03*
X2560000Y4090000D03*
Y4010000D03*
X2360000Y4170000D03*
X2080000Y4240000D03*
X2310000Y4540000D03*
X2250000Y4800000D03*
X2518100Y4778100D03*
X2610000Y4610000D03*
X2225000Y5400000D03*
X2300000Y5350000D03*
X2625000Y5825000D03*
X2318000Y6292000D03*
X2350000Y6550000D03*
X2625000Y6475000D03*
X2318000Y6412000D03*
X2700000Y100000D03*
X2900000D03*
X3100000D03*
X3160000Y440000D03*
X3030000D03*
X2700000Y700000D03*
X2760000Y610000D03*
Y770000D03*
X3030000Y1350000D03*
X2970000Y1420000D03*
X3220000Y1350000D03*
X2830000D03*
X3080000Y1770000D03*
X2740000Y1690000D03*
X3040000Y2160000D03*
X3100000Y2220000D03*
X3120000Y2680000D03*
X2780000Y2360000D03*
X2860000D03*
X2940000D03*
X3010000Y2460000D03*
X2775000Y3000000D03*
X3030000Y3180000D03*
X3090000Y3110000D03*
X2990000Y2850000D03*
X2900000D03*
X3080000D03*
X2830000Y3070000D03*
X3040000Y3380000D03*
X3150000Y3800000D03*
X2820000Y3850000D03*
X2710000Y3800000D03*
X2950000Y3720000D03*
Y3850000D03*
X2730000Y4440000D03*
X2790000Y4370000D03*
X2700000Y4360000D03*
X2760000Y4290000D03*
X2820000Y4090000D03*
Y3980000D03*
X2950000D03*
X3260000Y4570000D03*
X3200000Y5400000D03*
X2950000Y5350000D03*
X2700000D03*
X3000000Y5825000D03*
X2825000Y6150000D03*
X3000000Y6475000D03*
X3300000Y100000D03*
X3500000D03*
X3700000D03*
X3790000Y440000D03*
X3350000Y1350000D03*
X3725000D03*
X3550000D03*
X3660000Y1820000D03*
X3850000Y1900000D03*
X3760000Y1820000D03*
X3360000Y2040000D03*
X3390000Y1620000D03*
X3770000Y1970000D03*
X3700000Y2030000D03*
X3640000Y1940000D03*
X3780000Y2570000D03*
X3620000Y2280000D03*
X3510000Y2380000D03*
X3500000Y2690000D03*
X3780000D03*
X3510000Y2280000D03*
X3285320Y2664350D03*
X3620000Y3050000D03*
X3536820Y3058180D03*
X3370000Y2820000D03*
X3320000Y2880000D03*
X3500000Y3530000D03*
X3340000Y3920000D03*
X3300000Y3800000D03*
X3590000Y3670000D03*
Y3530000D03*
X3683980Y3533980D03*
X3690000Y3950000D03*
X3800000D03*
X3300000Y4200000D03*
Y4000000D03*
X3600000D03*
X3820000Y4420000D03*
X3650000Y4490000D03*
X3370000Y4570000D03*
X3477500Y4572500D03*
X3325000Y5400000D03*
X3550000D03*
Y5550000D03*
Y5700000D03*
X3700000Y5400000D03*
X3477320Y5180000D03*
X3532950Y6859110D03*
X3700000Y6925000D03*
X3825000Y6675000D03*
X3500000Y6925000D03*
X3533000Y6652000D03*
X3709980Y6540020D03*
X3503000Y6772000D03*
X3900000Y100000D03*
X4100000D03*
X4300000D03*
X4050000Y440000D03*
X3920000D03*
X4250000Y1275000D03*
X4225000Y1000000D03*
X3900000Y1350000D03*
X4150000Y1400000D03*
X4060000D03*
X4050000Y1825000D03*
X3975000Y1750000D03*
Y1875000D03*
X4250000Y1600000D03*
X3920000Y2570000D03*
Y2440000D03*
Y2690000D03*
X4320000Y2910000D03*
X4080000Y3045000D03*
X4185000Y3075000D03*
X4120000Y3200000D03*
X4019150Y2920850D03*
X3950000Y2960000D03*
X4320000Y3020000D03*
X4100000Y3500000D03*
X4250000D03*
X4100000Y3650000D03*
X4250000D03*
X3890000Y3950000D03*
X4000000Y4800000D03*
X4410000Y5170000D03*
X3900000Y5400000D03*
X4100000D03*
X4300000D03*
X3900000Y5200000D03*
X4000000Y6200000D03*
X3975000Y6775000D03*
X4300000Y6925000D03*
X4100000D03*
X3900000D03*
X4500000Y100000D03*
X4700000D03*
X4900000D03*
X4730000Y700000D03*
X4910000D03*
X5000000Y2045000D03*
X4840000Y1950000D03*
X4900000Y1700000D03*
X4710000D03*
X4780000Y2110000D03*
X4641200Y1881200D03*
X4569520Y2420000D03*
X4575000Y2200000D03*
X4590000Y2650000D03*
X4629110Y2260890D03*
X4560000Y2520000D03*
X5005000Y3205000D03*
X4955000Y2990000D03*
X4820000Y2900000D03*
X4680000Y2800000D03*
X4800000Y3700000D03*
X4675000Y4200000D03*
X5025000D03*
X4850000Y3975000D03*
X5000000Y4800000D03*
X4500000D03*
Y5400000D03*
X4700000D03*
X4900000D03*
X4500000Y6200000D03*
X5000000D03*
X4900000Y6925000D03*
X4700000D03*
X4500000D03*
X5100000Y100000D03*
X5300000D03*
Y300000D03*
Y500000D03*
Y700000D03*
Y900000D03*
Y1100000D03*
Y1300000D03*
Y1500000D03*
X5160000Y1700000D03*
X5300000D03*
Y1900000D03*
Y2100000D03*
X5130000Y2080000D03*
X5315000Y2200000D03*
Y2800000D03*
X5300000Y3100000D03*
Y3300000D03*
Y2900000D03*
X5100000Y2920000D03*
X5300000Y3500000D03*
Y3700000D03*
Y3900000D03*
Y4100000D03*
Y4300000D03*
Y4500000D03*
Y4700000D03*
Y4900000D03*
Y5100000D03*
Y5300000D03*
Y5500000D03*
Y5700000D03*
X5100000Y5400000D03*
X5300000Y5900000D03*
Y6100000D03*
Y6300000D03*
Y6500000D03*
Y6700000D03*
Y6900000D03*
X5100000Y6925000D03*
G54D11*
X1000000Y500000D03*
G54D20*
X2020000Y1812000D03*
X1970000D03*
Y2088000D03*
X2020000D03*
X2120000Y1812000D03*
X2070000D03*
Y2088000D03*
X2120000D03*
G54D12*
X463000Y1091500D03*
Y2768500D03*
X453000Y3651500D03*
Y4728500D03*
G54D21*
X1907000Y1875000D03*
Y1925000D03*
Y1975000D03*
Y2025000D03*
X2183000D03*
Y1975000D03*
Y1925000D03*
Y1875000D03*
G54D30*
X2135000Y5572000D03*
Y5692000D03*
Y5812000D03*
Y5932000D03*
Y6052000D03*
Y6172000D03*
Y6292000D03*
Y6412000D03*
Y6532000D03*
Y6652000D03*
Y6772000D03*
Y6892000D03*
X3265000Y5692000D03*
Y5572000D03*
Y6292000D03*
Y6172000D03*
Y6052000D03*
Y5932000D03*
Y5812000D03*
Y6892000D03*
Y6772000D03*
Y6652000D03*
Y6532000D03*
Y6412000D03*
G54D22*
X1515000Y2062500D03*
Y1757500D03*
X2625000Y2482500D03*
Y2177500D03*
X2885000Y2452500D03*
Y2147500D03*
G54D13*
X805000Y1480000D03*
Y2080000D03*
Y1780000D03*
Y2380000D03*
X795000Y4340000D03*
Y4040000D03*
G54D40*
X2210000Y4455000D03*
X2260000D03*
X2310000D03*
X2360000D03*
X2410000D03*
X2460000D03*
Y4245000D03*
X2410000D03*
X2360000D03*
X2310000D03*
X2260000D03*
X2210000D03*
G54D31*
X2180000Y685000D03*
Y935000D03*
G54D14*
X1435000Y929460D03*
Y1440000D03*
X1465000Y2390000D03*
Y2900540D03*
X1835000Y929460D03*
Y1440000D03*
X1855000Y2390000D03*
Y2900540D03*
G54D50*
X3371500Y2205000D03*
Y2255000D03*
Y2305000D03*
Y2355000D03*
Y2405000D03*
Y2455000D03*
Y2505000D03*
Y2555000D03*
Y2605000D03*
Y2655000D03*
Y2705000D03*
Y2755000D03*
X4058500Y2705000D03*
Y2655000D03*
Y2605000D03*
Y2555000D03*
Y2505000D03*
Y2455000D03*
Y2405000D03*
Y2355000D03*
Y2305000D03*
Y2255000D03*
Y2205000D03*
Y2755000D03*
G54D32*
X2470000Y810000D03*
G54D23*
X1725000Y1850000D03*
Y2010000D03*
X2645000Y1750000D03*
Y1910000D03*
X2485000Y1690000D03*
Y1850000D03*
X2795000Y2690000D03*
X3205000Y2670000D03*
X2795000Y2850000D03*
X3205000Y2830000D03*
X3550000Y2980000D03*
Y3140000D03*
G54D41*
X2095000Y3990000D03*
X2255000D03*
X3865000Y1980000D03*
X4170000D03*
X4330000D03*
X4025000D03*
X4045000Y3370000D03*
X4205000D03*
G54D60*
G01X1000000Y500000D02*
X700000Y200000D01*
G01X500000Y500000D02*
X1000000D01*
G01D02*
X610550Y889450D01*
G01X1000000Y500000D02*
Y132200D01*
G01Y500000D02*
X1300000Y200000D01*
G01X1835000Y929460D02*
X1435000D01*
G01D02*
Y745000D01*
G01X1225000Y935000D02*
X1230540Y929460D01*
G01X1000000Y1000000D02*
Y500000D01*
G01X1500000D02*
X1020000D01*
G01X1000000D02*
X1020000D01*
G01D02*
X1236820Y716820D01*
Y790000D01*
G01X1230540Y929460D02*
X1435000D01*
G01X1855000Y2900540D02*
X1465000D01*
G01D02*
Y3003210D01*
G01X1220000Y2905000D02*
X1224460Y2900540D01*
G01D02*
X1465000D01*
G01X1835000Y929460D02*
Y760000D01*
G01X1855000Y2900540D02*
Y3023220D01*
G01X3705000Y1558800D02*
X3875540D01*
X3904340Y1530000D01*
G54D15*
X1200000Y1450000D03*
Y2350000D03*
X1975000Y660000D03*
X2095000Y1190000D03*
X2315000Y2130000D03*
X2215000Y2250000D03*
X2290000Y2460000D03*
X3140000Y4680000D03*
X4230000Y2970000D03*
G54D51*
X3496020Y3659540D03*
X3683980D03*
Y3400460D03*
X3590000D03*
X3496020D03*
G54D42*
X2580000Y5558000D03*
X2460000D03*
X2340000D03*
X3060000D03*
X2940000D03*
X2820000D03*
X2700000D03*
G54D24*
X1898800Y3280000D03*
X2386200Y1350000D03*
X2223800D03*
X2061200Y3280000D03*
X2456200Y4650000D03*
X2293800D03*
X4313800Y2690000D03*
X4206200Y3200000D03*
X4043800D03*
X4476200Y2690000D03*
G54D33*
X2545000Y1351200D03*
Y1188800D03*
X2330000Y1851200D03*
Y1688800D03*
X2610000Y4701200D03*
Y4538800D03*
X2805000Y1911200D03*
Y1748800D03*
X3705000Y1721200D03*
Y1558800D03*
G54D34*
X2605000Y2686200D03*
Y2873800D03*
G54D25*
X1905000Y3700000D03*
X1735000Y4750000D03*
X2725000Y3630000D03*
X2640000Y4230000D03*
X2450000Y5100000D03*
X2800000D03*
G54D52*
X4105000Y1530000D03*
X3904340D03*
G54D16*
X1245000Y1757500D03*
Y2062500D03*
Y4187500D03*
Y4492500D03*
X1895000Y3997500D03*
Y4302500D03*
X2995000Y2677500D03*
Y2982500D03*
G54D43*
X3157500Y671720D03*
X3030500D03*
X2903500D03*
X3157500Y1088280D03*
X3030500D03*
X2903500D03*
X3792500Y671720D03*
X3665500D03*
X3538500D03*
X3411500D03*
X3284500D03*
X3792500Y1088280D03*
X3665500D03*
X3538500D03*
X3411500D03*
X3284500D03*
X4046500Y671720D03*
X3919500D03*
X4046500Y1088280D03*
X3919500D03*
G54D17*
X1175000Y3450000D03*
X1615000D03*
G54D35*
X2285000Y2680000D03*
Y2920000D03*
G54D53*
X4385000Y3210000D03*
Y4210000D03*
X5030000Y700000D03*
X4570000D03*
Y1700000D03*
X5030000D03*
X4845000Y3210000D03*
Y4210000D03*
G54D26*
X1898800Y3430000D03*
X2123800Y1530000D03*
X2286200D03*
X2061200Y3430000D03*
X4313800Y2200000D03*
Y2360000D03*
Y2520000D03*
X4478800Y1980000D03*
X4641200D03*
X4476200Y2200000D03*
Y2360000D03*
Y2520000D03*
G54D44*
X3025000Y1505000D03*
Y1570000D03*
Y1635000D03*
Y1700000D03*
X3515000Y1505000D03*
Y1700000D03*
Y1635000D03*
Y1570000D03*
G54D45*
X3095000Y2460000D03*
Y2300000D03*
G54D36*
X2472500Y3630000D03*
G54D18*
X1285000Y3970000D03*
X1615200D03*
G54D54*
X4537500Y3000000D03*
X4772500D03*
G54D27*
X1655000Y4260000D03*
X1467040D03*
G54D55*
G01X795000Y4258700D02*
Y4340000D01*
G01D02*
Y4421300D01*
G01X650200Y4340000D02*
X795000D01*
G01D02*
X939800D01*
G01X855120Y154140D02*
X1000000Y500000D01*
G01D02*
X1265150Y765150D01*
G01X1287660Y825450D02*
X1435000Y929460D01*
G01X1137200Y1757500D02*
X1245000D01*
G01D02*
X1352800D01*
G01X1245000D02*
Y1817800D01*
G01X1407200Y1757500D02*
X1515000D01*
G01X1317660Y2796530D02*
X1465000Y2900540D01*
G01X1175000Y3339700D02*
Y3450000D01*
G01D02*
Y3560300D01*
G01X994700Y3450000D02*
X1175000D01*
G01D02*
X1355300D01*
G01X1137200Y4492500D02*
X1245000D01*
G01D02*
X1352800D01*
G01X1245000Y4432200D02*
Y4492500D01*
G01D02*
Y4552800D01*
G01X1975000Y591400D02*
Y660000D01*
G01D02*
Y728600D01*
G01X1906400Y660000D02*
X1975000D01*
G01D02*
X2043600D01*
G01X1835000Y929460D02*
Y1038700D01*
G01Y929460D02*
X1982340D01*
G01X1435000D02*
Y1038700D01*
G01X1662200Y1850000D02*
X1725000D01*
G01Y1797200D02*
Y1850000D01*
G01X1515000Y1757500D02*
X1622800D01*
G01X1515000D02*
Y1817800D01*
G01X1465000Y2791300D02*
Y2900540D01*
G01X1898800Y3214700D02*
Y3280000D01*
G01D02*
Y3345300D01*
G01X1848500Y3280000D02*
X1898800D01*
G01D02*
X1949100D01*
G01X1855000Y2791300D02*
Y2900540D01*
G01D02*
X2002340D01*
G01X1561020Y4379360D02*
Y4460660D01*
G01D02*
Y4541960D01*
G01X1500040Y4460660D02*
X1561020D01*
G01D02*
X1622000D01*
G01X1787200Y4302500D02*
X1895000D01*
G01D02*
X2002800D01*
G01X1895000D02*
Y4362800D01*
G01X1985000Y4587200D02*
Y4650000D01*
G01D02*
Y4712800D01*
G01X1932200Y4650000D02*
X1985000D01*
G01D02*
X2037800D01*
G01X1735000Y4649650D02*
Y4750000D01*
G01D02*
Y4850350D01*
G01X1634650Y4750000D02*
X1735000D01*
G01D02*
X1835350D01*
G01X1997200Y5572000D02*
X2135000D01*
G01X1997200Y6892000D02*
X2135000D01*
G01X2470000Y692200D02*
Y810000D01*
G01D02*
Y927800D01*
G01X2372200Y810000D02*
X2470000D01*
G01D02*
X2567800D01*
G01X2180000Y602200D02*
Y685000D01*
G01D02*
Y767800D01*
G01X2062200Y685000D02*
X2180000D01*
G01D02*
X2297800D01*
G01X2479700Y1351200D02*
X2545000D01*
G01D02*
X2610300D01*
G01X2545000Y1300900D02*
Y1351200D01*
G01D02*
Y1401500D01*
G01X2386200Y1284700D02*
Y1350000D01*
G01D02*
Y1415300D01*
G01X2335900Y1350000D02*
X2386200D01*
G01D02*
X2436500D01*
G01X2582200Y1750000D02*
X2645000D01*
G01X2422200Y1690000D02*
X2485000D01*
G01D02*
X2547800D01*
G01X2485000Y1637200D02*
Y1690000D01*
G01D02*
Y1742800D01*
G01X2517200Y2177500D02*
X2625000D01*
G01D02*
X2732800D01*
G01X2625000Y2117200D02*
Y2177500D01*
G01D02*
Y2237800D01*
G01X2514700Y2873800D02*
X2605000D01*
G01D02*
X2695300D01*
G01X2605000Y2814800D02*
Y2873800D01*
G01D02*
Y2932800D01*
G01X2402500Y3882200D02*
Y3990000D01*
G01X2342200D02*
X2402500D01*
G01X2255000D02*
X2307800D01*
G01X2212200Y4350000D02*
X2335000D01*
G01D02*
X2457800D01*
G01X2135000Y5514200D02*
Y5572000D01*
G01Y6892000D02*
Y6949800D01*
G01Y6892000D02*
X2272800D01*
G01X3030500Y507870D02*
Y671720D01*
G01D02*
Y835570D01*
G01X2975870Y671720D02*
X3030500D01*
G01D02*
X3085130D01*
G01X3157500Y507870D02*
Y671720D01*
G01D02*
Y835570D01*
G01X3102870Y671720D02*
X3157500D01*
G01D02*
X3212130D01*
G01X2956200Y1570000D02*
X3025000D01*
G01X2956200Y1556170D02*
X3025000Y1570000D01*
G01X2645000Y1750000D02*
X2707800D01*
G01X2645000Y1697200D02*
Y1750000D01*
G01X2805000Y1748800D02*
X2798800D01*
X2740000Y1690000D01*
G01X2777200Y2147500D02*
X2885000D01*
G01D02*
X2992800D01*
G01X2885000D02*
Y2207800D01*
G01X3095000Y2247200D02*
Y2300000D01*
G01X3032200Y2247200D02*
X3095000Y2300000D01*
G01X2732200Y2850000D02*
X2795000D01*
G01D02*
X2857800D01*
G01X2795000D02*
Y2902800D01*
G01X2887200Y2982500D02*
X2995000D01*
G01D02*
X3102800D01*
G01X2995000Y2922200D02*
Y2982500D01*
G01D02*
Y3042800D01*
G01X3142200Y2830000D02*
X3205000D01*
G01D02*
X3267800D01*
G01X3205000D02*
Y2882800D01*
G01X3127200Y6892000D02*
X3265000D01*
G01X3792500Y507870D02*
Y671720D01*
G01X3737870D02*
X3792500D01*
G01D02*
X3847130D01*
G01X3371500Y2755000D02*
Y2785800D01*
G01X3310700D02*
X3371500Y2755000D01*
G01X3487200Y3140000D02*
X3550000D01*
G01D02*
X3612800D01*
G01X3550000D02*
Y3192800D01*
G01X3510000Y3757200D02*
Y3820000D01*
G01D02*
Y3882800D01*
G01Y3820000D02*
X3562800D01*
G01X3590000Y3400460D02*
Y3481760D01*
G01Y3400460D02*
X3625780Y3481760D01*
G01X3265000Y5514200D02*
Y5572000D01*
G01D02*
X3402800D01*
G01X3265000Y6892000D02*
Y6949800D01*
G01X3919500Y507870D02*
Y671720D01*
G01X3864870D02*
X3919500D01*
G01D02*
X3974130D01*
G01X4046500Y507870D02*
Y671720D01*
G01X3991870D02*
X4046500D01*
G01D02*
X4101130D01*
G01X4177500Y1672200D02*
Y1780000D01*
G01D02*
Y1887800D01*
G01X4117200Y1780000D02*
X4177500D01*
G01D02*
X4237800D01*
G01X4170000Y1917200D02*
Y1980000D01*
G01D02*
Y2042800D01*
G01X4117200Y1980000D02*
X4170000D01*
G01D02*
X4222800D01*
G01X4025000Y1917200D02*
Y1980000D01*
G01D02*
Y2042800D01*
G01X3972200Y1980000D02*
X4025000D01*
G01D02*
X4077800D01*
G01X4425900Y2200000D02*
X4476200D01*
G01X4425900Y2360000D02*
X4476200D01*
G01X4045000Y3307200D02*
Y3370000D01*
G01X4043800Y3200000D02*
X4120000D01*
G01X4045000Y3370000D02*
Y3432800D01*
G01X3992200Y3370000D02*
X4045000D01*
G01D02*
X4097800D01*
G01X5030000Y577200D02*
Y700000D01*
G01D02*
Y822800D01*
G01X4942200Y700000D02*
X5030000D01*
G01D02*
X5117800D01*
G01X5030000Y1577200D02*
Y1700000D01*
G01D02*
Y1822800D01*
G01X4942200Y1700000D02*
X5030000D01*
G01D02*
X5117800D01*
G01X4641200Y1980000D02*
Y1881200D01*
G01X4476200Y2134700D02*
Y2200000D01*
G01D02*
Y2265300D01*
G01Y2200000D02*
X4526500D01*
G01X4476200Y2294700D02*
Y2360000D01*
G01D02*
Y2425300D01*
G01Y2360000D02*
X4526500D01*
G01X4476200Y2520000D02*
X4560000D01*
G01X4845000Y3087200D02*
Y3210000D01*
G01D02*
Y3332800D01*
G01X4757200Y3210000D02*
X4845000D01*
G01D02*
X4932800D01*
G01X4772500Y2927200D02*
Y3000000D01*
G01D02*
Y3072800D01*
G01X4692200Y3000000D02*
X4772500D01*
G01D02*
X4852800D01*
G01X4845000Y4087200D02*
Y4210000D01*
G01D02*
Y4332800D01*
G01X4757200Y4210000D02*
X4845000D01*
G01D02*
X4932800D01*
G54D19*
X2045000Y1950000D03*
G54D46*
X3280000Y3035000D03*
Y3545000D03*
G54D37*
X2207500Y3630000D03*
G54D28*
X1561020Y4460660D03*
G54D56*
G01X1625000Y3460000D02*
X1615000Y3450000D01*
G01X1898800Y3430000D02*
X1635000D01*
G01D02*
X1615000Y3450000D01*
G01X2061200Y3430000D02*
Y3280000D01*
G01D02*
X2160000D01*
G01X3683980Y3533980D02*
Y3659540D01*
G01X3670000Y3820000D02*
X3683980Y3806020D01*
Y3659540D01*
G01X3265000Y6892000D02*
X3436570D01*
G01D02*
X3471750Y6856820D01*
X3528250D01*
X3530540Y6859110D01*
X3532950D01*
G01X3265000Y6652000D02*
X3533000D01*
G54D29*
X1985000Y4650000D03*
X2385000Y1190000D03*
X2225000D03*
X2145000Y4650000D03*
X3670000Y3820000D03*
X3510000D03*
G54D47*
X3872500Y1780000D03*
X4177500D03*
G54D38*
X2402500Y3990000D03*
X2707500D03*
G54D57*
G01X1435000Y1440000D02*
X1425000Y1450000D01*
G01D02*
X1200000D01*
G01X1465000Y2390000D02*
X1225000D01*
X1200000Y2365000D01*
Y2350000D01*
G01X2225000Y1190000D02*
Y1276100D01*
X2223800Y1277300D01*
Y1350000D01*
G01D02*
Y1691700D01*
X2120000Y1795500D01*
Y1812000D01*
G01X2545000Y1188800D02*
X2472300D01*
X2471100Y1190000D01*
X2385000D01*
G01X2095000D02*
X2180000Y1105000D01*
Y935000D01*
G01X2095000Y1190000D02*
Y1266000D01*
X2123800Y1294800D01*
Y1530000D01*
G01D02*
Y1722800D01*
X2070000Y1776600D01*
Y1812000D01*
G01X3371500Y2305000D02*
X3320020D01*
X3260000Y2244980D01*
Y2145000D01*
X3090000Y1975000D01*
X2183000D01*
G01X3371500Y2405000D02*
X3303300D01*
X3180000Y2281700D01*
Y2185000D01*
X3060000Y2065000D01*
X2380000D01*
X2315000Y2130000D01*
G01X2120000Y2088000D02*
X2197000D01*
X2239000Y2130000D01*
X2315000D01*
G01X2070000Y2088000D02*
Y2123400D01*
X2142850Y2196250D01*
X2161250D01*
X2215000Y2250000D01*
G01X2485000Y1850000D02*
X2414800D01*
X2413600Y1851200D01*
X2330000D01*
G01X3371500Y2205000D02*
Y2136500D01*
X3065000Y1830000D01*
X2595000D01*
X2575000Y1850000D01*
X2485000D01*
G01X2330000Y1851200D02*
X2315000D01*
X2291200Y1875000D01*
X2183000D01*
G01X3371500Y2355000D02*
X3313450D01*
X3220000Y2261550D01*
Y2164990D01*
X3080010Y2025000D01*
X2183000D01*
G01X2645000Y1910000D02*
X2574800D01*
X2559800Y1925000D01*
X2183000D01*
G01X3371500Y2455000D02*
X3245000D01*
X3170000Y2380000D01*
X3060000D01*
X2955000Y2275000D01*
X2780000D01*
X2660000Y2395000D01*
X2360000D01*
X2215000Y2250000D01*
G01X3371500Y2705000D02*
X3331930D01*
X3322440Y2714490D01*
X3317100D01*
X3310910Y2720680D01*
X3304320D01*
X3270000Y2755000D01*
X2497500D01*
X2332500Y2920000D01*
X2285000D01*
G01X2460000Y4455000D02*
Y4500000D01*
X2498800Y4538800D01*
X2610000D01*
G01X2360000Y4245000D02*
Y4170000D01*
G01X2145000Y4650000D02*
Y4640000D01*
X2210000Y4575000D01*
Y4455000D01*
G01X2260000D02*
X2310000D01*
G01Y4540000D02*
Y4455000D01*
G01D02*
X2360000D01*
G01D02*
X2410000D01*
G01X2456200Y4650000D02*
Y4577300D01*
X2410000Y4531100D01*
Y4455000D01*
G01X2610000Y4701200D02*
X2595000D01*
X2518100Y4778100D01*
G01X2610000Y4538800D02*
Y4610000D01*
G01X2293800Y4650000D02*
X2145000D01*
G01X3820000Y4420000D02*
X3130000D01*
X2450000Y5100000D01*
G01X2135000Y6292000D02*
X2318000D01*
G01X2135000Y6412000D02*
X2318000D01*
G01X3030500Y1088280D02*
Y917030D01*
X2988470Y875000D01*
X2825000D01*
X2750000Y950000D01*
Y1501200D01*
X2948800Y1700000D01*
X3025000D01*
G01X2903500Y1088280D02*
Y1589700D01*
X2948800Y1635000D01*
X3025000D01*
G01X3157500Y1088280D02*
Y1442500D01*
X3095000Y1505000D01*
G01X3440000Y2136500D02*
Y2038800D01*
X3101200Y1700000D01*
X3025000D01*
G01X3490000Y2136500D02*
Y2023800D01*
X3101200Y1635000D01*
X3025000D01*
G01X3095000Y1505000D02*
X3025000D01*
G01X3540000Y2136500D02*
Y2010000D01*
X3120000Y1590000D01*
Y1530000D01*
X3095000Y1505000D01*
G01X2805000Y1911200D02*
X2732300D01*
X2731100Y1910000D01*
X2645000D01*
G01X3371500Y2255000D02*
X3326590D01*
X3300990Y2229400D01*
Y2122560D01*
X3089630Y1911200D01*
X2805000D01*
G01X3650000Y4490000D02*
X3160000D01*
X2800000Y4850000D01*
Y5100000D01*
G01X3260000Y4570000D02*
X3203750Y4626250D01*
X3193750D01*
X3140000Y4680000D01*
G01X2700000Y5558000D02*
Y5478000D01*
X3010000Y5168000D01*
Y4810000D01*
X3140000Y4680000D01*
G01X3370000Y4570000D02*
X3060000Y4880000D01*
Y5558000D01*
G01X3284500Y1088280D02*
Y1634500D01*
X3350000Y1700000D01*
X3515000D01*
G01X3590000Y2136500D02*
Y1989990D01*
X3580000Y1979990D01*
Y1734500D01*
X3545500Y1700000D01*
X3515000D01*
G01X3390000Y1620000D02*
X3405000Y1635000D01*
X3515000D01*
G01X3790000Y2136500D02*
Y2068300D01*
X3770000Y2048300D01*
Y1970000D01*
G01X3740000Y2136500D02*
Y2090000D01*
X3700000Y2050000D01*
Y2030000D01*
G01X3640000Y1940000D02*
Y2136500D01*
G01X3790000Y2823500D02*
Y3850000D01*
X3690000Y3950000D01*
G01X3840000Y2823500D02*
Y3910000D01*
X3800000Y3950000D01*
G01X3430000Y2970000D02*
Y3260000D01*
X3320000Y3370000D01*
X3319800D01*
X3280000Y3409800D01*
Y3545000D01*
G01X3440000Y2823500D02*
Y2875000D01*
X3280000Y3035000D01*
G01X3640000Y2823500D02*
Y2910000D01*
X3680000Y2950000D01*
Y3170000D01*
X3496020Y3353980D01*
Y3400460D01*
G01X3690000Y2823500D02*
Y2891700D01*
X3729150Y2930850D01*
Y3310850D01*
X3683980Y3356020D01*
Y3400460D01*
G01X3510000Y3820000D02*
X3440000D01*
G01X3477320Y5180000D02*
Y4628360D01*
X3477500Y4628180D01*
Y4572500D01*
G01X3265000Y6772000D02*
X3503000D01*
G01X4058500Y2705000D02*
X4115000D01*
X4320000Y2910000D01*
G01X4310000Y2805380D02*
X4385000Y2880380D01*
Y3210000D01*
G01X3990000Y2823500D02*
Y2891700D01*
X4019150Y2920850D01*
G01X3890000Y2823500D02*
Y3950000D01*
G01X3940000Y2823500D02*
Y2950000D01*
X3950000Y2960000D01*
G01X4058500Y2755000D02*
Y2798500D01*
X4230000Y2970000D01*
G01X4320000Y3020000D02*
X4270000Y2970000D01*
X4230000D01*
G54D48*
X3715000Y2480000D03*
G54D39*
X2335000Y4350000D03*
G54D58*
G01X4570000Y700000D02*
X4349800D01*
X4174800Y875000D01*
X3448530D01*
X3411500Y912030D01*
Y1088280D01*
G01D02*
Y1432000D01*
X3484500Y1505000D01*
X3515000D01*
G01X4330000Y1980000D02*
X4478800D01*
G01X3990000Y2136500D02*
X4183500D01*
X4330000Y1990000D01*
Y1980000D01*
G01X4385000Y4210000D02*
Y3210000D01*
G01X4205000Y3370000D02*
Y3294800D01*
X4206200Y3293600D01*
Y3200000D01*
G01D02*
X4274800D01*
X4284800Y3210000D01*
X4385000D01*
G01X4570000Y700000D02*
Y1700000D01*
G01X4478800Y1980000D02*
Y1965000D01*
X4570000Y1873800D01*
Y1700000D01*
G01X4476200Y2690000D02*
Y2853500D01*
X4537500Y2914800D01*
Y3000000D01*
G54D49*
X3840000Y2136500D03*
X3790000D03*
X3740000D03*
X3690000D03*
X3640000D03*
X3590000D03*
X3540000D03*
X3490000D03*
X3440000D03*
Y2823500D03*
X3490000D03*
X3540000D03*
X3590000D03*
X3640000D03*
X3690000D03*
X3740000D03*
X3790000D03*
X3840000D03*
X3990000Y2136500D03*
X3940000D03*
X3890000D03*
Y2823500D03*
X3940000D03*
X3990000D03*
G54D59*
G01X3371500Y2555000D02*
X2745000D01*
X2672500Y2482500D01*
X2625000D01*
G01X2285000Y2680000D02*
Y2541200D01*
X2290000Y2536200D01*
Y2460000D01*
G01X3545000Y2980000D02*
Y2909600D01*
X3540000Y2904600D01*
Y2823500D01*
G01X3490000D02*
Y2910000D01*
X3430000Y2970000D01*
G01X4058500Y2505000D02*
X4183800D01*
X4313800Y2375000D01*
Y2360000D01*
G01X4058500Y2605000D02*
X4243800D01*
X4313800Y2675000D01*
Y2690000D01*
G01X4058500Y2555000D02*
X4220900D01*
X4255900Y2520000D01*
X4313800D01*
G01X4058500Y2655000D02*
X4159620D01*
X4310000Y2805380D01*
G01X4058500Y2455000D02*
X4117860D01*
X4150000Y2422860D01*
Y2285400D01*
X4235400Y2200000D01*
X4313800D01*
M02*
