# Supplementary material for: Automated flight-interception traps for interval sampling of insects
Source: PLoS One. 2020 Jul 10;15(7):e0229476. doi: 10.1371/journal.pone.0229476 (PMC7351151; doi:10.1371/journal.pone.0229476)
Supplement: S7 Appendix — (ZIP) [file pone.0229476.s007.zip]

Archive with 37 entries (30 files):
- AppendixG - Mechanical parts/
- AppendixG - Mechanical parts/step/
- AppendixG - Mechanical parts/step/102472.stp
- __MACOSX/
- __MACOSX/AppendixG - Mechanical parts/
- __MACOSX/AppendixG - Mechanical parts/step/
- __MACOSX/AppendixG - Mechanical parts/step/._102472.stp
- AppendixG - Mechanical parts/pdf/
- AppendixG - Mechanical parts/pdf/102473_11.pdf
- __MACOSX/AppendixG - Mechanical parts/pdf/
- __MACOSX/AppendixG - Mechanical parts/pdf/._102473_11.pdf
- AppendixG - Mechanical parts/pdf/102368.pdf
- __MACOSX/AppendixG - Mechanical parts/pdf/._102368.pdf
- AppendixG - Mechanical parts/pdf/102478.pdf
- __MACOSX/AppendixG - Mechanical parts/pdf/._102478.pdf
- AppendixG - Mechanical parts/pdf/102473.pdf
- __MACOSX/AppendixG - Mechanical parts/pdf/._102473.pdf
- AppendixG - Mechanical parts/pdf/102472.pdf
- __MACOSX/AppendixG - Mechanical parts/pdf/._102472.pdf
- AppendixG - Mechanical parts/pdf/102314.pdf
- __MACOSX/AppendixG - Mechanical parts/pdf/._102314.pdf
- AppendixG - Mechanical parts/pdf/102475.pdf
- __MACOSX/AppendixG - Mechanical parts/pdf/._102475.pdf
- AppendixG - Mechanical parts/pdf/102474.pdf
- __MACOSX/AppendixG - Mechanical parts/pdf/._102474.pdf
- AppendixG - Mechanical parts/pdf/102476.pdf
- __MACOSX/AppendixG - Mechanical parts/pdf/._102476.pdf
- AppendixG - Mechanical parts/pdf/102477.pdf
- __MACOSX/AppendixG - Mechanical parts/pdf/._102477.pdf
- AppendixG - Mechanical parts/pdf/102478_11.pdf
- __MACOSX/AppendixG - Mechanical parts/pdf/._102478_11.pdf
- AppendixG - Mechanical parts/pdf/102474_1.pdf
- __MACOSX/AppendixG - Mechanical parts/pdf/._102474_1.pdf
- AppendixG - Mechanical parts/pdf/102473_22.pdf
- __MACOSX/AppendixG - Mechanical parts/pdf/._102473_22.pdf
- AppendixG - Mechanical parts/_read_me.txt
- __MACOSX/AppendixG - Mechanical parts/.__read_me.txt
