# Supplementary material for: Automated flight-interception traps for interval sampling of insects
Source: PLoS One. 2020 Jul 10;15(7):e0229476. doi: 10.1371/journal.pone.0229476 (PMC7351151; doi:10.1371/journal.pone.0229476)
Supplement: S7 Appendix — (ZIP) [file pone.0229476.s007.zip › AppendixG - Mechanical parts/step/102472.stp]

ISO-10303-21;
HEADER;
/* Generated by software containing ST-Developer
 * from STEP Tools, Inc. (www.steptools.com) 
 */
/* OPTION: using custom schema-name function */

FILE_DESCRIPTION(
/* description */ (''),
/* implementation_level */ '2;1');

FILE_NAME(
/* name */ '102472.stp',
/* time_stamp */ '2020-04-28T14:37:00+02:00',
/* author */ (''),
/* organization */ (''),
/* preprocessor_version */ 'ST-DEVELOPER v16.7',
/* originating_system */ 'SIEMENS PLM Software NX 12.0',
/* authorisation */ '');

FILE_SCHEMA (('AUTOMOTIVE_DESIGN { 1 0 10303 214 3 1 1 1 }'));
ENDSEC;

DATA;
#10=CONTEXT_DEPENDENT_SHAPE_REPRESENTATION(#254,#901);
#11=CONTEXT_DEPENDENT_SHAPE_REPRESENTATION(#255,#902);
#12=CONTEXT_DEPENDENT_SHAPE_REPRESENTATION(#256,#904);
#13=CONTEXT_DEPENDENT_SHAPE_REPRESENTATION(#257,#905);
#14=CONTEXT_DEPENDENT_SHAPE_REPRESENTATION(#258,#906);
#15=CONTEXT_DEPENDENT_SHAPE_REPRESENTATION(#259,#907);
#16=CONTEXT_DEPENDENT_SHAPE_REPRESENTATION(#260,#908);
#17=CONTEXT_DEPENDENT_SHAPE_REPRESENTATION(#261,#909);
#18=CONTEXT_DEPENDENT_SHAPE_REPRESENTATION(#262,#910);
#19=CONTEXT_DEPENDENT_SHAPE_REPRESENTATION(#263,#911);
#20=CONTEXT_DEPENDENT_SHAPE_REPRESENTATION(#264,#912);
#21=CONTEXT_DEPENDENT_SHAPE_REPRESENTATION(#265,#913);
#22=CONTEXT_DEPENDENT_SHAPE_REPRESENTATION(#266,#914);
#23=CONTEXT_DEPENDENT_SHAPE_REPRESENTATION(#267,#915);
#24=CONTEXT_DEPENDENT_SHAPE_REPRESENTATION(#268,#916);
#25=CONTEXT_DEPENDENT_SHAPE_REPRESENTATION(#269,#917);
#26=CONTEXT_DEPENDENT_SHAPE_REPRESENTATION(#270,#918);
#27=CONTEXT_DEPENDENT_SHAPE_REPRESENTATION(#271,#919);
#28=CONTEXT_DEPENDENT_SHAPE_REPRESENTATION(#272,#920);
#29=CONTEXT_DEPENDENT_SHAPE_REPRESENTATION(#273,#921);
#30=CONTEXT_DEPENDENT_SHAPE_REPRESENTATION(#274,#922);
#31=CONTEXT_DEPENDENT_SHAPE_REPRESENTATION(#275,#923);
#32=CONTEXT_DEPENDENT_SHAPE_REPRESENTATION(#276,#924);
#33=CONTEXT_DEPENDENT_SHAPE_REPRESENTATION(#277,#925);
#34=CONTEXT_DEPENDENT_SHAPE_REPRESENTATION(#278,#926);
#35=CONTEXT_DEPENDENT_SHAPE_REPRESENTATION(#279,#927);
#36=CONTEXT_DEPENDENT_SHAPE_REPRESENTATION(#280,#928);
#37=CONTEXT_DEPENDENT_SHAPE_REPRESENTATION(#281,#929);
#38=CONTEXT_DEPENDENT_SHAPE_REPRESENTATION(#282,#930);
#39=CONTEXT_DEPENDENT_SHAPE_REPRESENTATION(#283,#931);
#40=CONTEXT_DEPENDENT_SHAPE_REPRESENTATION(#284,#932);
#41=CONTEXT_DEPENDENT_SHAPE_REPRESENTATION(#285,#933);
#42=CONTEXT_DEPENDENT_SHAPE_REPRESENTATION(#286,#934);
#43=CONTEXT_DEPENDENT_SHAPE_REPRESENTATION(#287,#935);
#44=CONTEXT_DEPENDENT_SHAPE_REPRESENTATION(#288,#936);
#45=CONTEXT_DEPENDENT_SHAPE_REPRESENTATION(#289,#937);
#46=CONTEXT_DEPENDENT_SHAPE_REPRESENTATION(#290,#938);
#47=CONTEXT_DEPENDENT_SHAPE_REPRESENTATION(#291,#939);
#48=CONTEXT_DEPENDENT_SHAPE_REPRESENTATION(#292,#940);
#49=CONTEXT_DEPENDENT_SHAPE_REPRESENTATION(#293,#941);
#50=CONTEXT_DEPENDENT_SHAPE_REPRESENTATION(#294,#942);
#51=CONTEXT_DEPENDENT_SHAPE_REPRESENTATION(#295,#943);
#52=CONTEXT_DEPENDENT_SHAPE_REPRESENTATION(#296,#944);
#53=CONTEXT_DEPENDENT_SHAPE_REPRESENTATION(#297,#945);
#54=CONTEXT_DEPENDENT_SHAPE_REPRESENTATION(#298,#946);
#55=CONTEXT_DEPENDENT_SHAPE_REPRESENTATION(#299,#947);
#56=CONTEXT_DEPENDENT_SHAPE_REPRESENTATION(#300,#948);
#57=CONTEXT_DEPENDENT_SHAPE_REPRESENTATION(#301,#949);
#58=CONTEXT_DEPENDENT_SHAPE_REPRESENTATION(#302,#950);
#59=CONTEXT_DEPENDENT_SHAPE_REPRESENTATION(#303,#951);
#60=CONTEXT_DEPENDENT_SHAPE_REPRESENTATION(#304,#952);
#61=CONTEXT_DEPENDENT_SHAPE_REPRESENTATION(#305,#953);
#62=CONTEXT_DEPENDENT_SHAPE_REPRESENTATION(#306,#954);
#63=CONTEXT_DEPENDENT_SHAPE_REPRESENTATION(#307,#955);
#64=CONTEXT_DEPENDENT_SHAPE_REPRESENTATION(#308,#956);
#65=CONTEXT_DEPENDENT_SHAPE_REPRESENTATION(#309,#957);
#66=CONTEXT_DEPENDENT_SHAPE_REPRESENTATION(#310,#958);
#67=CONTEXT_DEPENDENT_SHAPE_REPRESENTATION(#311,#959);
#68=CONTEXT_DEPENDENT_SHAPE_REPRESENTATION(#312,#960);
#69=CONTEXT_DEPENDENT_SHAPE_REPRESENTATION(#313,#961);
#70=CONTEXT_DEPENDENT_SHAPE_REPRESENTATION(#314,#962);
#71=CONTEXT_DEPENDENT_SHAPE_REPRESENTATION(#315,#963);
#72=CONTEXT_DEPENDENT_SHAPE_REPRESENTATION(#316,#964);
#73=CONTEXT_DEPENDENT_SHAPE_REPRESENTATION(#317,#965);
#74=CONTEXT_DEPENDENT_SHAPE_REPRESENTATION(#318,#966);
#75=CONTEXT_DEPENDENT_SHAPE_REPRESENTATION(#319,#967);
#76=CONTEXT_DEPENDENT_SHAPE_REPRESENTATION(#320,#968);
#77=CONTEXT_DEPENDENT_SHAPE_REPRESENTATION(#321,#969);
#78=CONTEXT_DEPENDENT_SHAPE_REPRESENTATION(#322,#971);
#79=CONTEXT_DEPENDENT_SHAPE_REPRESENTATION(#323,#972);
#80=CONTEXT_DEPENDENT_SHAPE_REPRESENTATION(#324,#973);
#81=CONTEXT_DEPENDENT_SHAPE_REPRESENTATION(#325,#975);
#82=CONTEXT_DEPENDENT_SHAPE_REPRESENTATION(#326,#976);
#83=CONTEXT_DEPENDENT_SHAPE_REPRESENTATION(#327,#978);
#84=CONTEXT_DEPENDENT_SHAPE_REPRESENTATION(#328,#979);
#85=CONTEXT_DEPENDENT_SHAPE_REPRESENTATION(#329,#980);
#86=CONTEXT_DEPENDENT_SHAPE_REPRESENTATION(#330,#981);
#87=CONTEXT_DEPENDENT_SHAPE_REPRESENTATION(#331,#983);
#88=CONTEXT_DEPENDENT_SHAPE_REPRESENTATION(#332,#984);
#89=CONTEXT_DEPENDENT_SHAPE_REPRESENTATION(#333,#985);
#90=CONTEXT_DEPENDENT_SHAPE_REPRESENTATION(#334,#986);
#91=CONTEXT_DEPENDENT_SHAPE_REPRESENTATION(#335,#987);
#92=CONTEXT_DEPENDENT_SHAPE_REPRESENTATION(#336,#988);
#93=CONTEXT_DEPENDENT_SHAPE_REPRESENTATION(#337,#989);
#94=CONTEXT_DEPENDENT_SHAPE_REPRESENTATION(#338,#990);
#95=CONTEXT_DEPENDENT_SHAPE_REPRESENTATION(#339,#991);
#96=CONTEXT_DEPENDENT_SHAPE_REPRESENTATION(#340,#992);
#97=CONTEXT_DEPENDENT_SHAPE_REPRESENTATION(#341,#993);
#98=CONTEXT_DEPENDENT_SHAPE_REPRESENTATION(#342,#994);
#99=CONTEXT_DEPENDENT_SHAPE_REPRESENTATION(#343,#995);
#100=CONTEXT_DEPENDENT_SHAPE_REPRESENTATION(#344,#996);
#101=CONTEXT_DEPENDENT_SHAPE_REPRESENTATION(#345,#997);
#102=CONTEXT_DEPENDENT_SHAPE_REPRESENTATION(#346,#998);
#103=CONTEXT_DEPENDENT_SHAPE_REPRESENTATION(#347,#999);
#104=CONTEXT_DEPENDENT_SHAPE_REPRESENTATION(#348,#1000);
#105=CONTEXT_DEPENDENT_SHAPE_REPRESENTATION(#349,#1001);
#106=CONTEXT_DEPENDENT_SHAPE_REPRESENTATION(#350,#1002);
#107=CONTEXT_DEPENDENT_SHAPE_REPRESENTATION(#351,#1003);
#108=CONTEXT_DEPENDENT_SHAPE_REPRESENTATION(#352,#1004);
#109=CONTEXT_DEPENDENT_SHAPE_REPRESENTATION(#353,#1006);
#110=CONTEXT_DEPENDENT_SHAPE_REPRESENTATION(#354,#1007);
#111=CONTEXT_DEPENDENT_SHAPE_REPRESENTATION(#355,#1008);
#112=CONTEXT_DEPENDENT_SHAPE_REPRESENTATION(#356,#1010);
#113=CONTEXT_DEPENDENT_SHAPE_REPRESENTATION(#357,#1011);
#114=CONTEXT_DEPENDENT_SHAPE_REPRESENTATION(#358,#1013);
#115=CONTEXT_DEPENDENT_SHAPE_REPRESENTATION(#359,#1014);
#116=CONTEXT_DEPENDENT_SHAPE_REPRESENTATION(#360,#1015);
#117=CONTEXT_DEPENDENT_SHAPE_REPRESENTATION(#361,#1016);
#118=CONTEXT_DEPENDENT_SHAPE_REPRESENTATION(#362,#1017);
#119=CONTEXT_DEPENDENT_SHAPE_REPRESENTATION(#363,#1018);
#120=CONTEXT_DEPENDENT_SHAPE_REPRESENTATION(#364,#1019);
#121=CONTEXT_DEPENDENT_SHAPE_REPRESENTATION(#365,#1020);
#122=CONTEXT_DEPENDENT_SHAPE_REPRESENTATION(#366,#1022);
#123=CONTEXT_DEPENDENT_SHAPE_REPRESENTATION(#367,#1023);
#124=CONTEXT_DEPENDENT_SHAPE_REPRESENTATION(#368,#1024);
#125=CONTEXT_DEPENDENT_SHAPE_REPRESENTATION(#369,#1025);
#126=CONTEXT_DEPENDENT_SHAPE_REPRESENTATION(#370,#1026);
#127=CONTEXT_DEPENDENT_SHAPE_REPRESENTATION(#371,#1027);
#128=CONTEXT_DEPENDENT_SHAPE_REPRESENTATION(#372,#1028);
#129=CONTEXT_DEPENDENT_SHAPE_REPRESENTATION(#373,#1029);
#130=CONTEXT_DEPENDENT_SHAPE_REPRESENTATION(#374,#1030);
#131=CONTEXT_DEPENDENT_SHAPE_REPRESENTATION(#375,#1031);
#132=NEXT_ASSEMBLY_USAGE_OCCURRENCE('1001',' ','102527_PRT',#1130,#1102,
$);
#133=NEXT_ASSEMBLY_USAGE_OCCURRENCE('1002',' ','102538_PRT',#1130,#1101,
$);
#134=NEXT_ASSEMBLY_USAGE_OCCURRENCE('1003',' ','R12',#1131,#1097,$);
#135=NEXT_ASSEMBLY_USAGE_OCCURRENCE('1004',' ','U2',#1131,#1096,$);
#136=NEXT_ASSEMBLY_USAGE_OCCURRENCE('1005',' ','C28',#1131,#1095,$);
#137=NEXT_ASSEMBLY_USAGE_OCCURRENCE('1006',' ','C7',#1131,#1094,$);
#138=NEXT_ASSEMBLY_USAGE_OCCURRENCE('1007',' ','C21',#1131,#1093,$);
#139=NEXT_ASSEMBLY_USAGE_OCCURRENCE('1008',' ','C19',#1131,#1092,$);
#140=NEXT_ASSEMBLY_USAGE_OCCURRENCE('1009',' ','C18',#1131,#1091,$);
#141=NEXT_ASSEMBLY_USAGE_OCCURRENCE('1010',' ','C24',#1131,#1090,$);
#142=NEXT_ASSEMBLY_USAGE_OCCURRENCE('1011',' ','C29',#1131,#1089,$);
#143=NEXT_ASSEMBLY_USAGE_OCCURRENCE('1012',' ','C23',#1131,#1088,$);
#144=NEXT_ASSEMBLY_USAGE_OCCURRENCE('1013',' ','C13',#1131,#1087,$);
#145=NEXT_ASSEMBLY_USAGE_OCCURRENCE('1014',' ','C3',#1131,#1086,$);
#146=NEXT_ASSEMBLY_USAGE_OCCURRENCE('1015',' ','C4',#1131,#1085,$);
#147=NEXT_ASSEMBLY_USAGE_OCCURRENCE('1016',' ','C8',#1131,#1084,$);
#148=NEXT_ASSEMBLY_USAGE_OCCURRENCE('1017',' ','C9',#1131,#1083,$);
#149=NEXT_ASSEMBLY_USAGE_OCCURRENCE('1018',' ','C11',#1131,#1082,$);
#150=NEXT_ASSEMBLY_USAGE_OCCURRENCE('1019',' ','C10',#1131,#1081,$);
#151=NEXT_ASSEMBLY_USAGE_OCCURRENCE('1020',' ','C2',#1131,#1080,$);
#152=NEXT_ASSEMBLY_USAGE_OCCURRENCE('1021',' ','C15',#1131,#1079,$);
#153=NEXT_ASSEMBLY_USAGE_OCCURRENCE('1022',' ','C16',#1131,#1078,$);
#154=NEXT_ASSEMBLY_USAGE_OCCURRENCE('1023',' ','C5',#1131,#1077,$);
#155=NEXT_ASSEMBLY_USAGE_OCCURRENCE('1024',' ','C6',#1131,#1076,$);
#156=NEXT_ASSEMBLY_USAGE_OCCURRENCE('1025',' ','C22',#1131,#1075,$);
#157=NEXT_ASSEMBLY_USAGE_OCCURRENCE('1026',' ','C17',#1131,#1074,$);
#158=NEXT_ASSEMBLY_USAGE_OCCURRENCE('1027',' ','C20',#1131,#1073,$);
#159=NEXT_ASSEMBLY_USAGE_OCCURRENCE('1028',' ','C14',#1131,#1072,$);
#160=NEXT_ASSEMBLY_USAGE_OCCURRENCE('1029',' ','C25',#1131,#1071,$);
#161=NEXT_ASSEMBLY_USAGE_OCCURRENCE('1030',' ','C12',#1131,#1070,$);
#162=NEXT_ASSEMBLY_USAGE_OCCURRENCE('1031',' ','C26',#1131,#1069,$);
#163=NEXT_ASSEMBLY_USAGE_OCCURRENCE('1032',' ','C1',#1131,#1068,$);
#164=NEXT_ASSEMBLY_USAGE_OCCURRENCE('1033',' ','Y1',#1131,#1067,$);
#165=NEXT_ASSEMBLY_USAGE_OCCURRENCE('1034',' ','P1',#1131,#1066,$);
#166=NEXT_ASSEMBLY_USAGE_OCCURRENCE('1035',' ','L3',#1131,#1065,$);
#167=NEXT_ASSEMBLY_USAGE_OCCURRENCE('1036',' ','D2',#1131,#1064,$);
#168=NEXT_ASSEMBLY_USAGE_OCCURRENCE('1037',' ','L1',#1131,#1063,$);
#169=NEXT_ASSEMBLY_USAGE_OCCURRENCE('1038',' ','D1',#1131,#1062,$);
#170=NEXT_ASSEMBLY_USAGE_OCCURRENCE('1039',' ','U7',#1131,#1061,$);
#171=NEXT_ASSEMBLY_USAGE_OCCURRENCE('1040',' ','R21',#1131,#1060,$);
#172=NEXT_ASSEMBLY_USAGE_OCCURRENCE('1041',' ','R20',#1131,#1059,$);
#173=NEXT_ASSEMBLY_USAGE_OCCURRENCE('1042',' ','R1',#1131,#1058,$);
#174=NEXT_ASSEMBLY_USAGE_OCCURRENCE('1043',' ','R10',#1131,#1057,$);
#175=NEXT_ASSEMBLY_USAGE_OCCURRENCE('1044',' ','R8',#1131,#1056,$);
#176=NEXT_ASSEMBLY_USAGE_OCCURRENCE('1045',' ','R4',#1131,#1055,$);
#177=NEXT_ASSEMBLY_USAGE_OCCURRENCE('1046',' ','R5',#1131,#1054,$);
#178=NEXT_ASSEMBLY_USAGE_OCCURRENCE('1047',' ','R6',#1131,#1053,$);
#179=NEXT_ASSEMBLY_USAGE_OCCURRENCE('1048',' ','R2',#1131,#1052,$);
#180=NEXT_ASSEMBLY_USAGE_OCCURRENCE('1049',' ','R7',#1131,#1051,$);
#181=NEXT_ASSEMBLY_USAGE_OCCURRENCE('1050',' ','R9',#1131,#1050,$);
#182=NEXT_ASSEMBLY_USAGE_OCCURRENCE('1051',' ','R11',#1131,#1049,$);
#183=NEXT_ASSEMBLY_USAGE_OCCURRENCE('1052',' ','R17',#1131,#1048,$);
#184=NEXT_ASSEMBLY_USAGE_OCCURRENCE('1053',' ','R18',#1131,#1047,$);
#185=NEXT_ASSEMBLY_USAGE_OCCURRENCE('1054',' ','R19',#1131,#1046,$);
#186=NEXT_ASSEMBLY_USAGE_OCCURRENCE('1055',' ','L2',#1131,#1045,$);
#187=NEXT_ASSEMBLY_USAGE_OCCURRENCE('1056',' ','F1',#1131,#1044,$);
#188=NEXT_ASSEMBLY_USAGE_OCCURRENCE('1057',' ','R15',#1131,#1043,$);
#189=NEXT_ASSEMBLY_USAGE_OCCURRENCE('1058',' ','R14',#1131,#1042,$);
#190=NEXT_ASSEMBLY_USAGE_OCCURRENCE('1059',' ','R13',#1131,#1041,$);
#191=NEXT_ASSEMBLY_USAGE_OCCURRENCE('1060',' ','R16',#1131,#1040,$);
#192=NEXT_ASSEMBLY_USAGE_OCCURRENCE('1061',' ','U5',#1131,#1039,$);
#193=NEXT_ASSEMBLY_USAGE_OCCURRENCE('1062',' ','U3',#1131,#1038,$);
#194=NEXT_ASSEMBLY_USAGE_OCCURRENCE('1063',' ','U6',#1131,#1037,$);
#195=NEXT_ASSEMBLY_USAGE_OCCURRENCE('1064',' ','P3',#1131,#1036,$);
#196=NEXT_ASSEMBLY_USAGE_OCCURRENCE('1065',' ','P2',#1131,#1035,$);
#197=NEXT_ASSEMBLY_USAGE_OCCURRENCE('1066',' ','S1',#1131,#1034,$);
#198=NEXT_ASSEMBLY_USAGE_OCCURRENCE('1067',' ','S2',#1131,#1033,$);
#199=NEXT_ASSEMBLY_USAGE_OCCURRENCE('1068',' ','U4',#1131,#1032,$);
#200=NEXT_ASSEMBLY_USAGE_OCCURRENCE('1069',' ','DIELECTRIC',#1132,#1100,
$);
#201=NEXT_ASSEMBLY_USAGE_OCCURRENCE('1070',' ','DIELECTRIC453',#1132,#1099,
$);
#202=NEXT_ASSEMBLY_USAGE_OCCURRENCE('1071',' ','DIELECTRIC461',#1132,#1098,
$);
#203=NEXT_ASSEMBLY_USAGE_OCCURRENCE('1072',' ','SHAPES',#1133,#1132,$);
#204=NEXT_ASSEMBLY_USAGE_OCCURRENCE('1073',' ','SYMBOLS',#1133,#1131,$);
#205=NEXT_ASSEMBLY_USAGE_OCCURRENCE('1074',' ','102477_1',#1134,#1106,$);
#206=NEXT_ASSEMBLY_USAGE_OCCURRENCE('1075',' ','500685_PRT',#1134,#1105,
$);
#207=NEXT_ASSEMBLY_USAGE_OCCURRENCE('1076',' ','500684_PRT',#1134,#1104,
$);
#208=NEXT_ASSEMBLY_USAGE_OCCURRENCE('1077',' ','102477_2',#1134,#1103,$);
#209=NEXT_ASSEMBLY_USAGE_OCCURRENCE('1078',' ','102478_PRT',#1135,#1115,
$);
#210=NEXT_ASSEMBLY_USAGE_OCCURRENCE('1079',' ','102475_1',#1135,#1114,$);
#211=NEXT_ASSEMBLY_USAGE_OCCURRENCE('1080',' ','102475_1',#1135,#1114,$);
#212=NEXT_ASSEMBLY_USAGE_OCCURRENCE('1081',' ','102475_1',#1135,#1114,$);
#213=NEXT_ASSEMBLY_USAGE_OCCURRENCE('1082',' ','102475_1',#1135,#1114,$);
#214=NEXT_ASSEMBLY_USAGE_OCCURRENCE('1083',' ','102475_1',#1135,#1114,$);
#215=NEXT_ASSEMBLY_USAGE_OCCURRENCE('1084',' ','102475_1',#1135,#1114,$);
#216=NEXT_ASSEMBLY_USAGE_OCCURRENCE('1085',' ','102475_1',#1135,#1114,$);
#217=NEXT_ASSEMBLY_USAGE_OCCURRENCE('1086',' ','102475_2',#1135,#1113,$);
#218=NEXT_ASSEMBLY_USAGE_OCCURRENCE('1087',' ','500681_PRT',#1135,#1112,
$);
#219=NEXT_ASSEMBLY_USAGE_OCCURRENCE('1088',' ','500681_PRT',#1135,#1112,
$);
#220=NEXT_ASSEMBLY_USAGE_OCCURRENCE('1089',' ','500681_PRT',#1135,#1112,
$);
#221=NEXT_ASSEMBLY_USAGE_OCCURRENCE('1090',' ','500681_PRT',#1135,#1112,
$);
#222=NEXT_ASSEMBLY_USAGE_OCCURRENCE('1091',' ','500681_PRT',#1135,#1112,
$);
#223=NEXT_ASSEMBLY_USAGE_OCCURRENCE('1092',' ','500681_PRT',#1135,#1112,
$);
#224=NEXT_ASSEMBLY_USAGE_OCCURRENCE('1093',' ','500681_PRT',#1135,#1112,
$);
#225=NEXT_ASSEMBLY_USAGE_OCCURRENCE('1094',' ','102475_3',#1135,#1111,$);
#226=NEXT_ASSEMBLY_USAGE_OCCURRENCE('1095',' ','500682_PRT',#1135,#1110,
$);
#227=NEXT_ASSEMBLY_USAGE_OCCURRENCE('1096',' ','102475_4',#1135,#1109,$);
#228=NEXT_ASSEMBLY_USAGE_OCCURRENCE('1097',' ','500724_PRT',#1135,#1108,
$);
#229=NEXT_ASSEMBLY_USAGE_OCCURRENCE('1098',' ','500724_PRT',#1135,#1108,
$);
#230=NEXT_ASSEMBLY_USAGE_OCCURRENCE('1099',' ','102475_6',#1135,#1107,$);
#231=NEXT_ASSEMBLY_USAGE_OCCURRENCE('1100',' ','102476_1',#1136,#1117,$);
#232=NEXT_ASSEMBLY_USAGE_OCCURRENCE('1101',' ','500683_PRT',#1136,#1116,
$);
#233=NEXT_ASSEMBLY_USAGE_OCCURRENCE('1102',' ','500683_PRT',#1136,#1116,
$);
#234=NEXT_ASSEMBLY_USAGE_OCCURRENCE('1103',' ','102474_1',#1137,#1119,$);
#235=NEXT_ASSEMBLY_USAGE_OCCURRENCE('1104',' ','102314_PRT',#1137,#1118,
$);
#236=NEXT_ASSEMBLY_USAGE_OCCURRENCE('1105',' ','102473_1',#1138,#1126,$);
#237=NEXT_ASSEMBLY_USAGE_OCCURRENCE('1106',' ','102473_2',#1138,#1125,$);
#238=NEXT_ASSEMBLY_USAGE_OCCURRENCE('1107',' ','102473_3',#1138,#1124,$);
#239=NEXT_ASSEMBLY_USAGE_OCCURRENCE('1108',' ','102473_3',#1138,#1124,$);
#240=NEXT_ASSEMBLY_USAGE_OCCURRENCE('1109',' ','102473_4',#1138,#1123,$);
#241=NEXT_ASSEMBLY_USAGE_OCCURRENCE('1110',' ','102473_5',#1138,#1122,$);
#242=NEXT_ASSEMBLY_USAGE_OCCURRENCE('1111',' ','500707_PRT',#1138,#1121,
$);
#243=NEXT_ASSEMBLY_USAGE_OCCURRENCE('1112',' ','DIN934-M8X1.25',#1138,#1120,
$);
#244=NEXT_ASSEMBLY_USAGE_OCCURRENCE('1113',' ','102473_ASM',#1139,#1138,
$);
#245=NEXT_ASSEMBLY_USAGE_OCCURRENCE('1114',' ','102474_ASM',#1139,#1137,
$);
#246=NEXT_ASSEMBLY_USAGE_OCCURRENCE('1115',' ','102476_ASM',#1139,#1136,
$);
#247=NEXT_ASSEMBLY_USAGE_OCCURRENCE('1116',' ','102475_ASM',#1139,#1135,
$);
#248=NEXT_ASSEMBLY_USAGE_OCCURRENCE('1117',' ','102477_ASM',#1139,#1134,
$);
#249=NEXT_ASSEMBLY_USAGE_OCCURRENCE('1118',' ','102368_PRT',#1139,#1129,
$);
#250=NEXT_ASSEMBLY_USAGE_OCCURRENCE('1119',' ',
'INSEKTENFALLE2_PCB_WO_HOLES_STP',#1139,#1133,$);
#251=NEXT_ASSEMBLY_USAGE_OCCURRENCE('1120',' ','500690_PRT',#1139,#1128,
$);
#252=NEXT_ASSEMBLY_USAGE_OCCURRENCE('1121',' ','500691_PRT',#1139,#1127,
$);
#253=NEXT_ASSEMBLY_USAGE_OCCURRENCE('1122',' ','102539_ASM',#1139,#1130,
$);
#254=(
REPRESENTATION_RELATIONSHIP(' ',' ',#1752,#1780)
REPRESENTATION_RELATIONSHIP_WITH_TRANSFORMATION(#376)
SHAPE_REPRESENTATION_RELATIONSHIP()
);
#255=(
REPRESENTATION_RELATIONSHIP(' ',' ',#1751,#1780)
REPRESENTATION_RELATIONSHIP_WITH_TRANSFORMATION(#377)
SHAPE_REPRESENTATION_RELATIONSHIP()
);
#256=(
REPRESENTATION_RELATIONSHIP(' ',' ',#1747,#1781)
REPRESENTATION_RELATIONSHIP_WITH_TRANSFORMATION(#378)
SHAPE_REPRESENTATION_RELATIONSHIP()
);
#257=(
REPRESENTATION_RELATIONSHIP(' ',' ',#1746,#1781)
REPRESENTATION_RELATIONSHIP_WITH_TRANSFORMATION(#379)
SHAPE_REPRESENTATION_RELATIONSHIP()
);
#258=(
REPRESENTATION_RELATIONSHIP(' ',' ',#1745,#1781)
REPRESENTATION_RELATIONSHIP_WITH_TRANSFORMATION(#380)
SHAPE_REPRESENTATION_RELATIONSHIP()
);
#259=(
REPRESENTATION_RELATIONSHIP(' ',' ',#1744,#1781)
REPRESENTATION_RELATIONSHIP_WITH_TRANSFORMATION(#381)
SHAPE_REPRESENTATION_RELATIONSHIP()
);
#260=(
REPRESENTATION_RELATIONSHIP(' ',' ',#1743,#1781)
REPRESENTATION_RELATIONSHIP_WITH_TRANSFORMATION(#382)
SHAPE_REPRESENTATION_RELATIONSHIP()
);
#261=(
REPRESENTATION_RELATIONSHIP(' ',' ',#1742,#1781)
REPRESENTATION_RELATIONSHIP_WITH_TRANSFORMATION(#383)
SHAPE_REPRESENTATION_RELATIONSHIP()
);
#262=(
REPRESENTATION_RELATIONSHIP(' ',' ',#1741,#1781)
REPRESENTATION_RELATIONSHIP_WITH_TRANSFORMATION(#384)
SHAPE_REPRESENTATION_RELATIONSHIP()
);
#263=(
REPRESENTATION_RELATIONSHIP(' ',' ',#1740,#1781)
REPRESENTATION_RELATIONSHIP_WITH_TRANSFORMATION(#385)
SHAPE_REPRESENTATION_RELATIONSHIP()
);
#264=(
REPRESENTATION_RELATIONSHIP(' ',' ',#1739,#1781)
REPRESENTATION_RELATIONSHIP_WITH_TRANSFORMATION(#386)
SHAPE_REPRESENTATION_RELATIONSHIP()
);
#265=(
REPRESENTATION_RELATIONSHIP(' ',' ',#1738,#1781)
REPRESENTATION_RELATIONSHIP_WITH_TRANSFORMATION(#387)
SHAPE_REPRESENTATION_RELATIONSHIP()
);
#266=(
REPRESENTATION_RELATIONSHIP(' ',' ',#1737,#1781)
REPRESENTATION_RELATIONSHIP_WITH_TRANSFORMATION(#388)
SHAPE_REPRESENTATION_RELATIONSHIP()
);
#267=(
REPRESENTATION_RELATIONSHIP(' ',' ',#1736,#1781)
REPRESENTATION_RELATIONSHIP_WITH_TRANSFORMATION(#389)
SHAPE_REPRESENTATION_RELATIONSHIP()
);
#268=(
REPRESENTATION_RELATIONSHIP(' ',' ',#1735,#1781)
REPRESENTATION_RELATIONSHIP_WITH_TRANSFORMATION(#390)
SHAPE_REPRESENTATION_RELATIONSHIP()
);
#269=(
REPRESENTATION_RELATIONSHIP(' ',' ',#1734,#1781)
REPRESENTATION_RELATIONSHIP_WITH_TRANSFORMATION(#391)
SHAPE_REPRESENTATION_RELATIONSHIP()
);
#270=(
REPRESENTATION_RELATIONSHIP(' ',' ',#1733,#1781)
REPRESENTATION_RELATIONSHIP_WITH_TRANSFORMATION(#392)
SHAPE_REPRESENTATION_RELATIONSHIP()
);
#271=(
REPRESENTATION_RELATIONSHIP(' ',' ',#1732,#1781)
REPRESENTATION_RELATIONSHIP_WITH_TRANSFORMATION(#393)
SHAPE_REPRESENTATION_RELATIONSHIP()
);
#272=(
REPRESENTATION_RELATIONSHIP(' ',' ',#1731,#1781)
REPRESENTATION_RELATIONSHIP_WITH_TRANSFORMATION(#394)
SHAPE_REPRESENTATION_RELATIONSHIP()
);
#273=(
REPRESENTATION_RELATIONSHIP(' ',' ',#1730,#1781)
REPRESENTATION_RELATIONSHIP_WITH_TRANSFORMATION(#395)
SHAPE_REPRESENTATION_RELATIONSHIP()
);
#274=(
REPRESENTATION_RELATIONSHIP(' ',' ',#1729,#1781)
REPRESENTATION_RELATIONSHIP_WITH_TRANSFORMATION(#396)
SHAPE_REPRESENTATION_RELATIONSHIP()
);
#275=(
REPRESENTATION_RELATIONSHIP(' ',' ',#1728,#1781)
REPRESENTATION_RELATIONSHIP_WITH_TRANSFORMATION(#397)
SHAPE_REPRESENTATION_RELATIONSHIP()
);
#276=(
REPRESENTATION_RELATIONSHIP(' ',' ',#1727,#1781)
REPRESENTATION_RELATIONSHIP_WITH_TRANSFORMATION(#398)
SHAPE_REPRESENTATION_RELATIONSHIP()
);
#277=(
REPRESENTATION_RELATIONSHIP(' ',' ',#1726,#1781)
REPRESENTATION_RELATIONSHIP_WITH_TRANSFORMATION(#399)
SHAPE_REPRESENTATION_RELATIONSHIP()
);
#278=(
REPRESENTATION_RELATIONSHIP(' ',' ',#1725,#1781)
REPRESENTATION_RELATIONSHIP_WITH_TRANSFORMATION(#400)
SHAPE_REPRESENTATION_RELATIONSHIP()
);
#279=(
REPRESENTATION_RELATIONSHIP(' ',' ',#1724,#1781)
REPRESENTATION_RELATIONSHIP_WITH_TRANSFORMATION(#401)
SHAPE_REPRESENTATION_RELATIONSHIP()
);
#280=(
REPRESENTATION_RELATIONSHIP(' ',' ',#1723,#1781)
REPRESENTATION_RELATIONSHIP_WITH_TRANSFORMATION(#402)
SHAPE_REPRESENTATION_RELATIONSHIP()
);
#281=(
REPRESENTATION_RELATIONSHIP(' ',' ',#1722,#1781)
REPRESENTATION_RELATIONSHIP_WITH_TRANSFORMATION(#403)
SHAPE_REPRESENTATION_RELATIONSHIP()
);
#282=(
REPRESENTATION_RELATIONSHIP(' ',' ',#1721,#1781)
REPRESENTATION_RELATIONSHIP_WITH_TRANSFORMATION(#404)
SHAPE_REPRESENTATION_RELATIONSHIP()
);
#283=(
REPRESENTATION_RELATIONSHIP(' ',' ',#1720,#1781)
REPRESENTATION_RELATIONSHIP_WITH_TRANSFORMATION(#405)
SHAPE_REPRESENTATION_RELATIONSHIP()
);
#284=(
REPRESENTATION_RELATIONSHIP(' ',' ',#1719,#1781)
REPRESENTATION_RELATIONSHIP_WITH_TRANSFORMATION(#406)
SHAPE_REPRESENTATION_RELATIONSHIP()
);
#285=(
REPRESENTATION_RELATIONSHIP(' ',' ',#1718,#1781)
REPRESENTATION_RELATIONSHIP_WITH_TRANSFORMATION(#407)
SHAPE_REPRESENTATION_RELATIONSHIP()
);
#286=(
REPRESENTATION_RELATIONSHIP(' ',' ',#1717,#1781)
REPRESENTATION_RELATIONSHIP_WITH_TRANSFORMATION(#408)
SHAPE_REPRESENTATION_RELATIONSHIP()
);
#287=(
REPRESENTATION_RELATIONSHIP(' ',' ',#1716,#1781)
REPRESENTATION_RELATIONSHIP_WITH_TRANSFORMATION(#409)
SHAPE_REPRESENTATION_RELATIONSHIP()
);
#288=(
REPRESENTATION_RELATIONSHIP(' ',' ',#1715,#1781)
REPRESENTATION_RELATIONSHIP_WITH_TRANSFORMATION(#410)
SHAPE_REPRESENTATION_RELATIONSHIP()
);
#289=(
REPRESENTATION_RELATIONSHIP(' ',' ',#1714,#1781)
REPRESENTATION_RELATIONSHIP_WITH_TRANSFORMATION(#411)
SHAPE_REPRESENTATION_RELATIONSHIP()
);
#290=(
REPRESENTATION_RELATIONSHIP(' ',' ',#1713,#1781)
REPRESENTATION_RELATIONSHIP_WITH_TRANSFORMATION(#412)
SHAPE_REPRESENTATION_RELATIONSHIP()
);
#291=(
REPRESENTATION_RELATIONSHIP(' ',' ',#1712,#1781)
REPRESENTATION_RELATIONSHIP_WITH_TRANSFORMATION(#413)
SHAPE_REPRESENTATION_RELATIONSHIP()
);
#292=(
REPRESENTATION_RELATIONSHIP(' ',' ',#1711,#1781)
REPRESENTATION_RELATIONSHIP_WITH_TRANSFORMATION(#414)
SHAPE_REPRESENTATION_RELATIONSHIP()
);
#293=(
REPRESENTATION_RELATIONSHIP(' ',' ',#1710,#1781)
REPRESENTATION_RELATIONSHIP_WITH_TRANSFORMATION(#415)
SHAPE_REPRESENTATION_RELATIONSHIP()
);
#294=(
REPRESENTATION_RELATIONSHIP(' ',' ',#1709,#1781)
REPRESENTATION_RELATIONSHIP_WITH_TRANSFORMATION(#416)
SHAPE_REPRESENTATION_RELATIONSHIP()
);
#295=(
REPRESENTATION_RELATIONSHIP(' ',' ',#1708,#1781)
REPRESENTATION_RELATIONSHIP_WITH_TRANSFORMATION(#417)
SHAPE_REPRESENTATION_RELATIONSHIP()
);
#296=(
REPRESENTATION_RELATIONSHIP(' ',' ',#1707,#1781)
REPRESENTATION_RELATIONSHIP_WITH_TRANSFORMATION(#418)
SHAPE_REPRESENTATION_RELATIONSHIP()
);
#297=(
REPRESENTATION_RELATIONSHIP(' ',' ',#1706,#1781)
REPRESENTATION_RELATIONSHIP_WITH_TRANSFORMATION(#419)
SHAPE_REPRESENTATION_RELATIONSHIP()
);
#298=(
REPRESENTATION_RELATIONSHIP(' ',' ',#1705,#1781)
REPRESENTATION_RELATIONSHIP_WITH_TRANSFORMATION(#420)
SHAPE_REPRESENTATION_RELATIONSHIP()
);
#299=(
REPRESENTATION_RELATIONSHIP(' ',' ',#1704,#1781)
REPRESENTATION_RELATIONSHIP_WITH_TRANSFORMATION(#421)
SHAPE_REPRESENTATION_RELATIONSHIP()
);
#300=(
REPRESENTATION_RELATIONSHIP(' ',' ',#1703,#1781)
REPRESENTATION_RELATIONSHIP_WITH_TRANSFORMATION(#422)
SHAPE_REPRESENTATION_RELATIONSHIP()
);
#301=(
REPRESENTATION_RELATIONSHIP(' ',' ',#1702,#1781)
REPRESENTATION_RELATIONSHIP_WITH_TRANSFORMATION(#423)
SHAPE_REPRESENTATION_RELATIONSHIP()
);
#302=(
REPRESENTATION_RELATIONSHIP(' ',' ',#1701,#1781)
REPRESENTATION_RELATIONSHIP_WITH_TRANSFORMATION(#424)
SHAPE_REPRESENTATION_RELATIONSHIP()
);
#303=(
REPRESENTATION_RELATIONSHIP(' ',' ',#1700,#1781)
REPRESENTATION_RELATIONSHIP_WITH_TRANSFORMATION(#425)
SHAPE_REPRESENTATION_RELATIONSHIP()
);
#304=(
REPRESENTATION_RELATIONSHIP(' ',' ',#1699,#1781)
REPRESENTATION_RELATIONSHIP_WITH_TRANSFORMATION(#426)
SHAPE_REPRESENTATION_RELATIONSHIP()
);
#305=(
REPRESENTATION_RELATIONSHIP(' ',' ',#1698,#1781)
REPRESENTATION_RELATIONSHIP_WITH_TRANSFORMATION(#427)
SHAPE_REPRESENTATION_RELATIONSHIP()
);
#306=(
REPRESENTATION_RELATIONSHIP(' ',' ',#1697,#1781)
REPRESENTATION_RELATIONSHIP_WITH_TRANSFORMATION(#428)
SHAPE_REPRESENTATION_RELATIONSHIP()
);
#307=(
REPRESENTATION_RELATIONSHIP(' ',' ',#1696,#1781)
REPRESENTATION_RELATIONSHIP_WITH_TRANSFORMATION(#429)
SHAPE_REPRESENTATION_RELATIONSHIP()
);
#308=(
REPRESENTATION_RELATIONSHIP(' ',' ',#1695,#1781)
REPRESENTATION_RELATIONSHIP_WITH_TRANSFORMATION(#430)
SHAPE_REPRESENTATION_RELATIONSHIP()
);
#309=(
REPRESENTATION_RELATIONSHIP(' ',' ',#1694,#1781)
REPRESENTATION_RELATIONSHIP_WITH_TRANSFORMATION(#431)
SHAPE_REPRESENTATION_RELATIONSHIP()
);
#310=(
REPRESENTATION_RELATIONSHIP(' ',' ',#1693,#1781)
REPRESENTATION_RELATIONSHIP_WITH_TRANSFORMATION(#432)
SHAPE_REPRESENTATION_RELATIONSHIP()
);
#311=(
REPRESENTATION_RELATIONSHIP(' ',' ',#1692,#1781)
REPRESENTATION_RELATIONSHIP_WITH_TRANSFORMATION(#433)
SHAPE_REPRESENTATION_RELATIONSHIP()
);
#312=(
REPRESENTATION_RELATIONSHIP(' ',' ',#1691,#1781)
REPRESENTATION_RELATIONSHIP_WITH_TRANSFORMATION(#434)
SHAPE_REPRESENTATION_RELATIONSHIP()
);
#313=(
REPRESENTATION_RELATIONSHIP(' ',' ',#1690,#1781)
REPRESENTATION_RELATIONSHIP_WITH_TRANSFORMATION(#435)
SHAPE_REPRESENTATION_RELATIONSHIP()
);
#314=(
REPRESENTATION_RELATIONSHIP(' ',' ',#1689,#1781)
REPRESENTATION_RELATIONSHIP_WITH_TRANSFORMATION(#436)
SHAPE_REPRESENTATION_RELATIONSHIP()
);
#315=(
REPRESENTATION_RELATIONSHIP(' ',' ',#1688,#1781)
REPRESENTATION_RELATIONSHIP_WITH_TRANSFORMATION(#437)
SHAPE_REPRESENTATION_RELATIONSHIP()
);
#316=(
REPRESENTATION_RELATIONSHIP(' ',' ',#1687,#1781)
REPRESENTATION_RELATIONSHIP_WITH_TRANSFORMATION(#438)
SHAPE_REPRESENTATION_RELATIONSHIP()
);
#317=(
REPRESENTATION_RELATIONSHIP(' ',' ',#1686,#1781)
REPRESENTATION_RELATIONSHIP_WITH_TRANSFORMATION(#439)
SHAPE_REPRESENTATION_RELATIONSHIP()
);
#318=(
REPRESENTATION_RELATIONSHIP(' ',' ',#1685,#1781)
REPRESENTATION_RELATIONSHIP_WITH_TRANSFORMATION(#440)
SHAPE_REPRESENTATION_RELATIONSHIP()
);
#319=(
REPRESENTATION_RELATIONSHIP(' ',' ',#1684,#1781)
REPRESENTATION_RELATIONSHIP_WITH_TRANSFORMATION(#441)
SHAPE_REPRESENTATION_RELATIONSHIP()
);
#320=(
REPRESENTATION_RELATIONSHIP(' ',' ',#1683,#1781)
REPRESENTATION_RELATIONSHIP_WITH_TRANSFORMATION(#442)
SHAPE_REPRESENTATION_RELATIONSHIP()
);
#321=(
REPRESENTATION_RELATIONSHIP(' ',' ',#1682,#1781)
REPRESENTATION_RELATIONSHIP_WITH_TRANSFORMATION(#443)
SHAPE_REPRESENTATION_RELATIONSHIP()
);
#322=(
REPRESENTATION_RELATIONSHIP(' ',' ',#1750,#1782)
REPRESENTATION_RELATIONSHIP_WITH_TRANSFORMATION(#444)
SHAPE_REPRESENTATION_RELATIONSHIP()
);
#323=(
REPRESENTATION_RELATIONSHIP(' ',' ',#1749,#1782)
REPRESENTATION_RELATIONSHIP_WITH_TRANSFORMATION(#445)
SHAPE_REPRESENTATION_RELATIONSHIP()
);
#324=(
REPRESENTATION_RELATIONSHIP(' ',' ',#1748,#1782)
REPRESENTATION_RELATIONSHIP_WITH_TRANSFORMATION(#446)
SHAPE_REPRESENTATION_RELATIONSHIP()
);
#325=(
REPRESENTATION_RELATIONSHIP(' ',' ',#1782,#1783)
REPRESENTATION_RELATIONSHIP_WITH_TRANSFORMATION(#447)
SHAPE_REPRESENTATION_RELATIONSHIP()
);
#326=(
REPRESENTATION_RELATIONSHIP(' ',' ',#1781,#1783)
REPRESENTATION_RELATIONSHIP_WITH_TRANSFORMATION(#448)
SHAPE_REPRESENTATION_RELATIONSHIP()
);
#327=(
REPRESENTATION_RELATIONSHIP(' ',' ',#1756,#1784)
REPRESENTATION_RELATIONSHIP_WITH_TRANSFORMATION(#449)
SHAPE_REPRESENTATION_RELATIONSHIP()
);
#328=(
REPRESENTATION_RELATIONSHIP(' ',' ',#1755,#1784)
REPRESENTATION_RELATIONSHIP_WITH_TRANSFORMATION(#450)
SHAPE_REPRESENTATION_RELATIONSHIP()
);
#329=(
REPRESENTATION_RELATIONSHIP(' ',' ',#1754,#1784)
REPRESENTATION_RELATIONSHIP_WITH_TRANSFORMATION(#451)
SHAPE_REPRESENTATION_RELATIONSHIP()
);
#330=(
REPRESENTATION_RELATIONSHIP(' ',' ',#1753,#1784)
REPRESENTATION_RELATIONSHIP_WITH_TRANSFORMATION(#452)
SHAPE_REPRESENTATION_RELATIONSHIP()
);
#331=(
REPRESENTATION_RELATIONSHIP(' ',' ',#1765,#1785)
REPRESENTATION_RELATIONSHIP_WITH_TRANSFORMATION(#453)
SHAPE_REPRESENTATION_RELATIONSHIP()
);
#332=(
REPRESENTATION_RELATIONSHIP(' ',' ',#1764,#1785)
REPRESENTATION_RELATIONSHIP_WITH_TRANSFORMATION(#454)
SHAPE_REPRESENTATION_RELATIONSHIP()
);
#333=(
REPRESENTATION_RELATIONSHIP(' ',' ',#1764,#1785)
REPRESENTATION_RELATIONSHIP_WITH_TRANSFORMATION(#455)
SHAPE_REPRESENTATION_RELATIONSHIP()
);
#334=(
REPRESENTATION_RELATIONSHIP(' ',' ',#1764,#1785)
REPRESENTATION_RELATIONSHIP_WITH_TRANSFORMATION(#456)
SHAPE_REPRESENTATION_RELATIONSHIP()
);
#335=(
REPRESENTATION_RELATIONSHIP(' ',' ',#1764,#1785)
REPRESENTATION_RELATIONSHIP_WITH_TRANSFORMATION(#457)
SHAPE_REPRESENTATION_RELATIONSHIP()
);
#336=(
REPRESENTATION_RELATIONSHIP(' ',' ',#1764,#1785)
REPRESENTATION_RELATIONSHIP_WITH_TRANSFORMATION(#458)
SHAPE_REPRESENTATION_RELATIONSHIP()
);
#337=(
REPRESENTATION_RELATIONSHIP(' ',' ',#1764,#1785)
REPRESENTATION_RELATIONSHIP_WITH_TRANSFORMATION(#459)
SHAPE_REPRESENTATION_RELATIONSHIP()
);
#338=(
REPRESENTATION_RELATIONSHIP(' ',' ',#1764,#1785)
REPRESENTATION_RELATIONSHIP_WITH_TRANSFORMATION(#460)
SHAPE_REPRESENTATION_RELATIONSHIP()
);
#339=(
REPRESENTATION_RELATIONSHIP(' ',' ',#1763,#1785)
REPRESENTATION_RELATIONSHIP_WITH_TRANSFORMATION(#461)
SHAPE_REPRESENTATION_RELATIONSHIP()
);
#340=(
REPRESENTATION_RELATIONSHIP(' ',' ',#1762,#1785)
REPRESENTATION_RELATIONSHIP_WITH_TRANSFORMATION(#462)
SHAPE_REPRESENTATION_RELATIONSHIP()
);
#341=(
REPRESENTATION_RELATIONSHIP(' ',' ',#1762,#1785)
REPRESENTATION_RELATIONSHIP_WITH_TRANSFORMATION(#463)
SHAPE_REPRESENTATION_RELATIONSHIP()
);
#342=(
REPRESENTATION_RELATIONSHIP(' ',' ',#1762,#1785)
REPRESENTATION_RELATIONSHIP_WITH_TRANSFORMATION(#464)
SHAPE_REPRESENTATION_RELATIONSHIP()
);
#343=(
REPRESENTATION_RELATIONSHIP(' ',' ',#1762,#1785)
REPRESENTATION_RELATIONSHIP_WITH_TRANSFORMATION(#465)
SHAPE_REPRESENTATION_RELATIONSHIP()
);
#344=(
REPRESENTATION_RELATIONSHIP(' ',' ',#1762,#1785)
REPRESENTATION_RELATIONSHIP_WITH_TRANSFORMATION(#466)
SHAPE_REPRESENTATION_RELATIONSHIP()
);
#345=(
REPRESENTATION_RELATIONSHIP(' ',' ',#1762,#1785)
REPRESENTATION_RELATIONSHIP_WITH_TRANSFORMATION(#467)
SHAPE_REPRESENTATION_RELATIONSHIP()
);
#346=(
REPRESENTATION_RELATIONSHIP(' ',' ',#1762,#1785)
REPRESENTATION_RELATIONSHIP_WITH_TRANSFORMATION(#468)
SHAPE_REPRESENTATION_RELATIONSHIP()
);
#347=(
REPRESENTATION_RELATIONSHIP(' ',' ',#1761,#1785)
REPRESENTATION_RELATIONSHIP_WITH_TRANSFORMATION(#469)
SHAPE_REPRESENTATION_RELATIONSHIP()
);
#348=(
REPRESENTATION_RELATIONSHIP(' ',' ',#1760,#1785)
REPRESENTATION_RELATIONSHIP_WITH_TRANSFORMATION(#470)
SHAPE_REPRESENTATION_RELATIONSHIP()
);
#349=(
REPRESENTATION_RELATIONSHIP(' ',' ',#1759,#1785)
REPRESENTATION_RELATIONSHIP_WITH_TRANSFORMATION(#471)
SHAPE_REPRESENTATION_RELATIONSHIP()
);
#350=(
REPRESENTATION_RELATIONSHIP(' ',' ',#1758,#1785)
REPRESENTATION_RELATIONSHIP_WITH_TRANSFORMATION(#472)
SHAPE_REPRESENTATION_RELATIONSHIP()
);
#351=(
REPRESENTATION_RELATIONSHIP(' ',' ',#1758,#1785)
REPRESENTATION_RELATIONSHIP_WITH_TRANSFORMATION(#473)
SHAPE_REPRESENTATION_RELATIONSHIP()
);
#352=(
REPRESENTATION_RELATIONSHIP(' ',' ',#1757,#1785)
REPRESENTATION_RELATIONSHIP_WITH_TRANSFORMATION(#474)
SHAPE_REPRESENTATION_RELATIONSHIP()
);
#353=(
REPRESENTATION_RELATIONSHIP(' ',' ',#1767,#1786)
REPRESENTATION_RELATIONSHIP_WITH_TRANSFORMATION(#475)
SHAPE_REPRESENTATION_RELATIONSHIP()
);
#354=(
REPRESENTATION_RELATIONSHIP(' ',' ',#1766,#1786)
REPRESENTATION_RELATIONSHIP_WITH_TRANSFORMATION(#476)
SHAPE_REPRESENTATION_RELATIONSHIP()
);
#355=(
REPRESENTATION_RELATIONSHIP(' ',' ',#1766,#1786)
REPRESENTATION_RELATIONSHIP_WITH_TRANSFORMATION(#477)
SHAPE_REPRESENTATION_RELATIONSHIP()
);
#356=(
REPRESENTATION_RELATIONSHIP(' ',' ',#1769,#1787)
REPRESENTATION_RELATIONSHIP_WITH_TRANSFORMATION(#478)
SHAPE_REPRESENTATION_RELATIONSHIP()
);
#357=(
REPRESENTATION_RELATIONSHIP(' ',' ',#1768,#1787)
REPRESENTATION_RELATIONSHIP_WITH_TRANSFORMATION(#479)
SHAPE_REPRESENTATION_RELATIONSHIP()
);
#358=(
REPRESENTATION_RELATIONSHIP(' ',' ',#1776,#1788)
REPRESENTATION_RELATIONSHIP_WITH_TRANSFORMATION(#480)
SHAPE_REPRESENTATION_RELATIONSHIP()
);
#359=(
REPRESENTATION_RELATIONSHIP(' ',' ',#1775,#1788)
REPRESENTATION_RELATIONSHIP_WITH_TRANSFORMATION(#481)
SHAPE_REPRESENTATION_RELATIONSHIP()
);
#360=(
REPRESENTATION_RELATIONSHIP(' ',' ',#1774,#1788)
REPRESENTATION_RELATIONSHIP_WITH_TRANSFORMATION(#482)
SHAPE_REPRESENTATION_RELATIONSHIP()
);
#361=(
REPRESENTATION_RELATIONSHIP(' ',' ',#1774,#1788)
REPRESENTATION_RELATIONSHIP_WITH_TRANSFORMATION(#483)
SHAPE_REPRESENTATION_RELATIONSHIP()
);
#362=(
REPRESENTATION_RELATIONSHIP(' ',' ',#1773,#1788)
REPRESENTATION_RELATIONSHIP_WITH_TRANSFORMATION(#484)
SHAPE_REPRESENTATION_RELATIONSHIP()
);
#363=(
REPRESENTATION_RELATIONSHIP(' ',' ',#1772,#1788)
REPRESENTATION_RELATIONSHIP_WITH_TRANSFORMATION(#485)
SHAPE_REPRESENTATION_RELATIONSHIP()
);
#364=(
REPRESENTATION_RELATIONSHIP(' ',' ',#1771,#1788)
REPRESENTATION_RELATIONSHIP_WITH_TRANSFORMATION(#486)
SHAPE_REPRESENTATION_RELATIONSHIP()
);
#365=(
REPRESENTATION_RELATIONSHIP(' ',' ',#1770,#1788)
REPRESENTATION_RELATIONSHIP_WITH_TRANSFORMATION(#487)
SHAPE_REPRESENTATION_RELATIONSHIP()
);
#366=(
REPRESENTATION_RELATIONSHIP(' ',' ',#1788,#1789)
REPRESENTATION_RELATIONSHIP_WITH_TRANSFORMATION(#488)
SHAPE_REPRESENTATION_RELATIONSHIP()
);
#367=(
REPRESENTATION_RELATIONSHIP(' ',' ',#1787,#1789)
REPRESENTATION_RELATIONSHIP_WITH_TRANSFORMATION(#489)
SHAPE_REPRESENTATION_RELATIONSHIP()
);
#368=(
REPRESENTATION_RELATIONSHIP(' ',' ',#1786,#1789)
REPRESENTATION_RELATIONSHIP_WITH_TRANSFORMATION(#490)
SHAPE_REPRESENTATION_RELATIONSHIP()
);
#369=(
REPRESENTATION_RELATIONSHIP(' ',' ',#1785,#1789)
REPRESENTATION_RELATIONSHIP_WITH_TRANSFORMATION(#491)
SHAPE_REPRESENTATION_RELATIONSHIP()
);
#370=(
REPRESENTATION_RELATIONSHIP(' ',' ',#1784,#1789)
REPRESENTATION_RELATIONSHIP_WITH_TRANSFORMATION(#492)
SHAPE_REPRESENTATION_RELATIONSHIP()
);
#371=(
REPRESENTATION_RELATIONSHIP(' ',' ',#1779,#1789)
REPRESENTATION_RELATIONSHIP_WITH_TRANSFORMATION(#493)
SHAPE_REPRESENTATION_RELATIONSHIP()
);
#372=(
REPRESENTATION_RELATIONSHIP(' ',' ',#1783,#1789)
REPRESENTATION_RELATIONSHIP_WITH_TRANSFORMATION(#494)
SHAPE_REPRESENTATION_RELATIONSHIP()
);
#373=(
REPRESENTATION_RELATIONSHIP(' ',' ',#1778,#1789)
REPRESENTATION_RELATIONSHIP_WITH_TRANSFORMATION(#495)
SHAPE_REPRESENTATION_RELATIONSHIP()
);
#374=(
REPRESENTATION_RELATIONSHIP(' ',' ',#1777,#1789)
REPRESENTATION_RELATIONSHIP_WITH_TRANSFORMATION(#496)
SHAPE_REPRESENTATION_RELATIONSHIP()
);
#375=(
REPRESENTATION_RELATIONSHIP(' ',' ',#1780,#1789)
REPRESENTATION_RELATIONSHIP_WITH_TRANSFORMATION(#497)
SHAPE_REPRESENTATION_RELATIONSHIP()
);
#376=ITEM_DEFINED_TRANSFORMATION(' ',' ',#82703,#88198);
#377=ITEM_DEFINED_TRANSFORMATION(' ',' ',#82703,#88199);
#378=ITEM_DEFINED_TRANSFORMATION(' ',' ',#82703,#88200);
#379=ITEM_DEFINED_TRANSFORMATION(' ',' ',#82703,#88201);
#380=ITEM_DEFINED_TRANSFORMATION(' ',' ',#82703,#88202);
#381=ITEM_DEFINED_TRANSFORMATION(' ',' ',#82703,#88203);
#382=ITEM_DEFINED_TRANSFORMATION(' ',' ',#82703,#88204);
#383=ITEM_DEFINED_TRANSFORMATION(' ',' ',#82703,#88205);
#384=ITEM_DEFINED_TRANSFORMATION(' ',' ',#82703,#88206);
#385=ITEM_DEFINED_TRANSFORMATION(' ',' ',#82703,#88207);
#386=ITEM_DEFINED_TRANSFORMATION(' ',' ',#82703,#88208);
#387=ITEM_DEFINED_TRANSFORMATION(' ',' ',#82703,#88209);
#388=ITEM_DEFINED_TRANSFORMATION(' ',' ',#82703,#88210);
#389=ITEM_DEFINED_TRANSFORMATION(' ',' ',#82703,#88211);
#390=ITEM_DEFINED_TRANSFORMATION(' ',' ',#82703,#88212);
#391=ITEM_DEFINED_TRANSFORMATION(' ',' ',#82703,#88213);
#392=ITEM_DEFINED_TRANSFORMATION(' ',' ',#82703,#88214);
#393=ITEM_DEFINED_TRANSFORMATION(' ',' ',#82703,#88215);
#394=ITEM_DEFINED_TRANSFORMATION(' ',' ',#82703,#88216);
#395=ITEM_DEFINED_TRANSFORMATION(' ',' ',#82703,#88217);
#396=ITEM_DEFINED_TRANSFORMATION(' ',' ',#82703,#88218);
#397=ITEM_DEFINED_TRANSFORMATION(' ',' ',#82703,#88219);
#398=ITEM_DEFINED_TRANSFORMATION(' ',' ',#82703,#88220);
#399=ITEM_DEFINED_TRANSFORMATION(' ',' ',#82703,#88221);
#400=ITEM_DEFINED_TRANSFORMATION(' ',' ',#82703,#88222);
#401=ITEM_DEFINED_TRANSFORMATION(' ',' ',#82703,#88223);
#402=ITEM_DEFINED_TRANSFORMATION(' ',' ',#82703,#88224);
#403=ITEM_DEFINED_TRANSFORMATION(' ',' ',#82703,#88225);
#404=ITEM_DEFINED_TRANSFORMATION(' ',' ',#82703,#88226);
#405=ITEM_DEFINED_TRANSFORMATION(' ',' ',#82703,#88227);
#406=ITEM_DEFINED_TRANSFORMATION(' ',' ',#82703,#88228);
#407=ITEM_DEFINED_TRANSFORMATION(' ',' ',#82703,#88229);
#408=ITEM_DEFINED_TRANSFORMATION(' ',' ',#82703,#88230);
#409=ITEM_DEFINED_TRANSFORMATION(' ',' ',#82703,#88231);
#410=ITEM_DEFINED_TRANSFORMATION(' ',' ',#82703,#88232);
#411=ITEM_DEFINED_TRANSFORMATION(' ',' ',#82703,#88233);
#412=ITEM_DEFINED_TRANSFORMATION(' ',' ',#82703,#88234);
#413=ITEM_DEFINED_TRANSFORMATION(' ',' ',#82703,#88235);
#414=ITEM_DEFINED_TRANSFORMATION(' ',' ',#82703,#88236);
#415=ITEM_DEFINED_TRANSFORMATION(' ',' ',#82703,#88237);
#416=ITEM_DEFINED_TRANSFORMATION(' ',' ',#82703,#88238);
#417=ITEM_DEFINED_TRANSFORMATION(' ',' ',#82703,#88239);
#418=ITEM_DEFINED_TRANSFORMATION(' ',' ',#82703,#88240);
#419=ITEM_DEFINED_TRANSFORMATION(' ',' ',#82703,#88241);
#420=ITEM_DEFINED_TRANSFORMATION(' ',' ',#82703,#88242);
#421=ITEM_DEFINED_TRANSFORMATION(' ',' ',#82703,#88243);
#422=ITEM_DEFINED_TRANSFORMATION(' ',' ',#82703,#88244);
#423=ITEM_DEFINED_TRANSFORMATION(' ',' ',#82703,#88245);
#424=ITEM_DEFINED_TRANSFORMATION(' ',' ',#82703,#88246);
#425=ITEM_DEFINED_TRANSFORMATION(' ',' ',#82703,#88247);
#426=ITEM_DEFINED_TRANSFORMATION(' ',' ',#82703,#88248);
#427=ITEM_DEFINED_TRANSFORMATION(' ',' ',#82703,#88249);
#428=ITEM_DEFINED_TRANSFORMATION(' ',' ',#82703,#88250);
#429=ITEM_DEFINED_TRANSFORMATION(' ',' ',#82703,#88251);
#430=ITEM_DEFINED_TRANSFORMATION(' ',' ',#82703,#88252);
#431=ITEM_DEFINED_TRANSFORMATION(' ',' ',#82703,#88253);
#432=ITEM_DEFINED_TRANSFORMATION(' ',' ',#82703,#88254);
#433=ITEM_DEFINED_TRANSFORMATION(' ',' ',#82703,#88255);
#434=ITEM_DEFINED_TRANSFORMATION(' ',' ',#82703,#88256);
#435=ITEM_DEFINED_TRANSFORMATION(' ',' ',#82703,#88257);
#436=ITEM_DEFINED_TRANSFORMATION(' ',' ',#82703,#88258);
#437=ITEM_DEFINED_TRANSFORMATION(' ',' ',#82703,#88259);
#438=ITEM_DEFINED_TRANSFORMATION(' ',' ',#82703,#88260);
#439=ITEM_DEFINED_TRANSFORMATION(' ',' ',#82703,#88261);
#440=ITEM_DEFINED_TRANSFORMATION(' ',' ',#82703,#88262);
#441=ITEM_DEFINED_TRANSFORMATION(' ',' ',#82703,#88263);
#442=ITEM_DEFINED_TRANSFORMATION(' ',' ',#82703,#88264);
#443=ITEM_DEFINED_TRANSFORMATION(' ',' ',#82703,#88265);
#444=ITEM_DEFINED_TRANSFORMATION(' ',' ',#82703,#88266);
#445=ITEM_DEFINED_TRANSFORMATION(' ',' ',#82703,#88267);
#446=ITEM_DEFINED_TRANSFORMATION(' ',' ',#82703,#88268);
#447=ITEM_DEFINED_TRANSFORMATION(' ',' ',#82703,#88269);
#448=ITEM_DEFINED_TRANSFORMATION(' ',' ',#82703,#88270);
#449=ITEM_DEFINED_TRANSFORMATION(' ',' ',#82703,#88271);
#450=ITEM_DEFINED_TRANSFORMATION(' ',' ',#82703,#88272);
#451=ITEM_DEFINED_TRANSFORMATION(' ',' ',#82703,#88273);
#452=ITEM_DEFINED_TRANSFORMATION(' ',' ',#82703,#88274);
#453=ITEM_DEFINED_TRANSFORMATION(' ',' ',#82703,#88275);
#454=ITEM_DEFINED_TRANSFORMATION(' ',' ',#82703,#88276);
#455=ITEM_DEFINED_TRANSFORMATION(' ',' ',#82703,#88277);
#456=ITEM_DEFINED_TRANSFORMATION(' ',' ',#82703,#88278);
#457=ITEM_DEFINED_TRANSFORMATION(' ',' ',#82703,#88279);
#458=ITEM_DEFINED_TRANSFORMATION(' ',' ',#82703,#88280);
#459=ITEM_DEFINED_TRANSFORMATION(' ',' ',#82703,#88281);
#460=ITEM_DEFINED_TRANSFORMATION(' ',' ',#82703,#88282);
#461=ITEM_DEFINED_TRANSFORMATION(' ',' ',#82703,#88283);
#462=ITEM_DEFINED_TRANSFORMATION(' ',' ',#82703,#88284);
#463=ITEM_DEFINED_TRANSFORMATION(' ',' ',#82703,#88285);
#464=ITEM_DEFINED_TRANSFORMATION(' ',' ',#82703,#88286);
#465=ITEM_DEFINED_TRANSFORMATION(' ',' ',#82703,#88287);
#466=ITEM_DEFINED_TRANSFORMATION(' ',' ',#82703,#88288);
#467=ITEM_DEFINED_TRANSFORMATION(' ',' ',#82703,#88289);
#468=ITEM_DEFINED_TRANSFORMATION(' ',' ',#82703,#88290);
#469=ITEM_DEFINED_TRANSFORMATION(' ',' ',#82703,#88291);
#470=ITEM_DEFINED_TRANSFORMATION(' ',' ',#82703,#88292);
#471=ITEM_DEFINED_TRANSFORMATION(' ',' ',#82703,#88293);
#472=ITEM_DEFINED_TRANSFORMATION(' ',' ',#82703,#88294);
#473=ITEM_DEFINED_TRANSFORMATION(' ',' ',#82703,#88295);
#474=ITEM_DEFINED_TRANSFORMATION(' ',' ',#82703,#88296);
#475=ITEM_DEFINED_TRANSFORMATION(' ',' ',#82703,#88297);
#476=ITEM_DEFINED_TRANSFORMATION(' ',' ',#82703,#88298);
#477=ITEM_DEFINED_TRANSFORMATION(' ',' ',#82703,#88299);
#478=ITEM_DEFINED_TRANSFORMATION(' ',' ',#82703,#88300);
#479=ITEM_DEFINED_TRANSFORMATION(' ',' ',#82703,#88301);
#480=ITEM_DEFINED_TRANSFORMATION(' ',' ',#82703,#88302);
#481=ITEM_DEFINED_TRANSFORMATION(' ',' ',#82703,#88303);
#482=ITEM_DEFINED_TRANSFORMATION(' ',' ',#82703,#88304);
#483=ITEM_DEFINED_TRANSFORMATION(' ',' ',#82703,#88305);
#484=ITEM_DEFINED_TRANSFORMATION(' ',' ',#82703,#88306);
#485=ITEM_DEFINED_TRANSFORMATION(' ',' ',#82703,#88307);
#486=ITEM_DEFINED_TRANSFORMATION(' ',' ',#82703,#88308);
#487=ITEM_DEFINED_TRANSFORMATION(' ',' ',#82703,#88309);
#488=ITEM_DEFINED_TRANSFORMATION(' ',' ',#82703,#88310);
#489=ITEM_DEFINED_TRANSFORMATION(' ',' ',#82703,#88311);
#490=ITEM_DEFINED_TRANSFORMATION(' ',' ',#82703,#88312);
#491=ITEM_DEFINED_TRANSFORMATION(' ',' ',#82703,#88313);
#492=ITEM_DEFINED_TRANSFORMATION(' ',' ',#82703,#88314);
#493=ITEM_DEFINED_TRANSFORMATION(' ',' ',#82703,#88315);
#494=ITEM_DEFINED_TRANSFORMATION(' ',' ',#82703,#88316);
#495=ITEM_DEFINED_TRANSFORMATION(' ',' ',#82703,#88317);
#496=ITEM_DEFINED_TRANSFORMATION(' ',' ',#82703,#88318);
#497=ITEM_DEFINED_TRANSFORMATION(' ',' ',#82703,#88319);
#498=SHAPE_REPRESENTATION_RELATIONSHIP('None',
'relationship between VFQFPN_3X3X1_0MM-16L_-None and VFQFPN_3X3X1_0MM-
16L_-None',#1682,#596);
#499=SHAPE_REPRESENTATION_RELATIONSHIP('None',
'relationship between TASTER_SMD993-None and TASTER_SMD993-None',#1683,
#597);
#500=SHAPE_REPRESENTATION_RELATIONSHIP('None',
'relationship between TASTER_SMD-None and TASTER_SMD-None',#1684,#598);
#501=SHAPE_REPRESENTATION_RELATIONSHIP('None',
'relationship between SYM-43650-0424-None and SYM-43650-0424-None',#1685,
#599);
#502=SHAPE_REPRESENTATION_RELATIONSHIP('None',
'relationship between SYM-43650-0224-None and SYM-43650-0224-None',#1686,
#600);
#503=SHAPE_REPRESENTATION_RELATIONSHIP('None',
'relationship between SON50P200X300X80-13N-None and SON50P200X300X80-1
3N-None',#1687,#601);
#504=SHAPE_REPRESENTATION_RELATIONSHIP('None',
'relationship between SMSOT23W123-None and SMSOT23W123-None',#1688,#602);
#505=SHAPE_REPRESENTATION_RELATIONSHIP('None',
'relationship between SMSOT23123-None and SMSOT23123-None',#1689,#603);
#506=SHAPE_REPRESENTATION_RELATIONSHIP('None',
'relationship between SMR2010937-None and SMR2010937-None',#1690,#604);
#507=SHAPE_REPRESENTATION_RELATIONSHIP('None',
'relationship between SMR2010929-None and SMR2010929-None',#1691,#605);
#508=SHAPE_REPRESENTATION_RELATIONSHIP('None',
'relationship between SMR2010921-None and SMR2010921-None',#1692,#606);
#509=SHAPE_REPRESENTATION_RELATIONSHIP('None',
'relationship between SMR2010-None and SMR2010-None',#1693,#607);
#510=SHAPE_REPRESENTATION_RELATIONSHIP('None',
'relationship between SMR1206-None and SMR1206-None',#1694,#608);
#511=SHAPE_REPRESENTATION_RELATIONSHIP('None',
'relationship between SML0805-None and SML0805-None',#1695,#609);
#512=SHAPE_REPRESENTATION_RELATIONSHIP('None',
'relationship between RESC1608X50889-None and RESC1608X50889-None',#1696,
#610);
#513=SHAPE_REPRESENTATION_RELATIONSHIP('None',
'relationship between RESC1608X50881-None and RESC1608X50881-None',#1697,
#611);
#514=SHAPE_REPRESENTATION_RELATIONSHIP('None',
'relationship between RESC1608X50873-None and RESC1608X50873-None',#1698,
#612);
#515=SHAPE_REPRESENTATION_RELATIONSHIP('None',
'relationship between RESC1608X50865-None and RESC1608X50865-None',#1699,
#613);
#516=SHAPE_REPRESENTATION_RELATIONSHIP('None',
'relationship between RESC1608X50857-None and RESC1608X50857-None',#1700,
#614);
#517=SHAPE_REPRESENTATION_RELATIONSHIP('None',
'relationship between RESC1608X50849-None and RESC1608X50849-None',#1701,
#615);
#518=SHAPE_REPRESENTATION_RELATIONSHIP('None',
'relationship between RESC1608X50841-None and RESC1608X50841-None',#1702,
#616);
#519=SHAPE_REPRESENTATION_RELATIONSHIP('None',
'relationship between RESC1608X50833-None and RESC1608X50833-None',#1703,
#617);
#520=SHAPE_REPRESENTATION_RELATIONSHIP('None',
'relationship between RESC1608X50825-None and RESC1608X50825-None',#1704,
#618);
#521=SHAPE_REPRESENTATION_RELATIONSHIP('None',
'relationship between RESC1608X50817-None and RESC1608X50817-None',#1705,
#619);
#522=SHAPE_REPRESENTATION_RELATIONSHIP('None',
'relationship between RESC1608X50809-None and RESC1608X50809-None',#1706,
#620);
#523=SHAPE_REPRESENTATION_RELATIONSHIP('None',
'relationship between RESC1608X50801-None and RESC1608X50801-None',#1707,
#621);
#524=SHAPE_REPRESENTATION_RELATIONSHIP('None',
'relationship between RESC1608X50793-None and RESC1608X50793-None',#1708,
#622);
#525=SHAPE_REPRESENTATION_RELATIONSHIP('None',
'relationship between RESC1608X50785-None and RESC1608X50785-None',#1709,
#623);
#526=SHAPE_REPRESENTATION_RELATIONSHIP('None',
'relationship between RESC1608X50-None and RESC1608X50-None',#1710,#624);
#527=SHAPE_REPRESENTATION_RELATIONSHIP('None',
'relationship between QFN50P700X700X90-49N-None and QFN50P700X700X90-4
9N-None',#1711,#625);
#528=SHAPE_REPRESENTATION_RELATIONSHIP('None',
'relationship between MSOP8-None and MSOP8-None',#1712,#626);
#529=SHAPE_REPRESENTATION_RELATIONSHIP('None',
'relationship between LPS3314-None and LPS3314-None',#1713,#627);
#530=SHAPE_REPRESENTATION_RELATIONSHIP('None',
'relationship between LED_0805-None and LED_0805-None',#1714,#628);
#531=SHAPE_REPRESENTATION_RELATIONSHIP('None',
'relationship between INDPM3027X150N-None and INDPM3027X150N-None',#1715,
#629);
#532=SHAPE_REPRESENTATION_RELATIONSHIP('None',
'relationship between FTSH-None and FTSH-None',#1716,#630);
#533=SHAPE_REPRESENTATION_RELATIONSHIP('None',
'relationship between CC4V-T1A-None and CC4V-T1A-None',#1717,#631);
#534=SHAPE_REPRESENTATION_RELATIONSHIP('None',
'relationship between CAPC3216X90713-None and CAPC3216X90713-None',#1718,
#632);
#535=SHAPE_REPRESENTATION_RELATIONSHIP('None',
'relationship between CAPC3216X90705-None and CAPC3216X90705-None',#1719,
#633);
#536=SHAPE_REPRESENTATION_RELATIONSHIP('None',
'relationship between CAPC3216X90697-None and CAPC3216X90697-None',#1720,
#634);
#537=SHAPE_REPRESENTATION_RELATIONSHIP('None',
'relationship between CAPC3216X90689-None and CAPC3216X90689-None',#1721,
#635);
#538=SHAPE_REPRESENTATION_RELATIONSHIP('None',
'relationship between CAPC3216X90681-None and CAPC3216X90681-None',#1722,
#636);
#539=SHAPE_REPRESENTATION_RELATIONSHIP('None',
'relationship between CAPC3216X90673-None and CAPC3216X90673-None',#1723,
#637);
#540=SHAPE_REPRESENTATION_RELATIONSHIP('None',
'relationship between CAPC3216X90665-None and CAPC3216X90665-None',#1724,
#638);
#541=SHAPE_REPRESENTATION_RELATIONSHIP('None',
'relationship between CAPC3216X90657-None and CAPC3216X90657-None',#1725,
#639);
#542=SHAPE_REPRESENTATION_RELATIONSHIP('None',
'relationship between CAPC3216X90649-None and CAPC3216X90649-None',#1726,
#640);
#543=SHAPE_REPRESENTATION_RELATIONSHIP('None',
'relationship between CAPC3216X90-None and CAPC3216X90-None',#1727,#641);
#544=SHAPE_REPRESENTATION_RELATIONSHIP('None',
'relationship between CAPC2012X90-None and CAPC2012X90-None',#1728,#642);
#545=SHAPE_REPRESENTATION_RELATIONSHIP('None',
'relationship between CAPC1608X55625-None and CAPC1608X55625-None',#1729,
#643);
#546=SHAPE_REPRESENTATION_RELATIONSHIP('None',
'relationship between CAPC1608X55617-None and CAPC1608X55617-None',#1730,
#644);
#547=SHAPE_REPRESENTATION_RELATIONSHIP('None',
'relationship between CAPC1608X55609-None and CAPC1608X55609-None',#1731,
#645);
#548=SHAPE_REPRESENTATION_RELATIONSHIP('None',
'relationship between CAPC1608X55601-None and CAPC1608X55601-None',#1732,
#646);
#549=SHAPE_REPRESENTATION_RELATIONSHIP('None',
'relationship between CAPC1608X55593-None and CAPC1608X55593-None',#1733,
#647);
#550=SHAPE_REPRESENTATION_RELATIONSHIP('None',
'relationship between CAPC1608X55585-None and CAPC1608X55585-None',#1734,
#648);
#551=SHAPE_REPRESENTATION_RELATIONSHIP('None',
'relationship between CAPC1608X55577-None and CAPC1608X55577-None',#1735,
#649);
#552=SHAPE_REPRESENTATION_RELATIONSHIP('None',
'relationship between CAPC1608X55569-None and CAPC1608X55569-None',#1736,
#650);
#553=SHAPE_REPRESENTATION_RELATIONSHIP('None',
'relationship between CAPC1608X55561-None and CAPC1608X55561-None',#1737,
#651);
#554=SHAPE_REPRESENTATION_RELATIONSHIP('None',
'relationship between CAPC1608X55553-None and CAPC1608X55553-None',#1738,
#652);
#555=SHAPE_REPRESENTATION_RELATIONSHIP('None',
'relationship between CAPC1608X55545-None and CAPC1608X55545-None',#1739,
#653);
#556=SHAPE_REPRESENTATION_RELATIONSHIP('None',
'relationship between CAPC1608X55537-None and CAPC1608X55537-None',#1740,
#654);
#557=SHAPE_REPRESENTATION_RELATIONSHIP('None',
'relationship between CAPC1608X55529-None and CAPC1608X55529-None',#1741,
#655);
#558=SHAPE_REPRESENTATION_RELATIONSHIP('None',
'relationship between CAPC1608X55521-None and CAPC1608X55521-None',#1742,
#656);
#559=SHAPE_REPRESENTATION_RELATIONSHIP('None',
'relationship between CAPC1608X55513-None and CAPC1608X55513-None',#1743,
#657);
#560=SHAPE_REPRESENTATION_RELATIONSHIP('None',
'relationship between CAPC1608X55-None and CAPC1608X55-None',#1744,#658);
#561=SHAPE_REPRESENTATION_RELATIONSHIP('None',
'relationship between CAPAE530X600N-None and CAPAE530X600N-None',#1745,
#659);
#562=SHAPE_REPRESENTATION_RELATIONSHIP('None',
'relationship between BGM13P22F512GEV2-None and BGM13P22F512GEV2-None',
#1746,#660);
#563=SHAPE_REPRESENTATION_RELATIONSHIP('None',
'relationship between 32XXW-None and 32XXW-None',#1747,#661);
#564=SHAPE_REPRESENTATION_RELATIONSHIP('None',
'relationship between Dielectric461-None and Dielectric461-None',#1748,
#662);
#565=SHAPE_REPRESENTATION_RELATIONSHIP('None',
'relationship between Dielectric453-None and Dielectric453-None',#1749,
#663);
#566=SHAPE_REPRESENTATION_RELATIONSHIP('None',
'relationship between Dielectric-None and Dielectric-None',#1750,#664);
#567=SHAPE_REPRESENTATION_RELATIONSHIP('MODEL',
'relationship between 102538_prt-MODEL and 102538_prt-MODEL',#1751,#665);
#568=SHAPE_REPRESENTATION_RELATIONSHIP('MODEL',
'relationship between 102527_prt-MODEL and 102527_prt-MODEL',#1752,#666);
#569=SHAPE_REPRESENTATION_RELATIONSHIP('MODEL',
'relationship between 102477_2-MODEL and 102477_2-MODEL',#1753,#667);
#570=SHAPE_REPRESENTATION_RELATIONSHIP('MODEL',
'relationship between 500684_prt-MODEL and 500684_prt-MODEL',#1754,#668);
#571=SHAPE_REPRESENTATION_RELATIONSHIP('MODEL',
'relationship between 500685_prt-MODEL and 500685_prt-MODEL',#1755,#669);
#572=SHAPE_REPRESENTATION_RELATIONSHIP('MODEL',
'relationship between 102477_1-MODEL and 102477_1-MODEL',#1756,#670);
#573=SHAPE_REPRESENTATION_RELATIONSHIP('MODEL',
'relationship between 102475_6-MODEL and 102475_6-MODEL',#1757,#671);
#574=SHAPE_REPRESENTATION_RELATIONSHIP('MODEL',
'relationship between 500724_prt-MODEL and 500724_prt-MODEL',#1758,#672);
#575=SHAPE_REPRESENTATION_RELATIONSHIP('MODEL',
'relationship between 102475_4-MODEL and 102475_4-MODEL',#1759,#673);
#576=SHAPE_REPRESENTATION_RELATIONSHIP('MODEL',
'relationship between 500682_prt-MODEL and 500682_prt-MODEL',#1760,#674);
#577=SHAPE_REPRESENTATION_RELATIONSHIP('MODEL',
'relationship between 102475_3-MODEL and 102475_3-MODEL',#1761,#675);
#578=SHAPE_REPRESENTATION_RELATIONSHIP('MODEL',
'relationship between 500681_prt-MODEL and 500681_prt-MODEL',#1762,#676);
#579=SHAPE_REPRESENTATION_RELATIONSHIP('MODEL',
'relationship between 102475_2-MODEL and 102475_2-MODEL',#1763,#677);
#580=SHAPE_REPRESENTATION_RELATIONSHIP('MODEL',
'relationship between 102475_1-MODEL and 102475_1-MODEL',#1764,#678);
#581=SHAPE_REPRESENTATION_RELATIONSHIP('MODEL',
'relationship between 102478_prt-MODEL and 102478_prt-MODEL',#1765,#679);
#582=SHAPE_REPRESENTATION_RELATIONSHIP('MODEL',
'relationship between 500683_prt-MODEL and 500683_prt-MODEL',#1766,#680);
#583=SHAPE_REPRESENTATION_RELATIONSHIP('MODEL',
'relationship between 102476_1-MODEL and 102476_1-MODEL',#1767,#681);
#584=SHAPE_REPRESENTATION_RELATIONSHIP('MODEL',
'relationship between 102314_prt-MODEL and 102314_prt-MODEL',#1768,#682);
#585=SHAPE_REPRESENTATION_RELATIONSHIP('MODEL',
'relationship between 102474_1-MODEL and 102474_1-MODEL',#1769,#683);
#586=SHAPE_REPRESENTATION_RELATIONSHIP('MODEL',
'relationship between din934-m8x1.25-MODEL and din934-m8x1.25-MODEL',#1770,
#684);
#587=SHAPE_REPRESENTATION_RELATIONSHIP('MODEL',
'relationship between 500707_prt-MODEL and 500707_prt-MODEL',#1771,#685);
#588=SHAPE_REPRESENTATION_RELATIONSHIP('MODEL',
'relationship between 102473_5-MODEL and 102473_5-MODEL',#1772,#686);
#589=SHAPE_REPRESENTATION_RELATIONSHIP('MODEL',
'relationship between 102473_4-MODEL and 102473_4-MODEL',#1773,#687);
#590=SHAPE_REPRESENTATION_RELATIONSHIP('MODEL',
'relationship between 102473_3-MODEL and 102473_3-MODEL',#1774,#688);
#591=SHAPE_REPRESENTATION_RELATIONSHIP('MODEL',
'relationship between 102473_2-MODEL and 102473_2-MODEL',#1775,#689);
#592=SHAPE_REPRESENTATION_RELATIONSHIP('MODEL',
'relationship between 102473_1-MODEL and 102473_1-MODEL',#1776,#690);
#593=SHAPE_REPRESENTATION_RELATIONSHIP('MODEL',
'relationship between 500691_prt-MODEL and 500691_prt-MODEL',#1777,#691);
#594=SHAPE_REPRESENTATION_RELATIONSHIP('MODEL',
'relationship between 500690_prt-MODEL and 500690_prt-MODEL',#1778,#692);
#595=SHAPE_REPRESENTATION_RELATIONSHIP('MODEL',
'relationship between 102368_prt-MODEL and 102368_prt-MODEL',#1779,#693);
#596=ADVANCED_BREP_SHAPE_REPRESENTATION('VFQFPN_3X3X1_0MM-16L_-None',(#14185),
#134791);
#597=ADVANCED_BREP_SHAPE_REPRESENTATION('TASTER_SMD993-None',(#14174,#14175,
#14176,#14177,#14178,#14179,#14180,#14181,#14182,#14183,#14184),#134790);
#598=ADVANCED_BREP_SHAPE_REPRESENTATION('TASTER_SMD-None',(#14163,#14164,
#14165,#14166,#14167,#14168,#14169,#14170,#14171,#14172,#14173),#134789);
#599=ADVANCED_BREP_SHAPE_REPRESENTATION('SYM-43650-0424-None',(#14161,#14162),
#134788);
#600=ADVANCED_BREP_SHAPE_REPRESENTATION('SYM-43650-0224-None',(#14159,#14160),
#134787);
#601=ADVANCED_BREP_SHAPE_REPRESENTATION('SON50P200X300X80-13N-None',(#14145,
#14146,#14147,#14148,#14149,#14150,#14151,#14152,#14153,#14154,#14155,#14156,
#14157,#14158),#134786);
#602=ADVANCED_BREP_SHAPE_REPRESENTATION('SMSOT23W123-None',(#14144),#134785);
#603=ADVANCED_BREP_SHAPE_REPRESENTATION('SMSOT23123-None',(#14143),#134784);
#604=ADVANCED_BREP_SHAPE_REPRESENTATION('SMR2010937-None',(#14142),#134783);
#605=ADVANCED_BREP_SHAPE_REPRESENTATION('SMR2010929-None',(#14141),#134782);
#606=ADVANCED_BREP_SHAPE_REPRESENTATION('SMR2010921-None',(#14140),#134781);
#607=ADVANCED_BREP_SHAPE_REPRESENTATION('SMR2010-None',(#14139),#134780);
#608=ADVANCED_BREP_SHAPE_REPRESENTATION('SMR1206-None',(#14138),#134779);
#609=ADVANCED_BREP_SHAPE_REPRESENTATION('SML0805-None',(#14137),#134778);
#610=ADVANCED_BREP_SHAPE_REPRESENTATION('RESC1608X50889-None',(#14136),
#134777);
#611=ADVANCED_BREP_SHAPE_REPRESENTATION('RESC1608X50881-None',(#14135),
#134776);
#612=ADVANCED_BREP_SHAPE_REPRESENTATION('RESC1608X50873-None',(#14134),
#134775);
#613=ADVANCED_BREP_SHAPE_REPRESENTATION('RESC1608X50865-None',(#14133),
#134774);
#614=ADVANCED_BREP_SHAPE_REPRESENTATION('RESC1608X50857-None',(#14132),
#134773);
#615=ADVANCED_BREP_SHAPE_REPRESENTATION('RESC1608X50849-None',(#14131),
#134772);
#616=ADVANCED_BREP_SHAPE_REPRESENTATION('RESC1608X50841-None',(#14130),
#134771);
#617=ADVANCED_BREP_SHAPE_REPRESENTATION('RESC1608X50833-None',(#14129),
#134770);
#618=ADVANCED_BREP_SHAPE_REPRESENTATION('RESC1608X50825-None',(#14128),
#134769);
#619=ADVANCED_BREP_SHAPE_REPRESENTATION('RESC1608X50817-None',(#14127),
#134768);
#620=ADVANCED_BREP_SHAPE_REPRESENTATION('RESC1608X50809-None',(#14126),
#134767);
#621=ADVANCED_BREP_SHAPE_REPRESENTATION('RESC1608X50801-None',(#14125),
#134766);
#622=ADVANCED_BREP_SHAPE_REPRESENTATION('RESC1608X50793-None',(#14124),
#134765);
#623=ADVANCED_BREP_SHAPE_REPRESENTATION('RESC1608X50785-None',(#14123),
#134764);
#624=ADVANCED_BREP_SHAPE_REPRESENTATION('RESC1608X50-None',(#14122),#134763);
#625=ADVANCED_BREP_SHAPE_REPRESENTATION('QFN50P700X700X90-49N-None',(#14072,
#14073,#14074,#14075,#14076,#14077,#14078,#14079,#14080,#14081,#14082,#14083,
#14084,#14085,#14086,#14087,#14088,#14089,#14090,#14091,#14092,#14093,#14094,
#14095,#14096,#14097,#14098,#14099,#14100,#14101,#14102,#14103,#14104,#14105,
#14106,#14107,#14108,#14109,#14110,#14111,#14112,#14113,#14114,#14115,#14116,
#14117,#14118,#14119,#14120,#14121),#134762);
#626=ADVANCED_BREP_SHAPE_REPRESENTATION('MSOP8-None',(#14071),#134761);
#627=ADVANCED_BREP_SHAPE_REPRESENTATION('LPS3314-None',(#14070),#134760);
#628=ADVANCED_BREP_SHAPE_REPRESENTATION('LED_0805-None',(#14069),#134759);
#629=ADVANCED_BREP_SHAPE_REPRESENTATION('INDPM3027X150N-None',(#14068),
#134758);
#630=ADVANCED_BREP_SHAPE_REPRESENTATION('FTSH-None',(#14064,#14065,#14066,
#14067),#134757);
#631=ADVANCED_BREP_SHAPE_REPRESENTATION('CC4V-T1A-None',(#14063),#134756);
#632=ADVANCED_BREP_SHAPE_REPRESENTATION('CAPC3216X90713-None',(#14062),
#134755);
#633=ADVANCED_BREP_SHAPE_REPRESENTATION('CAPC3216X90705-None',(#14061),
#134754);
#634=ADVANCED_BREP_SHAPE_REPRESENTATION('CAPC3216X90697-None',(#14060),
#134753);
#635=ADVANCED_BREP_SHAPE_REPRESENTATION('CAPC3216X90689-None',(#14059),
#134752);
#636=ADVANCED_BREP_SHAPE_REPRESENTATION('CAPC3216X90681-None',(#14058),
#134751);
#637=ADVANCED_BREP_SHAPE_REPRESENTATION('CAPC3216X90673-None',(#14057),
#134750);
#638=ADVANCED_BREP_SHAPE_REPRESENTATION('CAPC3216X90665-None',(#14056),
#134749);
#639=ADVANCED_BREP_SHAPE_REPRESENTATION('CAPC3216X90657-None',(#14055),
#134748);
#640=ADVANCED_BREP_SHAPE_REPRESENTATION('CAPC3216X90649-None',(#14054),
#134747);
#641=ADVANCED_BREP_SHAPE_REPRESENTATION('CAPC3216X90-None',(#14053),#134746);
#642=ADVANCED_BREP_SHAPE_REPRESENTATION('CAPC2012X90-None',(#14052),#134745);
#643=ADVANCED_BREP_SHAPE_REPRESENTATION('CAPC1608X55625-None',(#14051),
#134744);
#644=ADVANCED_BREP_SHAPE_REPRESENTATION('CAPC1608X55617-None',(#14050),
#134743);
#645=ADVANCED_BREP_SHAPE_REPRESENTATION('CAPC1608X55609-None',(#14049),
#134742);
#646=ADVANCED_BREP_SHAPE_REPRESENTATION('CAPC1608X55601-None',(#14048),
#134741);
#647=ADVANCED_BREP_SHAPE_REPRESENTATION('CAPC1608X55593-None',(#14047),
#134740);
#648=ADVANCED_BREP_SHAPE_REPRESENTATION('CAPC1608X55585-None',(#14046),
#134739);
#649=ADVANCED_BREP_SHAPE_REPRESENTATION('CAPC1608X55577-None',(#14045),
#134738);
#650=ADVANCED_BREP_SHAPE_REPRESENTATION('CAPC1608X55569-None',(#14044),
#134737);
#651=ADVANCED_BREP_SHAPE_REPRESENTATION('CAPC1608X55561-None',(#14043),
#134736);
#652=ADVANCED_BREP_SHAPE_REPRESENTATION('CAPC1608X55553-None',(#14042),
#134735);
#653=ADVANCED_BREP_SHAPE_REPRESENTATION('CAPC1608X55545-None',(#14041),
#134734);
#654=ADVANCED_BREP_SHAPE_REPRESENTATION('CAPC1608X55537-None',(#14040),
#134733);
#655=ADVANCED_BREP_SHAPE_REPRESENTATION('CAPC1608X55529-None',(#14039),
#134732);
#656=ADVANCED_BREP_SHAPE_REPRESENTATION('CAPC1608X55521-None',(#14038),
#134731);
#657=ADVANCED_BREP_SHAPE_REPRESENTATION('CAPC1608X55513-None',(#14037),
#134730);
#658=ADVANCED_BREP_SHAPE_REPRESENTATION('CAPC1608X55-None',(#14036),#134729);
#659=ADVANCED_BREP_SHAPE_REPRESENTATION('CAPAE530X600N-None',(#14032,#14033,
#14034,#14035),#134728);
#660=ADVANCED_BREP_SHAPE_REPRESENTATION('BGM13P22F512GEV2-None',(#14031),
#134727);
#661=ADVANCED_BREP_SHAPE_REPRESENTATION('32XXW-None',(#14012,#14013,#14014,
#14015,#14016,#14017,#14018,#14019,#14020,#14021,#14022,#14023,#14024,#14025,
#14026,#14027,#14028,#14029,#14030),#134726);
#662=ADVANCED_BREP_SHAPE_REPRESENTATION('Dielectric461-None',(#14011),#134725);
#663=ADVANCED_BREP_SHAPE_REPRESENTATION('Dielectric453-None',(#14010),#134724);
#664=ADVANCED_BREP_SHAPE_REPRESENTATION('Dielectric-None',(#14009),#134723);
#665=ADVANCED_BREP_SHAPE_REPRESENTATION('102538_prt-MODEL',(#14189),#134722);
#666=ADVANCED_BREP_SHAPE_REPRESENTATION('102527_prt-MODEL',(#14188),#134721);
#667=ADVANCED_BREP_SHAPE_REPRESENTATION('102477_2-MODEL',(#14007),#134718);
#668=ADVANCED_BREP_SHAPE_REPRESENTATION('500684_prt-MODEL',(#14006),#134717);
#669=ADVANCED_BREP_SHAPE_REPRESENTATION('500685_prt-MODEL',(#14005),#134716);
#670=ADVANCED_BREP_SHAPE_REPRESENTATION('102477_1-MODEL',(#14004),#134715);
#671=ADVANCED_BREP_SHAPE_REPRESENTATION('102475_6-MODEL',(#14003),#134714);
#672=ADVANCED_BREP_SHAPE_REPRESENTATION('500724_prt-MODEL',(#14002),#134713);
#673=ADVANCED_BREP_SHAPE_REPRESENTATION('102475_4-MODEL',(#14001),#134712);
#674=ADVANCED_BREP_SHAPE_REPRESENTATION('500682_prt-MODEL',(#14000),#134711);
#675=ADVANCED_BREP_SHAPE_REPRESENTATION('102475_3-MODEL',(#13999),#134710);
#676=ADVANCED_BREP_SHAPE_REPRESENTATION('500681_prt-MODEL',(#13998),#134709);
#677=ADVANCED_BREP_SHAPE_REPRESENTATION('102475_2-MODEL',(#13997),#134708);
#678=ADVANCED_BREP_SHAPE_REPRESENTATION('102475_1-MODEL',(#13996),#134707);
#679=ADVANCED_BREP_SHAPE_REPRESENTATION('102478_prt-MODEL',(#13995),#134706);
#680=ADVANCED_BREP_SHAPE_REPRESENTATION('500683_prt-MODEL',(#13994),#134705);
#681=ADVANCED_BREP_SHAPE_REPRESENTATION('102476_1-MODEL',(#13993),#134704);
#682=ADVANCED_BREP_SHAPE_REPRESENTATION('102314_prt-MODEL',(#13992),#134703);
#683=ADVANCED_BREP_SHAPE_REPRESENTATION('102474_1-MODEL',(#13991),#134702);
#684=ADVANCED_BREP_SHAPE_REPRESENTATION('din934-m8x1.25-MODEL',(#13989,
#13990),#134701);
#685=ADVANCED_BREP_SHAPE_REPRESENTATION('500707_prt-MODEL',(#3628),#134700);
#686=ADVANCED_BREP_SHAPE_REPRESENTATION('102473_5-MODEL',(#13988),#134699);
#687=ADVANCED_BREP_SHAPE_REPRESENTATION('102473_4-MODEL',(#13987),#134698);
#688=ADVANCED_BREP_SHAPE_REPRESENTATION('102473_3-MODEL',(#13986),#134697);
#689=ADVANCED_BREP_SHAPE_REPRESENTATION('102473_2-MODEL',(#13985),#134696);
#690=ADVANCED_BREP_SHAPE_REPRESENTATION('102473_1-MODEL',(#13984),#134695);
#691=ADVANCED_BREP_SHAPE_REPRESENTATION('500691_prt-MODEL',(#14187),#134693);
#692=ADVANCED_BREP_SHAPE_REPRESENTATION('500690_prt-MODEL',(#14186),#134692);
#693=ADVANCED_BREP_SHAPE_REPRESENTATION('102368_prt-MODEL',(#14008),#134690);
#694=SHAPE_DEFINITION_REPRESENTATION(#802,#1682);
#695=SHAPE_DEFINITION_REPRESENTATION(#803,#1683);
#696=SHAPE_DEFINITION_REPRESENTATION(#804,#1684);
#697=SHAPE_DEFINITION_REPRESENTATION(#805,#1685);
#698=SHAPE_DEFINITION_REPRESENTATION(#806,#1686);
#699=SHAPE_DEFINITION_REPRESENTATION(#807,#1687);
#700=SHAPE_DEFINITION_REPRESENTATION(#808,#1688);
#701=SHAPE_DEFINITION_REPRESENTATION(#809,#1689);
#702=SHAPE_DEFINITION_REPRESENTATION(#810,#1690);
#703=SHAPE_DEFINITION_REPRESENTATION(#811,#1691);
#704=SHAPE_DEFINITION_REPRESENTATION(#812,#1692);
#705=SHAPE_DEFINITION_REPRESENTATION(#813,#1693);
#706=SHAPE_DEFINITION_REPRESENTATION(#814,#1694);
#707=SHAPE_DEFINITION_REPRESENTATION(#815,#1695);
#708=SHAPE_DEFINITION_REPRESENTATION(#816,#1696);
#709=SHAPE_DEFINITION_REPRESENTATION(#817,#1697);
#710=SHAPE_DEFINITION_REPRESENTATION(#818,#1698);
#711=SHAPE_DEFINITION_REPRESENTATION(#819,#1699);
#712=SHAPE_DEFINITION_REPRESENTATION(#820,#1700);
#713=SHAPE_DEFINITION_REPRESENTATION(#821,#1701);
#714=SHAPE_DEFINITION_REPRESENTATION(#822,#1702);
#715=SHAPE_DEFINITION_REPRESENTATION(#823,#1703);
#716=SHAPE_DEFINITION_REPRESENTATION(#824,#1704);
#717=SHAPE_DEFINITION_REPRESENTATION(#825,#1705);
#718=SHAPE_DEFINITION_REPRESENTATION(#826,#1706);
#719=SHAPE_DEFINITION_REPRESENTATION(#827,#1707);
#720=SHAPE_DEFINITION_REPRESENTATION(#828,#1708);
#721=SHAPE_DEFINITION_REPRESENTATION(#829,#1709);
#722=SHAPE_DEFINITION_REPRESENTATION(#830,#1710);
#723=SHAPE_DEFINITION_REPRESENTATION(#831,#1711);
#724=SHAPE_DEFINITION_REPRESENTATION(#832,#1712);
#725=SHAPE_DEFINITION_REPRESENTATION(#833,#1713);
#726=SHAPE_DEFINITION_REPRESENTATION(#834,#1714);
#727=SHAPE_DEFINITION_REPRESENTATION(#835,#1715);
#728=SHAPE_DEFINITION_REPRESENTATION(#836,#1716);
#729=SHAPE_DEFINITION_REPRESENTATION(#837,#1717);
#730=SHAPE_DEFINITION_REPRESENTATION(#838,#1718);
#731=SHAPE_DEFINITION_REPRESENTATION(#839,#1719);
#732=SHAPE_DEFINITION_REPRESENTATION(#840,#1720);
#733=SHAPE_DEFINITION_REPRESENTATION(#841,#1721);
#734=SHAPE_DEFINITION_REPRESENTATION(#842,#1722);
#735=SHAPE_DEFINITION_REPRESENTATION(#843,#1723);
#736=SHAPE_DEFINITION_REPRESENTATION(#844,#1724);
#737=SHAPE_DEFINITION_REPRESENTATION(#845,#1725);
#738=SHAPE_DEFINITION_REPRESENTATION(#846,#1726);
#739=SHAPE_DEFINITION_REPRESENTATION(#847,#1727);
#740=SHAPE_DEFINITION_REPRESENTATION(#848,#1728);
#741=SHAPE_DEFINITION_REPRESENTATION(#849,#1729);
#742=SHAPE_DEFINITION_REPRESENTATION(#850,#1730);
#743=SHAPE_DEFINITION_REPRESENTATION(#851,#1731);
#744=SHAPE_DEFINITION_REPRESENTATION(#852,#1732);
#745=SHAPE_DEFINITION_REPRESENTATION(#853,#1733);
#746=SHAPE_DEFINITION_REPRESENTATION(#854,#1734);
#747=SHAPE_DEFINITION_REPRESENTATION(#855,#1735);
#748=SHAPE_DEFINITION_REPRESENTATION(#856,#1736);
#749=SHAPE_DEFINITION_REPRESENTATION(#857,#1737);
#750=SHAPE_DEFINITION_REPRESENTATION(#858,#1738);
#751=SHAPE_DEFINITION_REPRESENTATION(#859,#1739);
#752=SHAPE_DEFINITION_REPRESENTATION(#860,#1740);
#753=SHAPE_DEFINITION_REPRESENTATION(#861,#1741);
#754=SHAPE_DEFINITION_REPRESENTATION(#862,#1742);
#755=SHAPE_DEFINITION_REPRESENTATION(#863,#1743);
#756=SHAPE_DEFINITION_REPRESENTATION(#864,#1744);
#757=SHAPE_DEFINITION_REPRESENTATION(#865,#1745);
#758=SHAPE_DEFINITION_REPRESENTATION(#866,#1746);
#759=SHAPE_DEFINITION_REPRESENTATION(#867,#1747);
#760=SHAPE_DEFINITION_REPRESENTATION(#868,#1748);
#761=SHAPE_DEFINITION_REPRESENTATION(#869,#1749);
#762=SHAPE_DEFINITION_REPRESENTATION(#870,#1750);
#763=SHAPE_DEFINITION_REPRESENTATION(#871,#1751);
#764=SHAPE_DEFINITION_REPRESENTATION(#872,#1752);
#765=SHAPE_DEFINITION_REPRESENTATION(#873,#1753);
#766=SHAPE_DEFINITION_REPRESENTATION(#874,#1754);
#767=SHAPE_DEFINITION_REPRESENTATION(#875,#1755);
#768=SHAPE_DEFINITION_REPRESENTATION(#876,#1756);
#769=SHAPE_DEFINITION_REPRESENTATION(#877,#1757);
#770=SHAPE_DEFINITION_REPRESENTATION(#878,#1758);
#771=SHAPE_DEFINITION_REPRESENTATION(#879,#1759);
#772=SHAPE_DEFINITION_REPRESENTATION(#880,#1760);
#773=SHAPE_DEFINITION_REPRESENTATION(#881,#1761);
#774=SHAPE_DEFINITION_REPRESENTATION(#882,#1762);
#775=SHAPE_DEFINITION_REPRESENTATION(#883,#1763);
#776=SHAPE_DEFINITION_REPRESENTATION(#884,#1764);
#777=SHAPE_DEFINITION_REPRESENTATION(#885,#1765);
#778=SHAPE_DEFINITION_REPRESENTATION(#886,#1766);
#779=SHAPE_DEFINITION_REPRESENTATION(#887,#1767);
#780=SHAPE_DEFINITION_REPRESENTATION(#888,#1768);
#781=SHAPE_DEFINITION_REPRESENTATION(#889,#1769);
#782=SHAPE_DEFINITION_REPRESENTATION(#890,#1770);
#783=SHAPE_DEFINITION_REPRESENTATION(#891,#1771);
#784=SHAPE_DEFINITION_REPRESENTATION(#892,#1772);
#785=SHAPE_DEFINITION_REPRESENTATION(#893,#1773);
#786=SHAPE_DEFINITION_REPRESENTATION(#894,#1774);
#787=SHAPE_DEFINITION_REPRESENTATION(#895,#1775);
#788=SHAPE_DEFINITION_REPRESENTATION(#896,#1776);
#789=SHAPE_DEFINITION_REPRESENTATION(#897,#1777);
#790=SHAPE_DEFINITION_REPRESENTATION(#898,#1778);
#791=SHAPE_DEFINITION_REPRESENTATION(#899,#1779);
#792=SHAPE_DEFINITION_REPRESENTATION(#900,#1780);
#793=SHAPE_DEFINITION_REPRESENTATION(#903,#1781);
#794=SHAPE_DEFINITION_REPRESENTATION(#970,#1782);
#795=SHAPE_DEFINITION_REPRESENTATION(#974,#1783);
#796=SHAPE_DEFINITION_REPRESENTATION(#977,#1784);
#797=SHAPE_DEFINITION_REPRESENTATION(#982,#1785);
#798=SHAPE_DEFINITION_REPRESENTATION(#1005,#1786);
#799=SHAPE_DEFINITION_REPRESENTATION(#1009,#1787);
#800=SHAPE_DEFINITION_REPRESENTATION(#1012,#1788);
#801=SHAPE_DEFINITION_REPRESENTATION(#1021,#1789);
#802=PRODUCT_DEFINITION_SHAPE('','',#1032);
#803=PRODUCT_DEFINITION_SHAPE('','',#1033);
#804=PRODUCT_DEFINITION_SHAPE('','',#1034);
#805=PRODUCT_DEFINITION_SHAPE('','',#1035);
#806=PRODUCT_DEFINITION_SHAPE('','',#1036);
#807=PRODUCT_DEFINITION_SHAPE('','',#1037);
#808=PRODUCT_DEFINITION_SHAPE('','',#1038);
#809=PRODUCT_DEFINITION_SHAPE('','',#1039);
#810=PRODUCT_DEFINITION_SHAPE('','',#1040);
#811=PRODUCT_DEFINITION_SHAPE('','',#1041);
#812=PRODUCT_DEFINITION_SHAPE('','',#1042);
#813=PRODUCT_DEFINITION_SHAPE('','',#1043);
#814=PRODUCT_DEFINITION_SHAPE('','',#1044);
#815=PRODUCT_DEFINITION_SHAPE('','',#1045);
#816=PRODUCT_DEFINITION_SHAPE('','',#1046);
#817=PRODUCT_DEFINITION_SHAPE('','',#1047);
#818=PRODUCT_DEFINITION_SHAPE('','',#1048);
#819=PRODUCT_DEFINITION_SHAPE('','',#1049);
#820=PRODUCT_DEFINITION_SHAPE('','',#1050);
#821=PRODUCT_DEFINITION_SHAPE('','',#1051);
#822=PRODUCT_DEFINITION_SHAPE('','',#1052);
#823=PRODUCT_DEFINITION_SHAPE('','',#1053);
#824=PRODUCT_DEFINITION_SHAPE('','',#1054);
#825=PRODUCT_DEFINITION_SHAPE('','',#1055);
#826=PRODUCT_DEFINITION_SHAPE('','',#1056);
#827=PRODUCT_DEFINITION_SHAPE('','',#1057);
#828=PRODUCT_DEFINITION_SHAPE('','',#1058);
#829=PRODUCT_DEFINITION_SHAPE('','',#1059);
#830=PRODUCT_DEFINITION_SHAPE('','',#1060);
#831=PRODUCT_DEFINITION_SHAPE('','',#1061);
#832=PRODUCT_DEFINITION_SHAPE('','',#1062);
#833=PRODUCT_DEFINITION_SHAPE('','',#1063);
#834=PRODUCT_DEFINITION_SHAPE('','',#1064);
#835=PRODUCT_DEFINITION_SHAPE('','',#1065);
#836=PRODUCT_DEFINITION_SHAPE('','',#1066);
#837=PRODUCT_DEFINITION_SHAPE('','',#1067);
#838=PRODUCT_DEFINITION_SHAPE('','',#1068);
#839=PRODUCT_DEFINITION_SHAPE('','',#1069);
#840=PRODUCT_DEFINITION_SHAPE('','',#1070);
#841=PRODUCT_DEFINITION_SHAPE('','',#1071);
#842=PRODUCT_DEFINITION_SHAPE('','',#1072);
#843=PRODUCT_DEFINITION_SHAPE('','',#1073);
#844=PRODUCT_DEFINITION_SHAPE('','',#1074);
#845=PRODUCT_DEFINITION_SHAPE('','',#1075);
#846=PRODUCT_DEFINITION_SHAPE('','',#1076);
#847=PRODUCT_DEFINITION_SHAPE('','',#1077);
#848=PRODUCT_DEFINITION_SHAPE('','',#1078);
#849=PRODUCT_DEFINITION_SHAPE('','',#1079);
#850=PRODUCT_DEFINITION_SHAPE('','',#1080);
#851=PRODUCT_DEFINITION_SHAPE('','',#1081);
#852=PRODUCT_DEFINITION_SHAPE('','',#1082);
#853=PRODUCT_DEFINITION_SHAPE('','',#1083);
#854=PRODUCT_DEFINITION_SHAPE('','',#1084);
#855=PRODUCT_DEFINITION_SHAPE('','',#1085);
#856=PRODUCT_DEFINITION_SHAPE('','',#1086);
#857=PRODUCT_DEFINITION_SHAPE('','',#1087);
#858=PRODUCT_DEFINITION_SHAPE('','',#1088);
#859=PRODUCT_DEFINITION_SHAPE('','',#1089);
#860=PRODUCT_DEFINITION_SHAPE('','',#1090);
#861=PRODUCT_DEFINITION_SHAPE('','',#1091);
#862=PRODUCT_DEFINITION_SHAPE('','',#1092);
#863=PRODUCT_DEFINITION_SHAPE('','',#1093);
#864=PRODUCT_DEFINITION_SHAPE('','',#1094);
#865=PRODUCT_DEFINITION_SHAPE('','',#1095);
#866=PRODUCT_DEFINITION_SHAPE('','',#1096);
#867=PRODUCT_DEFINITION_SHAPE('','',#1097);
#868=PRODUCT_DEFINITION_SHAPE('','',#1098);
#869=PRODUCT_DEFINITION_SHAPE('','',#1099);
#870=PRODUCT_DEFINITION_SHAPE('','',#1100);
#871=PRODUCT_DEFINITION_SHAPE('','',#1101);
#872=PRODUCT_DEFINITION_SHAPE('','',#1102);
#873=PRODUCT_DEFINITION_SHAPE('','',#1103);
#874=PRODUCT_DEFINITION_SHAPE('','',#1104);
#875=PRODUCT_DEFINITION_SHAPE('','',#1105);
#876=PRODUCT_DEFINITION_SHAPE('','',#1106);
#877=PRODUCT_DEFINITION_SHAPE('','',#1107);
#878=PRODUCT_DEFINITION_SHAPE('','',#1108);
#879=PRODUCT_DEFINITION_SHAPE('','',#1109);
#880=PRODUCT_DEFINITION_SHAPE('','',#1110);
#881=PRODUCT_DEFINITION_SHAPE('','',#1111);
#882=PRODUCT_DEFINITION_SHAPE('','',#1112);
#883=PRODUCT_DEFINITION_SHAPE('','',#1113);
#884=PRODUCT_DEFINITION_SHAPE('','',#1114);
#885=PRODUCT_DEFINITION_SHAPE('','',#1115);
#886=PRODUCT_DEFINITION_SHAPE('','',#1116);
#887=PRODUCT_DEFINITION_SHAPE('','',#1117);
#888=PRODUCT_DEFINITION_SHAPE('','',#1118);
#889=PRODUCT_DEFINITION_SHAPE('','',#1119);
#890=PRODUCT_DEFINITION_SHAPE('','',#1120);
#891=PRODUCT_DEFINITION_SHAPE('','',#1121);
#892=PRODUCT_DEFINITION_SHAPE('','',#1122);
#893=PRODUCT_DEFINITION_SHAPE('','',#1123);
#894=PRODUCT_DEFINITION_SHAPE('','',#1124);
#895=PRODUCT_DEFINITION_SHAPE('','',#1125);
#896=PRODUCT_DEFINITION_SHAPE('','',#1126);
#897=PRODUCT_DEFINITION_SHAPE('','',#1127);
#898=PRODUCT_DEFINITION_SHAPE('','',#1128);
#899=PRODUCT_DEFINITION_SHAPE('','',#1129);
#900=PRODUCT_DEFINITION_SHAPE('','',#1130);
#901=PRODUCT_DEFINITION_SHAPE(' ','NAUO PRDDFN',#132);
#902=PRODUCT_DEFINITION_SHAPE(' ','NAUO PRDDFN',#133);
#903=PRODUCT_DEFINITION_SHAPE('','',#1131);
#904=PRODUCT_DEFINITION_SHAPE(' ','NAUO PRDDFN',#134);
#905=PRODUCT_DEFINITION_SHAPE(' ','NAUO PRDDFN',#135);
#906=PRODUCT_DEFINITION_SHAPE(' ','NAUO PRDDFN',#136);
#907=PRODUCT_DEFINITION_SHAPE(' ','NAUO PRDDFN',#137);
#908=PRODUCT_DEFINITION_SHAPE(' ','NAUO PRDDFN',#138);
#909=PRODUCT_DEFINITION_SHAPE(' ','NAUO PRDDFN',#139);
#910=PRODUCT_DEFINITION_SHAPE(' ','NAUO PRDDFN',#140);
#911=PRODUCT_DEFINITION_SHAPE(' ','NAUO PRDDFN',#141);
#912=PRODUCT_DEFINITION_SHAPE(' ','NAUO PRDDFN',#142);
#913=PRODUCT_DEFINITION_SHAPE(' ','NAUO PRDDFN',#143);
#914=PRODUCT_DEFINITION_SHAPE(' ','NAUO PRDDFN',#144);
#915=PRODUCT_DEFINITION_SHAPE(' ','NAUO PRDDFN',#145);
#916=PRODUCT_DEFINITION_SHAPE(' ','NAUO PRDDFN',#146);
#917=PRODUCT_DEFINITION_SHAPE(' ','NAUO PRDDFN',#147);
#918=PRODUCT_DEFINITION_SHAPE(' ','NAUO PRDDFN',#148);
#919=PRODUCT_DEFINITION_SHAPE(' ','NAUO PRDDFN',#149);
#920=PRODUCT_DEFINITION_SHAPE(' ','NAUO PRDDFN',#150);
#921=PRODUCT_DEFINITION_SHAPE(' ','NAUO PRDDFN',#151);
#922=PRODUCT_DEFINITION_SHAPE(' ','NAUO PRDDFN',#152);
#923=PRODUCT_DEFINITION_SHAPE(' ','NAUO PRDDFN',#153);
#924=PRODUCT_DEFINITION_SHAPE(' ','NAUO PRDDFN',#154);
#925=PRODUCT_DEFINITION_SHAPE(' ','NAUO PRDDFN',#155);
#926=PRODUCT_DEFINITION_SHAPE(' ','NAUO PRDDFN',#156);
#927=PRODUCT_DEFINITION_SHAPE(' ','NAUO PRDDFN',#157);
#928=PRODUCT_DEFINITION_SHAPE(' ','NAUO PRDDFN',#158);
#929=PRODUCT_DEFINITION_SHAPE(' ','NAUO PRDDFN',#159);
#930=PRODUCT_DEFINITION_SHAPE(' ','NAUO PRDDFN',#160);
#931=PRODUCT_DEFINITION_SHAPE(' ','NAUO PRDDFN',#161);
#932=PRODUCT_DEFINITION_SHAPE(' ','NAUO PRDDFN',#162);
#933=PRODUCT_DEFINITION_SHAPE(' ','NAUO PRDDFN',#163);
#934=PRODUCT_DEFINITION_SHAPE(' ','NAUO PRDDFN',#164);
#935=PRODUCT_DEFINITION_SHAPE(' ','NAUO PRDDFN',#165);
#936=PRODUCT_DEFINITION_SHAPE(' ','NAUO PRDDFN',#166);
#937=PRODUCT_DEFINITION_SHAPE(' ','NAUO PRDDFN',#167);
#938=PRODUCT_DEFINITION_SHAPE(' ','NAUO PRDDFN',#168);
#939=PRODUCT_DEFINITION_SHAPE(' ','NAUO PRDDFN',#169);
#940=PRODUCT_DEFINITION_SHAPE(' ','NAUO PRDDFN',#170);
#941=PRODUCT_DEFINITION_SHAPE(' ','NAUO PRDDFN',#171);
#942=PRODUCT_DEFINITION_SHAPE(' ','NAUO PRDDFN',#172);
#943=PRODUCT_DEFINITION_SHAPE(' ','NAUO PRDDFN',#173);
#944=PRODUCT_DEFINITION_SHAPE(' ','NAUO PRDDFN',#174);
#945=PRODUCT_DEFINITION_SHAPE(' ','NAUO PRDDFN',#175);
#946=PRODUCT_DEFINITION_SHAPE(' ','NAUO PRDDFN',#176);
#947=PRODUCT_DEFINITION_SHAPE(' ','NAUO PRDDFN',#177);
#948=PRODUCT_DEFINITION_SHAPE(' ','NAUO PRDDFN',#178);
#949=PRODUCT_DEFINITION_SHAPE(' ','NAUO PRDDFN',#179);
#950=PRODUCT_DEFINITION_SHAPE(' ','NAUO PRDDFN',#180);
#951=PRODUCT_DEFINITION_SHAPE(' ','NAUO PRDDFN',#181);
#952=PRODUCT_DEFINITION_SHAPE(' ','NAUO PRDDFN',#182);
#953=PRODUCT_DEFINITION_SHAPE(' ','NAUO PRDDFN',#183);
#954=PRODUCT_DEFINITION_SHAPE(' ','NAUO PRDDFN',#184);
#955=PRODUCT_DEFINITION_SHAPE(' ','NAUO PRDDFN',#185);
#956=PRODUCT_DEFINITION_SHAPE(' ','NAUO PRDDFN',#186);
#957=PRODUCT_DEFINITION_SHAPE(' ','NAUO PRDDFN',#187);
#958=PRODUCT_DEFINITION_SHAPE(' ','NAUO PRDDFN',#188);
#959=PRODUCT_DEFINITION_SHAPE(' ','NAUO PRDDFN',#189);
#960=PRODUCT_DEFINITION_SHAPE(' ','NAUO PRDDFN',#190);
#961=PRODUCT_DEFINITION_SHAPE(' ','NAUO PRDDFN',#191);
#962=PRODUCT_DEFINITION_SHAPE(' ','NAUO PRDDFN',#192);
#963=PRODUCT_DEFINITION_SHAPE(' ','NAUO PRDDFN',#193);
#964=PRODUCT_DEFINITION_SHAPE(' ','NAUO PRDDFN',#194);
#965=PRODUCT_DEFINITION_SHAPE(' ','NAUO PRDDFN',#195);
#966=PRODUCT_DEFINITION_SHAPE(' ','NAUO PRDDFN',#196);
#967=PRODUCT_DEFINITION_SHAPE(' ','NAUO PRDDFN',#197);
#968=PRODUCT_DEFINITION_SHAPE(' ','NAUO PRDDFN',#198);
#969=PRODUCT_DEFINITION_SHAPE(' ','NAUO PRDDFN',#199);
#970=PRODUCT_DEFINITION_SHAPE('','',#1132);
#971=PRODUCT_DEFINITION_SHAPE(' ','NAUO PRDDFN',#200);
#972=PRODUCT_DEFINITION_SHAPE(' ','NAUO PRDDFN',#201);
#973=PRODUCT_DEFINITION_SHAPE(' ','NAUO PRDDFN',#202);
#974=PRODUCT_DEFINITION_SHAPE('','',#1133);
#975=PRODUCT_DEFINITION_SHAPE(' ','NAUO PRDDFN',#203);
#976=PRODUCT_DEFINITION_SHAPE(' ','NAUO PRDDFN',#204);
#977=PRODUCT_DEFINITION_SHAPE('','',#1134);
#978=PRODUCT_DEFINITION_SHAPE(' ','NAUO PRDDFN',#205);
#979=PRODUCT_DEFINITION_SHAPE(' ','NAUO PRDDFN',#206);
#980=PRODUCT_DEFINITION_SHAPE(' ','NAUO PRDDFN',#207);
#981=PRODUCT_DEFINITION_SHAPE(' ','NAUO PRDDFN',#208);
#982=PRODUCT_DEFINITION_SHAPE('','',#1135);
#983=PRODUCT_DEFINITION_SHAPE(' ','NAUO PRDDFN',#209);
#984=PRODUCT_DEFINITION_SHAPE(' ','NAUO PRDDFN',#210);
#985=PRODUCT_DEFINITION_SHAPE(' ','NAUO PRDDFN',#211);
#986=PRODUCT_DEFINITION_SHAPE(' ','NAUO PRDDFN',#212);
#987=PRODUCT_DEFINITION_SHAPE(' ','NAUO PRDDFN',#213);
#988=PRODUCT_DEFINITION_SHAPE(' ','NAUO PRDDFN',#214);
#989=PRODUCT_DEFINITION_SHAPE(' ','NAUO PRDDFN',#215);
#990=PRODUCT_DEFINITION_SHAPE(' ','NAUO PRDDFN',#216);
#991=PRODUCT_DEFINITION_SHAPE(' ','NAUO PRDDFN',#217);
#992=PRODUCT_DEFINITION_SHAPE(' ','NAUO PRDDFN',#218);
#993=PRODUCT_DEFINITION_SHAPE(' ','NAUO PRDDFN',#219);
#994=PRODUCT_DEFINITION_SHAPE(' ','NAUO PRDDFN',#220);
#995=PRODUCT_DEFINITION_SHAPE(' ','NAUO PRDDFN',#221);
#996=PRODUCT_DEFINITION_SHAPE(' ','NAUO PRDDFN',#222);
#997=PRODUCT_DEFINITION_SHAPE(' ','NAUO PRDDFN',#223);
#998=PRODUCT_DEFINITION_SHAPE(' ','NAUO PRDDFN',#224);
#999=PRODUCT_DEFINITION_SHAPE(' ','NAUO PRDDFN',#225);
#1000=PRODUCT_DEFINITION_SHAPE(' ','NAUO PRDDFN',#226);
#1001=PRODUCT_DEFINITION_SHAPE(' ','NAUO PRDDFN',#227);
#1002=PRODUCT_DEFINITION_SHAPE(' ','NAUO PRDDFN',#228);
#1003=PRODUCT_DEFINITION_SHAPE(' ','NAUO PRDDFN',#229);
#1004=PRODUCT_DEFINITION_SHAPE(' ','NAUO PRDDFN',#230);
#1005=PRODUCT_DEFINITION_SHAPE('','',#1136);
#1006=PRODUCT_DEFINITION_SHAPE(' ','NAUO PRDDFN',#231);
#1007=PRODUCT_DEFINITION_SHAPE(' ','NAUO PRDDFN',#232);
#1008=PRODUCT_DEFINITION_SHAPE(' ','NAUO PRDDFN',#233);
#1009=PRODUCT_DEFINITION_SHAPE('','',#1137);
#1010=PRODUCT_DEFINITION_SHAPE(' ','NAUO PRDDFN',#234);
#1011=PRODUCT_DEFINITION_SHAPE(' ','NAUO PRDDFN',#235);
#1012=PRODUCT_DEFINITION_SHAPE('','',#1138);
#1013=PRODUCT_DEFINITION_SHAPE(' ','NAUO PRDDFN',#236);
#1014=PRODUCT_DEFINITION_SHAPE(' ','NAUO PRDDFN',#237);
#1015=PRODUCT_DEFINITION_SHAPE(' ','NAUO PRDDFN',#238);
#1016=PRODUCT_DEFINITION_SHAPE(' ','NAUO PRDDFN',#239);
#1017=PRODUCT_DEFINITION_SHAPE(' ','NAUO PRDDFN',#240);
#1018=PRODUCT_DEFINITION_SHAPE(' ','NAUO PRDDFN',#241);
#1019=PRODUCT_DEFINITION_SHAPE(' ','NAUO PRDDFN',#242);
#1020=PRODUCT_DEFINITION_SHAPE(' ','NAUO PRDDFN',#243);
#1021=PRODUCT_DEFINITION_SHAPE('','',#1139);
#1022=PRODUCT_DEFINITION_SHAPE(' ','NAUO PRDDFN',#244);
#1023=PRODUCT_DEFINITION_SHAPE(' ','NAUO PRDDFN',#245);
#1024=PRODUCT_DEFINITION_SHAPE(' ','NAUO PRDDFN',#246);
#1025=PRODUCT_DEFINITION_SHAPE(' ','NAUO PRDDFN',#247);
#1026=PRODUCT_DEFINITION_SHAPE(' ','NAUO PRDDFN',#248);
#1027=PRODUCT_DEFINITION_SHAPE(' ','NAUO PRDDFN',#249);
#1028=PRODUCT_DEFINITION_SHAPE(' ','NAUO PRDDFN',#250);
#1029=PRODUCT_DEFINITION_SHAPE(' ','NAUO PRDDFN',#251);
#1030=PRODUCT_DEFINITION_SHAPE(' ','NAUO PRDDFN',#252);
#1031=PRODUCT_DEFINITION_SHAPE(' ','NAUO PRDDFN',#253);
#1032=PRODUCT_DEFINITION(' ','',#1248,#1140);
#1033=PRODUCT_DEFINITION(' ','',#1249,#1141);
#1034=PRODUCT_DEFINITION(' ','',#1250,#1142);
#1035=PRODUCT_DEFINITION(' ','',#1251,#1143);
#1036=PRODUCT_DEFINITION(' ','',#1252,#1144);
#1037=PRODUCT_DEFINITION(' ','',#1253,#1145);
#1038=PRODUCT_DEFINITION(' ','',#1254,#1146);
#1039=PRODUCT_DEFINITION(' ','',#1255,#1147);
#1040=PRODUCT_DEFINITION(' ','',#1256,#1148);
#1041=PRODUCT_DEFINITION(' ','',#1257,#1149);
#1042=PRODUCT_DEFINITION(' ','',#1258,#1150);
#1043=PRODUCT_DEFINITION(' ','',#1259,#1151);
#1044=PRODUCT_DEFINITION(' ','',#1260,#1152);
#1045=PRODUCT_DEFINITION(' ','',#1261,#1153);
#1046=PRODUCT_DEFINITION(' ','',#1262,#1154);
#1047=PRODUCT_DEFINITION(' ','',#1263,#1155);
#1048=PRODUCT_DEFINITION(' ','',#1264,#1156);
#1049=PRODUCT_DEFINITION(' ','',#1265,#1157);
#1050=PRODUCT_DEFINITION(' ','',#1266,#1158);
#1051=PRODUCT_DEFINITION(' ','',#1267,#1159);
#1052=PRODUCT_DEFINITION(' ','',#1268,#1160);
#1053=PRODUCT_DEFINITION(' ','',#1269,#1161);
#1054=PRODUCT_DEFINITION(' ','',#1270,#1162);
#1055=PRODUCT_DEFINITION(' ','',#1271,#1163);
#1056=PRODUCT_DEFINITION(' ','',#1272,#1164);
#1057=PRODUCT_DEFINITION(' ','',#1273,#1165);
#1058=PRODUCT_DEFINITION(' ','',#1274,#1166);
#1059=PRODUCT_DEFINITION(' ','',#1275,#1167);
#1060=PRODUCT_DEFINITION(' ','',#1276,#1168);
#1061=PRODUCT_DEFINITION(' ','',#1277,#1169);
#1062=PRODUCT_DEFINITION(' ','',#1278,#1170);
#1063=PRODUCT_DEFINITION(' ','',#1279,#1171);
#1064=PRODUCT_DEFINITION(' ','',#1280,#1172);
#1065=PRODUCT_DEFINITION(' ','',#1281,#1173);
#1066=PRODUCT_DEFINITION(' ','',#1282,#1174);
#1067=PRODUCT_DEFINITION(' ','',#1283,#1175);
#1068=PRODUCT_DEFINITION(' ','',#1284,#1176);
#1069=PRODUCT_DEFINITION(' ','',#1285,#1177);
#1070=PRODUCT_DEFINITION(' ','',#1286,#1178);
#1071=PRODUCT_DEFINITION(' ','',#1287,#1179);
#1072=PRODUCT_DEFINITION(' ','',#1288,#1180);
#1073=PRODUCT_DEFINITION(' ','',#1289,#1181);
#1074=PRODUCT_DEFINITION(' ','',#1290,#1182);
#1075=PRODUCT_DEFINITION(' ','',#1291,#1183);
#1076=PRODUCT_DEFINITION(' ','',#1292,#1184);
#1077=PRODUCT_DEFINITION(' ','',#1293,#1185);
#1078=PRODUCT_DEFINITION(' ','',#1294,#1186);
#1079=PRODUCT_DEFINITION(' ','',#1295,#1187);
#1080=PRODUCT_DEFINITION(' ','',#1296,#1188);
#1081=PRODUCT_DEFINITION(' ','',#1297,#1189);
#1082=PRODUCT_DEFINITION(' ','',#1298,#1190);
#1083=PRODUCT_DEFINITION(' ','',#1299,#1191);
#1084=PRODUCT_DEFINITION(' ','',#1300,#1192);
#1085=PRODUCT_DEFINITION(' ','',#1301,#1193);
#1086=PRODUCT_DEFINITION(' ','',#1302,#1194);
#1087=PRODUCT_DEFINITION(' ','',#1303,#1195);
#1088=PRODUCT_DEFINITION(' ','',#1304,#1196);
#1089=PRODUCT_DEFINITION(' ','',#1305,#1197);
#1090=PRODUCT_DEFINITION(' ','',#1306,#1198);
#1091=PRODUCT_DEFINITION(' ','',#1307,#1199);
#1092=PRODUCT_DEFINITION(' ','',#1308,#1200);
#1093=PRODUCT_DEFINITION(' ','',#1309,#1201);
#1094=PRODUCT_DEFINITION(' ','',#1310,#1202);
#1095=PRODUCT_DEFINITION(' ','',#1311,#1203);
#1096=PRODUCT_DEFINITION(' ','',#1312,#1204);
#1097=PRODUCT_DEFINITION(' ','',#1313,#1205);
#1098=PRODUCT_DEFINITION(' ','',#1314,#1206);
#1099=PRODUCT_DEFINITION(' ','',#1315,#1207);
#1100=PRODUCT_DEFINITION(' ','',#1316,#1208);
#1101=PRODUCT_DEFINITION(' ','',#1317,#1209);
#1102=PRODUCT_DEFINITION(' ','',#1318,#1210);
#1103=PRODUCT_DEFINITION(' ','',#1319,#1211);
#1104=PRODUCT_DEFINITION(' ','',#1320,#1212);
#1105=PRODUCT_DEFINITION(' ','',#1321,#1213);
#1106=PRODUCT_DEFINITION(' ','',#1322,#1214);
#1107=PRODUCT_DEFINITION(' ','',#1323,#1215);
#1108=PRODUCT_DEFINITION(' ','',#1324,#1216);
#1109=PRODUCT_DEFINITION(' ','',#1325,#1217);
#1110=PRODUCT_DEFINITION(' ','',#1326,#1218);
#1111=PRODUCT_DEFINITION(' ','',#1327,#1219);
#1112=PRODUCT_DEFINITION(' ','',#1328,#1220);
#1113=PRODUCT_DEFINITION(' ','',#1329,#1221);
#1114=PRODUCT_DEFINITION(' ','',#1330,#1222);
#1115=PRODUCT_DEFINITION(' ','',#1331,#1223);
#1116=PRODUCT_DEFINITION(' ','',#1332,#1224);
#1117=PRODUCT_DEFINITION(' ','',#1333,#1225);
#1118=PRODUCT_DEFINITION(' ','',#1334,#1226);
#1119=PRODUCT_DEFINITION(' ','',#1335,#1227);
#1120=PRODUCT_DEFINITION(' ','',#1336,#1228);
#1121=PRODUCT_DEFINITION(' ','',#1337,#1229);
#1122=PRODUCT_DEFINITION(' ','',#1338,#1230);
#1123=PRODUCT_DEFINITION(' ','',#1339,#1231);
#1124=PRODUCT_DEFINITION(' ','',#1340,#1232);
#1125=PRODUCT_DEFINITION(' ','',#1341,#1233);
#1126=PRODUCT_DEFINITION(' ','',#1342,#1234);
#1127=PRODUCT_DEFINITION(' ','',#1343,#1235);
#1128=PRODUCT_DEFINITION(' ','',#1344,#1236);
#1129=PRODUCT_DEFINITION(' ','',#1345,#1237);
#1130=PRODUCT_DEFINITION(' ','',#1346,#1238);
#1131=PRODUCT_DEFINITION(' ','',#1347,#1239);
#1132=PRODUCT_DEFINITION(' ','',#1348,#1240);
#1133=PRODUCT_DEFINITION(' ','',#1349,#1241);
#1134=PRODUCT_DEFINITION(' ','',#1350,#1242);
#1135=PRODUCT_DEFINITION(' ','',#1351,#1243);
#1136=PRODUCT_DEFINITION(' ','',#1352,#1244);
#1137=PRODUCT_DEFINITION(' ','',#1353,#1245);
#1138=PRODUCT_DEFINITION(' ','',#1354,#1246);
#1139=PRODUCT_DEFINITION(' ','',#1355,#1247);
#1140=PRODUCT_DEFINITION_CONTEXT('part definition',#1681,'design');
#1141=PRODUCT_DEFINITION_CONTEXT('part definition',#1681,'design');
#1142=PRODUCT_DEFINITION_CONTEXT('part definition',#1681,'design');
#1143=PRODUCT_DEFINITION_CONTEXT('part definition',#1681,'design');
#1144=PRODUCT_DEFINITION_CONTEXT('part definition',#1681,'design');
#1145=PRODUCT_DEFINITION_CONTEXT('part definition',#1681,'design');
#1146=PRODUCT_DEFINITION_CONTEXT('part definition',#1681,'design');
#1147=PRODUCT_DEFINITION_CONTEXT('part definition',#1681,'design');
#1148=PRODUCT_DEFINITION_CONTEXT('part definition',#1681,'design');
#1149=PRODUCT_DEFINITION_CONTEXT('part definition',#1681,'design');
#1150=PRODUCT_DEFINITION_CONTEXT('part definition',#1681,'design');
#1151=PRODUCT_DEFINITION_CONTEXT('part definition',#1681,'design');
#1152=PRODUCT_DEFINITION_CONTEXT('part definition',#1681,'design');
#1153=PRODUCT_DEFINITION_CONTEXT('part definition',#1681,'design');
#1154=PRODUCT_DEFINITION_CONTEXT('part definition',#1681,'design');
#1155=PRODUCT_DEFINITION_CONTEXT('part definition',#1681,'design');
#1156=PRODUCT_DEFINITION_CONTEXT('part definition',#1681,'design');
#1157=PRODUCT_DEFINITION_CONTEXT('part definition',#1681,'design');
#1158=PRODUCT_DEFINITION_CONTEXT('part definition',#1681,'design');
#1159=PRODUCT_DEFINITION_CONTEXT('part definition',#1681,'design');
#1160=PRODUCT_DEFINITION_CONTEXT('part definition',#1681,'design');
#1161=PRODUCT_DEFINITION_CONTEXT('part definition',#1681,'design');
#1162=PRODUCT_DEFINITION_CONTEXT('part definition',#1681,'design');
#1163=PRODUCT_DEFINITION_CONTEXT('part definition',#1681,'design');
#1164=PRODUCT_DEFINITION_CONTEXT('part definition',#1681,'design');
#1165=PRODUCT_DEFINITION_CONTEXT('part definition',#1681,'design');
#1166=PRODUCT_DEFINITION_CONTEXT('part definition',#1681,'design');
#1167=PRODUCT_DEFINITION_CONTEXT('part definition',#1681,'design');
#1168=PRODUCT_DEFINITION_CONTEXT('part definition',#1681,'design');
#1169=PRODUCT_DEFINITION_CONTEXT('part definition',#1681,'design');
#1170=PRODUCT_DEFINITION_CONTEXT('part definition',#1681,'design');
#1171=PRODUCT_DEFINITION_CONTEXT('part definition',#1681,'design');
#1172=PRODUCT_DEFINITION_CONTEXT('part definition',#1681,'design');
#1173=PRODUCT_DEFINITION_CONTEXT('part definition',#1681,'design');
#1174=PRODUCT_DEFINITION_CONTEXT('part definition',#1681,'design');
#1175=PRODUCT_DEFINITION_CONTEXT('part definition',#1681,'design');
#1176=PRODUCT_DEFINITION_CONTEXT('part definition',#1681,'design');
#1177=PRODUCT_DEFINITION_CONTEXT('part definition',#1681,'design');
#1178=PRODUCT_DEFINITION_CONTEXT('part definition',#1681,'design');
#1179=PRODUCT_DEFINITION_CONTEXT('part definition',#1681,'design');
#1180=PRODUCT_DEFINITION_CONTEXT('part definition',#1681,'design');
#1181=PRODUCT_DEFINITION_CONTEXT('part definition',#1681,'design');
#1182=PRODUCT_DEFINITION_CONTEXT('part definition',#1681,'design');
#1183=PRODUCT_DEFINITION_CONTEXT('part definition',#1681,'design');
#1184=PRODUCT_DEFINITION_CONTEXT('part definition',#1681,'design');
#1185=PRODUCT_DEFINITION_CONTEXT('part definition',#1681,'design');
#1186=PRODUCT_DEFINITION_CONTEXT('part definition',#1681,'design');
#1187=PRODUCT_DEFINITION_CONTEXT('part definition',#1681,'design');
#1188=PRODUCT_DEFINITION_CONTEXT('part definition',#1681,'design');
#1189=PRODUCT_DEFINITION_CONTEXT('part definition',#1681,'design');
#1190=PRODUCT_DEFINITION_CONTEXT('part definition',#1681,'design');
#1191=PRODUCT_DEFINITION_CONTEXT('part definition',#1681,'design');
#1192=PRODUCT_DEFINITION_CONTEXT('part definition',#1681,'design');
#1193=PRODUCT_DEFINITION_CONTEXT('part definition',#1681,'design');
#1194=PRODUCT_DEFINITION_CONTEXT('part definition',#1681,'design');
#1195=PRODUCT_DEFINITION_CONTEXT('part definition',#1681,'design');
#1196=PRODUCT_DEFINITION_CONTEXT('part definition',#1681,'design');
#1197=PRODUCT_DEFINITION_CONTEXT('part definition',#1681,'design');
#1198=PRODUCT_DEFINITION_CONTEXT('part definition',#1681,'design');
#1199=PRODUCT_DEFINITION_CONTEXT('part definition',#1681,'design');
#1200=PRODUCT_DEFINITION_CONTEXT('part definition',#1681,'design');
#1201=PRODUCT_DEFINITION_CONTEXT('part definition',#1681,'design');
#1202=PRODUCT_DEFINITION_CONTEXT('part definition',#1681,'design');
#1203=PRODUCT_DEFINITION_CONTEXT('part definition',#1681,'design');
#1204=PRODUCT_DEFINITION_CONTEXT('part definition',#1681,'design');
#1205=PRODUCT_DEFINITION_CONTEXT('part definition',#1681,'design');
#1206=PRODUCT_DEFINITION_CONTEXT('part definition',#1681,'design');
#1207=PRODUCT_DEFINITION_CONTEXT('part definition',#1681,'design');
#1208=PRODUCT_DEFINITION_CONTEXT('part definition',#1681,'design');
#1209=PRODUCT_DEFINITION_CONTEXT('part definition',#1681,'design');
#1210=PRODUCT_DEFINITION_CONTEXT('part definition',#1681,'design');
#1211=PRODUCT_DEFINITION_CONTEXT('part definition',#1681,'design');
#1212=PRODUCT_DEFINITION_CONTEXT('part definition',#1681,'design');
#1213=PRODUCT_DEFINITION_CONTEXT('part definition',#1681,'design');
#1214=PRODUCT_DEFINITION_CONTEXT('part definition',#1681,'design');
#1215=PRODUCT_DEFINITION_CONTEXT('part definition',#1681,'design');
#1216=PRODUCT_DEFINITION_CONTEXT('part definition',#1681,'design');
#1217=PRODUCT_DEFINITION_CONTEXT('part definition',#1681,'design');
#1218=PRODUCT_DEFINITION_CONTEXT('part definition',#1681,'design');
#1219=PRODUCT_DEFINITION_CONTEXT('part definition',#1681,'design');
#1220=PRODUCT_DEFINITION_CONTEXT('part definition',#1681,'design');
#1221=PRODUCT_DEFINITION_CONTEXT('part definition',#1681,'design');
#1222=PRODUCT_DEFINITION_CONTEXT('part definition',#1681,'design');
#1223=PRODUCT_DEFINITION_CONTEXT('part definition',#1681,'design');
#1224=PRODUCT_DEFINITION_CONTEXT('part definition',#1681,'design');
#1225=PRODUCT_DEFINITION_CONTEXT('part definition',#1681,'design');
#1226=PRODUCT_DEFINITION_CONTEXT('part definition',#1681,'design');
#1227=PRODUCT_DEFINITION_CONTEXT('part definition',#1681,'design');
#1228=PRODUCT_DEFINITION_CONTEXT('part definition',#1681,'design');
#1229=PRODUCT_DEFINITION_CONTEXT('part definition',#1681,'design');
#1230=PRODUCT_DEFINITION_CONTEXT('part definition',#1681,'design');
#1231=PRODUCT_DEFINITION_CONTEXT('part definition',#1681,'design');
#1232=PRODUCT_DEFINITION_CONTEXT('part definition',#1681,'design');
#1233=PRODUCT_DEFINITION_CONTEXT('part definition',#1681,'design');
#1234=PRODUCT_DEFINITION_CONTEXT('part definition',#1681,'design');
#1235=PRODUCT_DEFINITION_CONTEXT('part definition',#1681,'design');
#1236=PRODUCT_DEFINITION_CONTEXT('part definition',#1681,'design');
#1237=PRODUCT_DEFINITION_CONTEXT('part definition',#1681,'design');
#1238=PRODUCT_DEFINITION_CONTEXT('part definition',#1681,'design');
#1239=PRODUCT_DEFINITION_CONTEXT('part definition',#1681,'design');
#1240=PRODUCT_DEFINITION_CONTEXT('part definition',#1681,'design');
#1241=PRODUCT_DEFINITION_CONTEXT('part definition',#1681,'design');
#1242=PRODUCT_DEFINITION_CONTEXT('part definition',#1681,'design');
#1243=PRODUCT_DEFINITION_CONTEXT('part definition',#1681,'design');
#1244=PRODUCT_DEFINITION_CONTEXT('part definition',#1681,'design');
#1245=PRODUCT_DEFINITION_CONTEXT('part definition',#1681,'design');
#1246=PRODUCT_DEFINITION_CONTEXT('part definition',#1681,'design');
#1247=PRODUCT_DEFINITION_CONTEXT('part definition',#1681,'design');
#1248=PRODUCT_DEFINITION_FORMATION_WITH_SPECIFIED_SOURCE(' ',' ',#1464,
 .NOT_KNOWN.);
#1249=PRODUCT_DEFINITION_FORMATION_WITH_SPECIFIED_SOURCE(' ',' ',#1465,
 .NOT_KNOWN.);
#1250=PRODUCT_DEFINITION_FORMATION_WITH_SPECIFIED_SOURCE(' ',' ',#1466,
 .NOT_KNOWN.);
#1251=PRODUCT_DEFINITION_FORMATION_WITH_SPECIFIED_SOURCE(' ',' ',#1467,
 .NOT_KNOWN.);
#1252=PRODUCT_DEFINITION_FORMATION_WITH_SPECIFIED_SOURCE(' ',' ',#1468,
 .NOT_KNOWN.);
#1253=PRODUCT_DEFINITION_FORMATION_WITH_SPECIFIED_SOURCE(' ',' ',#1469,
 .NOT_KNOWN.);
#1254=PRODUCT_DEFINITION_FORMATION_WITH_SPECIFIED_SOURCE(' ',' ',#1470,
 .NOT_KNOWN.);
#1255=PRODUCT_DEFINITION_FORMATION_WITH_SPECIFIED_SOURCE(' ',' ',#1471,
 .NOT_KNOWN.);
#1256=PRODUCT_DEFINITION_FORMATION_WITH_SPECIFIED_SOURCE(' ',' ',#1472,
 .NOT_KNOWN.);
#1257=PRODUCT_DEFINITION_FORMATION_WITH_SPECIFIED_SOURCE(' ',' ',#1473,
 .NOT_KNOWN.);
#1258=PRODUCT_DEFINITION_FORMATION_WITH_SPECIFIED_SOURCE(' ',' ',#1474,
 .NOT_KNOWN.);
#1259=PRODUCT_DEFINITION_FORMATION_WITH_SPECIFIED_SOURCE(' ',' ',#1475,
 .NOT_KNOWN.);
#1260=PRODUCT_DEFINITION_FORMATION_WITH_SPECIFIED_SOURCE(' ',' ',#1476,
 .NOT_KNOWN.);
#1261=PRODUCT_DEFINITION_FORMATION_WITH_SPECIFIED_SOURCE(' ',' ',#1477,
 .NOT_KNOWN.);
#1262=PRODUCT_DEFINITION_FORMATION_WITH_SPECIFIED_SOURCE(' ',' ',#1478,
 .NOT_KNOWN.);
#1263=PRODUCT_DEFINITION_FORMATION_WITH_SPECIFIED_SOURCE(' ',' ',#1479,
 .NOT_KNOWN.);
#1264=PRODUCT_DEFINITION_FORMATION_WITH_SPECIFIED_SOURCE(' ',' ',#1480,
 .NOT_KNOWN.);
#1265=PRODUCT_DEFINITION_FORMATION_WITH_SPECIFIED_SOURCE(' ',' ',#1481,
 .NOT_KNOWN.);
#1266=PRODUCT_DEFINITION_FORMATION_WITH_SPECIFIED_SOURCE(' ',' ',#1482,
 .NOT_KNOWN.);
#1267=PRODUCT_DEFINITION_FORMATION_WITH_SPECIFIED_SOURCE(' ',' ',#1483,
 .NOT_KNOWN.);
#1268=PRODUCT_DEFINITION_FORMATION_WITH_SPECIFIED_SOURCE(' ',' ',#1484,
 .NOT_KNOWN.);
#1269=PRODUCT_DEFINITION_FORMATION_WITH_SPECIFIED_SOURCE(' ',' ',#1485,
 .NOT_KNOWN.);
#1270=PRODUCT_DEFINITION_FORMATION_WITH_SPECIFIED_SOURCE(' ',' ',#1486,
 .NOT_KNOWN.);
#1271=PRODUCT_DEFINITION_FORMATION_WITH_SPECIFIED_SOURCE(' ',' ',#1487,
 .NOT_KNOWN.);
#1272=PRODUCT_DEFINITION_FORMATION_WITH_SPECIFIED_SOURCE(' ',' ',#1488,
 .NOT_KNOWN.);
#1273=PRODUCT_DEFINITION_FORMATION_WITH_SPECIFIED_SOURCE(' ',' ',#1489,
 .NOT_KNOWN.);
#1274=PRODUCT_DEFINITION_FORMATION_WITH_SPECIFIED_SOURCE(' ',' ',#1490,
 .NOT_KNOWN.);
#1275=PRODUCT_DEFINITION_FORMATION_WITH_SPECIFIED_SOURCE(' ',' ',#1491,
 .NOT_KNOWN.);
#1276=PRODUCT_DEFINITION_FORMATION_WITH_SPECIFIED_SOURCE(' ',' ',#1492,
 .NOT_KNOWN.);
#1277=PRODUCT_DEFINITION_FORMATION_WITH_SPECIFIED_SOURCE(' ',' ',#1493,
 .NOT_KNOWN.);
#1278=PRODUCT_DEFINITION_FORMATION_WITH_SPECIFIED_SOURCE(' ',' ',#1494,
 .NOT_KNOWN.);
#1279=PRODUCT_DEFINITION_FORMATION_WITH_SPECIFIED_SOURCE(' ',' ',#1495,
 .NOT_KNOWN.);
#1280=PRODUCT_DEFINITION_FORMATION_WITH_SPECIFIED_SOURCE(' ',' ',#1496,
 .NOT_KNOWN.);
#1281=PRODUCT_DEFINITION_FORMATION_WITH_SPECIFIED_SOURCE(' ',' ',#1497,
 .NOT_KNOWN.);
#1282=PRODUCT_DEFINITION_FORMATION_WITH_SPECIFIED_SOURCE(' ',' ',#1498,
 .NOT_KNOWN.);
#1283=PRODUCT_DEFINITION_FORMATION_WITH_SPECIFIED_SOURCE(' ',' ',#1499,
 .NOT_KNOWN.);
#1284=PRODUCT_DEFINITION_FORMATION_WITH_SPECIFIED_SOURCE(' ',' ',#1500,
 .NOT_KNOWN.);
#1285=PRODUCT_DEFINITION_FORMATION_WITH_SPECIFIED_SOURCE(' ',' ',#1501,
 .NOT_KNOWN.);
#1286=PRODUCT_DEFINITION_FORMATION_WITH_SPECIFIED_SOURCE(' ',' ',#1502,
 .NOT_KNOWN.);
#1287=PRODUCT_DEFINITION_FORMATION_WITH_SPECIFIED_SOURCE(' ',' ',#1503,
 .NOT_KNOWN.);
#1288=PRODUCT_DEFINITION_FORMATION_WITH_SPECIFIED_SOURCE(' ',' ',#1504,
 .NOT_KNOWN.);
#1289=PRODUCT_DEFINITION_FORMATION_WITH_SPECIFIED_SOURCE(' ',' ',#1505,
 .NOT_KNOWN.);
#1290=PRODUCT_DEFINITION_FORMATION_WITH_SPECIFIED_SOURCE(' ',' ',#1506,
 .NOT_KNOWN.);
#1291=PRODUCT_DEFINITION_FORMATION_WITH_SPECIFIED_SOURCE(' ',' ',#1507,
 .NOT_KNOWN.);
#1292=PRODUCT_DEFINITION_FORMATION_WITH_SPECIFIED_SOURCE(' ',' ',#1508,
 .NOT_KNOWN.);
#1293=PRODUCT_DEFINITION_FORMATION_WITH_SPECIFIED_SOURCE(' ',' ',#1509,
 .NOT_KNOWN.);
#1294=PRODUCT_DEFINITION_FORMATION_WITH_SPECIFIED_SOURCE(' ',' ',#1510,
 .NOT_KNOWN.);
#1295=PRODUCT_DEFINITION_FORMATION_WITH_SPECIFIED_SOURCE(' ',' ',#1511,
 .NOT_KNOWN.);
#1296=PRODUCT_DEFINITION_FORMATION_WITH_SPECIFIED_SOURCE(' ',' ',#1512,
 .NOT_KNOWN.);
#1297=PRODUCT_DEFINITION_FORMATION_WITH_SPECIFIED_SOURCE(' ',' ',#1513,
 .NOT_KNOWN.);
#1298=PRODUCT_DEFINITION_FORMATION_WITH_SPECIFIED_SOURCE(' ',' ',#1514,
 .NOT_KNOWN.);
#1299=PRODUCT_DEFINITION_FORMATION_WITH_SPECIFIED_SOURCE(' ',' ',#1515,
 .NOT_KNOWN.);
#1300=PRODUCT_DEFINITION_FORMATION_WITH_SPECIFIED_SOURCE(' ',' ',#1516,
 .NOT_KNOWN.);
#1301=PRODUCT_DEFINITION_FORMATION_WITH_SPECIFIED_SOURCE(' ',' ',#1517,
 .NOT_KNOWN.);
#1302=PRODUCT_DEFINITION_FORMATION_WITH_SPECIFIED_SOURCE(' ',' ',#1518,
 .NOT_KNOWN.);
#1303=PRODUCT_DEFINITION_FORMATION_WITH_SPECIFIED_SOURCE(' ',' ',#1519,
 .NOT_KNOWN.);
#1304=PRODUCT_DEFINITION_FORMATION_WITH_SPECIFIED_SOURCE(' ',' ',#1520,
 .NOT_KNOWN.);
#1305=PRODUCT_DEFINITION_FORMATION_WITH_SPECIFIED_SOURCE(' ',' ',#1521,
 .NOT_KNOWN.);
#1306=PRODUCT_DEFINITION_FORMATION_WITH_SPECIFIED_SOURCE(' ',' ',#1522,
 .NOT_KNOWN.);
#1307=PRODUCT_DEFINITION_FORMATION_WITH_SPECIFIED_SOURCE(' ',' ',#1523,
 .NOT_KNOWN.);
#1308=PRODUCT_DEFINITION_FORMATION_WITH_SPECIFIED_SOURCE(' ',' ',#1524,
 .NOT_KNOWN.);
#1309=PRODUCT_DEFINITION_FORMATION_WITH_SPECIFIED_SOURCE(' ',' ',#1525,
 .NOT_KNOWN.);
#1310=PRODUCT_DEFINITION_FORMATION_WITH_SPECIFIED_SOURCE(' ',' ',#1526,
 .NOT_KNOWN.);
#1311=PRODUCT_DEFINITION_FORMATION_WITH_SPECIFIED_SOURCE(' ',' ',#1527,
 .NOT_KNOWN.);
#1312=PRODUCT_DEFINITION_FORMATION_WITH_SPECIFIED_SOURCE(' ',' ',#1528,
 .NOT_KNOWN.);
#1313=PRODUCT_DEFINITION_FORMATION_WITH_SPECIFIED_SOURCE(' ',' ',#1529,
 .NOT_KNOWN.);
#1314=PRODUCT_DEFINITION_FORMATION_WITH_SPECIFIED_SOURCE(' ',' ',#1530,
 .NOT_KNOWN.);
#1315=PRODUCT_DEFINITION_FORMATION_WITH_SPECIFIED_SOURCE(' ',' ',#1531,
 .NOT_KNOWN.);
#1316=PRODUCT_DEFINITION_FORMATION_WITH_SPECIFIED_SOURCE(' ',' ',#1532,
 .NOT_KNOWN.);
#1317=PRODUCT_DEFINITION_FORMATION_WITH_SPECIFIED_SOURCE(' ',' ',#1533,
 .NOT_KNOWN.);
#1318=PRODUCT_DEFINITION_FORMATION_WITH_SPECIFIED_SOURCE(' ',' ',#1534,
 .NOT_KNOWN.);
#1319=PRODUCT_DEFINITION_FORMATION_WITH_SPECIFIED_SOURCE(' ',' ',#1535,
 .NOT_KNOWN.);
#1320=PRODUCT_DEFINITION_FORMATION_WITH_SPECIFIED_SOURCE(' ',' ',#1536,
 .NOT_KNOWN.);
#1321=PRODUCT_DEFINITION_FORMATION_WITH_SPECIFIED_SOURCE(' ',' ',#1537,
 .NOT_KNOWN.);
#1322=PRODUCT_DEFINITION_FORMATION_WITH_SPECIFIED_SOURCE(' ',' ',#1538,
 .NOT_KNOWN.);
#1323=PRODUCT_DEFINITION_FORMATION_WITH_SPECIFIED_SOURCE(' ',' ',#1539,
 .NOT_KNOWN.);
#1324=PRODUCT_DEFINITION_FORMATION_WITH_SPECIFIED_SOURCE(' ',' ',#1540,
 .NOT_KNOWN.);
#1325=PRODUCT_DEFINITION_FORMATION_WITH_SPECIFIED_SOURCE(' ',' ',#1541,
 .NOT_KNOWN.);
#1326=PRODUCT_DEFINITION_FORMATION_WITH_SPECIFIED_SOURCE(' ',' ',#1542,
 .NOT_KNOWN.);
#1327=PRODUCT_DEFINITION_FORMATION_WITH_SPECIFIED_SOURCE(' ',' ',#1543,
 .NOT_KNOWN.);
#1328=PRODUCT_DEFINITION_FORMATION_WITH_SPECIFIED_SOURCE(' ',' ',#1544,
 .NOT_KNOWN.);
#1329=PRODUCT_DEFINITION_FORMATION_WITH_SPECIFIED_SOURCE(' ',' ',#1545,
 .NOT_KNOWN.);
#1330=PRODUCT_DEFINITION_FORMATION_WITH_SPECIFIED_SOURCE(' ',' ',#1546,
 .NOT_KNOWN.);
#1331=PRODUCT_DEFINITION_FORMATION_WITH_SPECIFIED_SOURCE(' ',' ',#1547,
 .NOT_KNOWN.);
#1332=PRODUCT_DEFINITION_FORMATION_WITH_SPECIFIED_SOURCE(' ',' ',#1548,
 .NOT_KNOWN.);
#1333=PRODUCT_DEFINITION_FORMATION_WITH_SPECIFIED_SOURCE(' ',' ',#1549,
 .NOT_KNOWN.);
#1334=PRODUCT_DEFINITION_FORMATION_WITH_SPECIFIED_SOURCE(' ',' ',#1550,
 .NOT_KNOWN.);
#1335=PRODUCT_DEFINITION_FORMATION_WITH_SPECIFIED_SOURCE(' ',' ',#1551,
 .NOT_KNOWN.);
#1336=PRODUCT_DEFINITION_FORMATION_WITH_SPECIFIED_SOURCE(' ',' ',#1552,
 .NOT_KNOWN.);
#1337=PRODUCT_DEFINITION_FORMATION_WITH_SPECIFIED_SOURCE(' ',' ',#1553,
 .NOT_KNOWN.);
#1338=PRODUCT_DEFINITION_FORMATION_WITH_SPECIFIED_SOURCE(' ',' ',#1554,
 .NOT_KNOWN.);
#1339=PRODUCT_DEFINITION_FORMATION_WITH_SPECIFIED_SOURCE(' ',' ',#1555,
 .NOT_KNOWN.);
#1340=PRODUCT_DEFINITION_FORMATION_WITH_SPECIFIED_SOURCE(' ',' ',#1556,
 .NOT_KNOWN.);
#1341=PRODUCT_DEFINITION_FORMATION_WITH_SPECIFIED_SOURCE(' ',' ',#1557,
 .NOT_KNOWN.);
#1342=PRODUCT_DEFINITION_FORMATION_WITH_SPECIFIED_SOURCE(' ',' ',#1558,
 .NOT_KNOWN.);
#1343=PRODUCT_DEFINITION_FORMATION_WITH_SPECIFIED_SOURCE(' ',' ',#1559,
 .NOT_KNOWN.);
#1344=PRODUCT_DEFINITION_FORMATION_WITH_SPECIFIED_SOURCE(' ',' ',#1560,
 .NOT_KNOWN.);
#1345=PRODUCT_DEFINITION_FORMATION_WITH_SPECIFIED_SOURCE(' ',' ',#1561,
 .NOT_KNOWN.);
#1346=PRODUCT_DEFINITION_FORMATION_WITH_SPECIFIED_SOURCE(' ',' ',#1562,
 .NOT_KNOWN.);
#1347=PRODUCT_DEFINITION_FORMATION_WITH_SPECIFIED_SOURCE(' ',' ',#1563,
 .NOT_KNOWN.);
#1348=PRODUCT_DEFINITION_FORMATION_WITH_SPECIFIED_SOURCE(' ',' ',#1564,
 .NOT_KNOWN.);
#1349=PRODUCT_DEFINITION_FORMATION_WITH_SPECIFIED_SOURCE(' ',' ',#1565,
 .NOT_KNOWN.);
#1350=PRODUCT_DEFINITION_FORMATION_WITH_SPECIFIED_SOURCE(' ',' ',#1566,
 .NOT_KNOWN.);
#1351=PRODUCT_DEFINITION_FORMATION_WITH_SPECIFIED_SOURCE(' ',' ',#1567,
 .NOT_KNOWN.);
#1352=PRODUCT_DEFINITION_FORMATION_WITH_SPECIFIED_SOURCE(' ',' ',#1568,
 .NOT_KNOWN.);
#1353=PRODUCT_DEFINITION_FORMATION_WITH_SPECIFIED_SOURCE(' ',' ',#1569,
 .NOT_KNOWN.);
#1354=PRODUCT_DEFINITION_FORMATION_WITH_SPECIFIED_SOURCE(' ',' ',#1570,
 .NOT_KNOWN.);
#1355=PRODUCT_DEFINITION_FORMATION_WITH_SPECIFIED_SOURCE(' ',' ',#1571,
 .NOT_KNOWN.);
#1356=PRODUCT_RELATED_PRODUCT_CATEGORY('part','',(#1464));
#1357=PRODUCT_RELATED_PRODUCT_CATEGORY('part','',(#1465));
#1358=PRODUCT_RELATED_PRODUCT_CATEGORY('part','',(#1466));
#1359=PRODUCT_RELATED_PRODUCT_CATEGORY('part','',(#1467));
#1360=PRODUCT_RELATED_PRODUCT_CATEGORY('part','',(#1468));
#1361=PRODUCT_RELATED_PRODUCT_CATEGORY('part','',(#1469));
#1362=PRODUCT_RELATED_PRODUCT_CATEGORY('part','',(#1470));
#1363=PRODUCT_RELATED_PRODUCT_CATEGORY('part','',(#1471));
#1364=PRODUCT_RELATED_PRODUCT_CATEGORY('part','',(#1472));
#1365=PRODUCT_RELATED_PRODUCT_CATEGORY('part','',(#1473));
#1366=PRODUCT_RELATED_PRODUCT_CATEGORY('part','',(#1474));
#1367=PRODUCT_RELATED_PRODUCT_CATEGORY('part','',(#1475));
#1368=PRODUCT_RELATED_PRODUCT_CATEGORY('part','',(#1476));
#1369=PRODUCT_RELATED_PRODUCT_CATEGORY('part','',(#1477));
#1370=PRODUCT_RELATED_PRODUCT_CATEGORY('part','',(#1478));
#1371=PRODUCT_RELATED_PRODUCT_CATEGORY('part','',(#1479));
#1372=PRODUCT_RELATED_PRODUCT_CATEGORY('part','',(#1480));
#1373=PRODUCT_RELATED_PRODUCT_CATEGORY('part','',(#1481));
#1374=PRODUCT_RELATED_PRODUCT_CATEGORY('part','',(#1482));
#1375=PRODUCT_RELATED_PRODUCT_CATEGORY('part','',(#1483));
#1376=PRODUCT_RELATED_PRODUCT_CATEGORY('part','',(#1484));
#1377=PRODUCT_RELATED_PRODUCT_CATEGORY('part','',(#1485));
#1378=PRODUCT_RELATED_PRODUCT_CATEGORY('part','',(#1486));
#1379=PRODUCT_RELATED_PRODUCT_CATEGORY('part','',(#1487));
#1380=PRODUCT_RELATED_PRODUCT_CATEGORY('part','',(#1488));
#1381=PRODUCT_RELATED_PRODUCT_CATEGORY('part','',(#1489));
#1382=PRODUCT_RELATED_PRODUCT_CATEGORY('part','',(#1490));
#1383=PRODUCT_RELATED_PRODUCT_CATEGORY('part','',(#1491));
#1384=PRODUCT_RELATED_PRODUCT_CATEGORY('part','',(#1492));
#1385=PRODUCT_RELATED_PRODUCT_CATEGORY('part','',(#1493));
#1386=PRODUCT_RELATED_PRODUCT_CATEGORY('part','',(#1494));
#1387=PRODUCT_RELATED_PRODUCT_CATEGORY('part','',(#1495));
#1388=PRODUCT_RELATED_PRODUCT_CATEGORY('part','',(#1496));
#1389=PRODUCT_RELATED_PRODUCT_CATEGORY('part','',(#1497));
#1390=PRODUCT_RELATED_PRODUCT_CATEGORY('part','',(#1498));
#1391=PRODUCT_RELATED_PRODUCT_CATEGORY('part','',(#1499));
#1392=PRODUCT_RELATED_PRODUCT_CATEGORY('part','',(#1500));
#1393=PRODUCT_RELATED_PRODUCT_CATEGORY('part','',(#1501));
#1394=PRODUCT_RELATED_PRODUCT_CATEGORY('part','',(#1502));
#1395=PRODUCT_RELATED_PRODUCT_CATEGORY('part','',(#1503));
#1396=PRODUCT_RELATED_PRODUCT_CATEGORY('part','',(#1504));
#1397=PRODUCT_RELATED_PRODUCT_CATEGORY('part','',(#1505));
#1398=PRODUCT_RELATED_PRODUCT_CATEGORY('part','',(#1506));
#1399=PRODUCT_RELATED_PRODUCT_CATEGORY('part','',(#1507));
#1400=PRODUCT_RELATED_PRODUCT_CATEGORY('part','',(#1508));
#1401=PRODUCT_RELATED_PRODUCT_CATEGORY('part','',(#1509));
#1402=PRODUCT_RELATED_PRODUCT_CATEGORY('part','',(#1510));
#1403=PRODUCT_RELATED_PRODUCT_CATEGORY('part','',(#1511));
#1404=PRODUCT_RELATED_PRODUCT_CATEGORY('part','',(#1512));
#1405=PRODUCT_RELATED_PRODUCT_CATEGORY('part','',(#1513));
#1406=PRODUCT_RELATED_PRODUCT_CATEGORY('part','',(#1514));
#1407=PRODUCT_RELATED_PRODUCT_CATEGORY('part','',(#1515));
#1408=PRODUCT_RELATED_PRODUCT_CATEGORY('part','',(#1516));
#1409=PRODUCT_RELATED_PRODUCT_CATEGORY('part','',(#1517));
#1410=PRODUCT_RELATED_PRODUCT_CATEGORY('part','',(#1518));
#1411=PRODUCT_RELATED_PRODUCT_CATEGORY('part','',(#1519));
#1412=PRODUCT_RELATED_PRODUCT_CATEGORY('part','',(#1520));
#1413=PRODUCT_RELATED_PRODUCT_CATEGORY('part','',(#1521));
#1414=PRODUCT_RELATED_PRODUCT_CATEGORY('part','',(#1522));
#1415=PRODUCT_RELATED_PRODUCT_CATEGORY('part','',(#1523));
#1416=PRODUCT_RELATED_PRODUCT_CATEGORY('part','',(#1524));
#1417=PRODUCT_RELATED_PRODUCT_CATEGORY('part','',(#1525));
#1418=PRODUCT_RELATED_PRODUCT_CATEGORY('part','',(#1526));
#1419=PRODUCT_RELATED_PRODUCT_CATEGORY('part','',(#1527));
#1420=PRODUCT_RELATED_PRODUCT_CATEGORY('part','',(#1528));
#1421=PRODUCT_RELATED_PRODUCT_CATEGORY('part','',(#1529));
#1422=PRODUCT_RELATED_PRODUCT_CATEGORY('part','',(#1530));
#1423=PRODUCT_RELATED_PRODUCT_CATEGORY('part','',(#1531));
#1424=PRODUCT_RELATED_PRODUCT_CATEGORY('part','',(#1532));
#1425=PRODUCT_RELATED_PRODUCT_CATEGORY('part','',(#1533));
#1426=PRODUCT_RELATED_PRODUCT_CATEGORY('part','',(#1534));
#1427=PRODUCT_RELATED_PRODUCT_CATEGORY('part','',(#1535));
#1428=PRODUCT_RELATED_PRODUCT_CATEGORY('part','',(#1536));
#1429=PRODUCT_RELATED_PRODUCT_CATEGORY('part','',(#1537));
#1430=PRODUCT_RELATED_PRODUCT_CATEGORY('part','',(#1538));
#1431=PRODUCT_RELATED_PRODUCT_CATEGORY('part','',(#1539));
#1432=PRODUCT_RELATED_PRODUCT_CATEGORY('part','',(#1540));
#1433=PRODUCT_RELATED_PRODUCT_CATEGORY('part','',(#1541));
#1434=PRODUCT_RELATED_PRODUCT_CATEGORY('part','',(#1542));
#1435=PRODUCT_RELATED_PRODUCT_CATEGORY('part','',(#1543));
#1436=PRODUCT_RELATED_PRODUCT_CATEGORY('part','',(#1544));
#1437=PRODUCT_RELATED_PRODUCT_CATEGORY('part','',(#1545));
#1438=PRODUCT_RELATED_PRODUCT_CATEGORY('part','',(#1546));
#1439=PRODUCT_RELATED_PRODUCT_CATEGORY('part','',(#1547));
#1440=PRODUCT_RELATED_PRODUCT_CATEGORY('part','',(#1548));
#1441=PRODUCT_RELATED_PRODUCT_CATEGORY('part','',(#1549));
#1442=PRODUCT_RELATED_PRODUCT_CATEGORY('part','',(#1550));
#1443=PRODUCT_RELATED_PRODUCT_CATEGORY('part','',(#1551));
#1444=PRODUCT_RELATED_PRODUCT_CATEGORY('part','',(#1552));
#1445=PRODUCT_RELATED_PRODUCT_CATEGORY('part','',(#1553));
#1446=PRODUCT_RELATED_PRODUCT_CATEGORY('part','',(#1554));
#1447=PRODUCT_RELATED_PRODUCT_CATEGORY('part','',(#1555));
#1448=PRODUCT_RELATED_PRODUCT_CATEGORY('part','',(#1556));
#1449=PRODUCT_RELATED_PRODUCT_CATEGORY('part','',(#1557));
#1450=PRODUCT_RELATED_PRODUCT_CATEGORY('part','',(#1558));
#1451=PRODUCT_RELATED_PRODUCT_CATEGORY('part','',(#1559));
#1452=PRODUCT_RELATED_PRODUCT_CATEGORY('part','',(#1560));
#1453=PRODUCT_RELATED_PRODUCT_CATEGORY('part','',(#1561));
#1454=PRODUCT_RELATED_PRODUCT_CATEGORY('part','',(#1562));
#1455=PRODUCT_RELATED_PRODUCT_CATEGORY('part','',(#1563));
#1456=PRODUCT_RELATED_PRODUCT_CATEGORY('part','',(#1564));
#1457=PRODUCT_RELATED_PRODUCT_CATEGORY('part','',(#1565));
#1458=PRODUCT_RELATED_PRODUCT_CATEGORY('part','',(#1566));
#1459=PRODUCT_RELATED_PRODUCT_CATEGORY('part','',(#1567));
#1460=PRODUCT_RELATED_PRODUCT_CATEGORY('part','',(#1568));
#1461=PRODUCT_RELATED_PRODUCT_CATEGORY('part','',(#1569));
#1462=PRODUCT_RELATED_PRODUCT_CATEGORY('part','',(#1570));
#1463=PRODUCT_RELATED_PRODUCT_CATEGORY('part','',(#1571));
#1464=PRODUCT('VFQFPN_3X3X1_0MM-16L_','VFQFPN_3X3X1_0MM-16L_',' ',(#1572));
#1465=PRODUCT('TASTER_SMD993','TASTER_SMD993',' ',(#1573));
#1466=PRODUCT('TASTER_SMD','TASTER_SMD',' ',(#1574));
#1467=PRODUCT('SYM-43650-0424','SYM-43650-0424',' ',(#1575));
#1468=PRODUCT('SYM-43650-0224','SYM-43650-0224',' ',(#1576));
#1469=PRODUCT('SON50P200X300X80-13N','SON50P200X300X80-13N',' ',(#1577));
#1470=PRODUCT('SMSOT23W123','SMSOT23W123',' ',(#1578));
#1471=PRODUCT('SMSOT23123','SMSOT23123',' ',(#1579));
#1472=PRODUCT('SMR2010937','SMR2010937',' ',(#1580));
#1473=PRODUCT('SMR2010929','SMR2010929',' ',(#1581));
#1474=PRODUCT('SMR2010921','SMR2010921',' ',(#1582));
#1475=PRODUCT('SMR2010','SMR2010',' ',(#1583));
#1476=PRODUCT('SMR1206','SMR1206',' ',(#1584));
#1477=PRODUCT('SML0805','SML0805',' ',(#1585));
#1478=PRODUCT('RESC1608X50889','RESC1608X50889',' ',(#1586));
#1479=PRODUCT('RESC1608X50881','RESC1608X50881',' ',(#1587));
#1480=PRODUCT('RESC1608X50873','RESC1608X50873',' ',(#1588));
#1481=PRODUCT('RESC1608X50865','RESC1608X50865',' ',(#1589));
#1482=PRODUCT('RESC1608X50857','RESC1608X50857',' ',(#1590));
#1483=PRODUCT('RESC1608X50849','RESC1608X50849',' ',(#1591));
#1484=PRODUCT('RESC1608X50841','RESC1608X50841',' ',(#1592));
#1485=PRODUCT('RESC1608X50833','RESC1608X50833',' ',(#1593));
#1486=PRODUCT('RESC1608X50825','RESC1608X50825',' ',(#1594));
#1487=PRODUCT('RESC1608X50817','RESC1608X50817',' ',(#1595));
#1488=PRODUCT('RESC1608X50809','RESC1608X50809',' ',(#1596));
#1489=PRODUCT('RESC1608X50801','RESC1608X50801',' ',(#1597));
#1490=PRODUCT('RESC1608X50793','RESC1608X50793',' ',(#1598));
#1491=PRODUCT('RESC1608X50785','RESC1608X50785',' ',(#1599));
#1492=PRODUCT('RESC1608X50','RESC1608X50',' ',(#1600));
#1493=PRODUCT('QFN50P700X700X90-49N','QFN50P700X700X90-49N',' ',(#1601));
#1494=PRODUCT('MSOP8','MSOP8',' ',(#1602));
#1495=PRODUCT('LPS3314','LPS3314',' ',(#1603));
#1496=PRODUCT('LED_0805','LED_0805',' ',(#1604));
#1497=PRODUCT('INDPM3027X150N','INDPM3027X150N',' ',(#1605));
#1498=PRODUCT('FTSH','FTSH',' ',(#1606));
#1499=PRODUCT('CC4V-T1A','CC4V-T1A',' ',(#1607));
#1500=PRODUCT('CAPC3216X90713','CAPC3216X90713',' ',(#1608));
#1501=PRODUCT('CAPC3216X90705','CAPC3216X90705',' ',(#1609));
#1502=PRODUCT('CAPC3216X90697','CAPC3216X90697',' ',(#1610));
#1503=PRODUCT('CAPC3216X90689','CAPC3216X90689',' ',(#1611));
#1504=PRODUCT('CAPC3216X90681','CAPC3216X90681',' ',(#1612));
#1505=PRODUCT('CAPC3216X90673','CAPC3216X90673',' ',(#1613));
#1506=PRODUCT('CAPC3216X90665','CAPC3216X90665',' ',(#1614));
#1507=PRODUCT('CAPC3216X90657','CAPC3216X90657',' ',(#1615));
#1508=PRODUCT('CAPC3216X90649','CAPC3216X90649',' ',(#1616));
#1509=PRODUCT('CAPC3216X90','CAPC3216X90',' ',(#1617));
#1510=PRODUCT('CAPC2012X90','CAPC2012X90',' ',(#1618));
#1511=PRODUCT('CAPC1608X55625','CAPC1608X55625',' ',(#1619));
#1512=PRODUCT('CAPC1608X55617','CAPC1608X55617',' ',(#1620));
#1513=PRODUCT('CAPC1608X55609','CAPC1608X55609',' ',(#1621));
#1514=PRODUCT('CAPC1608X55601','CAPC1608X55601',' ',(#1622));
#1515=PRODUCT('CAPC1608X55593','CAPC1608X55593',' ',(#1623));
#1516=PRODUCT('CAPC1608X55585','CAPC1608X55585',' ',(#1624));
#1517=PRODUCT('CAPC1608X55577','CAPC1608X55577',' ',(#1625));
#1518=PRODUCT('CAPC1608X55569','CAPC1608X55569',' ',(#1626));
#1519=PRODUCT('CAPC1608X55561','CAPC1608X55561',' ',(#1627));
#1520=PRODUCT('CAPC1608X55553','CAPC1608X55553',' ',(#1628));
#1521=PRODUCT('CAPC1608X55545','CAPC1608X55545',' ',(#1629));
#1522=PRODUCT('CAPC1608X55537','CAPC1608X55537',' ',(#1630));
#1523=PRODUCT('CAPC1608X55529','CAPC1608X55529',' ',(#1631));
#1524=PRODUCT('CAPC1608X55521','CAPC1608X55521',' ',(#1632));
#1525=PRODUCT('CAPC1608X55513','CAPC1608X55513',' ',(#1633));
#1526=PRODUCT('CAPC1608X55','CAPC1608X55',' ',(#1634));
#1527=PRODUCT('CAPAE530X600N','CAPAE530X600N',' ',(#1635));
#1528=PRODUCT('BGM13P22F512GEV2','BGM13P22F512GEV2',' ',(#1636));
#1529=PRODUCT('32XXW','32XXW',' ',(#1637));
#1530=PRODUCT('Dielectric461','Dielectric461',' ',(#1638));
#1531=PRODUCT('Dielectric453','Dielectric453',' ',(#1639));
#1532=PRODUCT('Dielectric','Dielectric',' ',(#1640));
#1533=PRODUCT('102538_prt','102538_prt',' ',(#1641));
#1534=PRODUCT('102527_prt','102527_prt',' ',(#1642));
#1535=PRODUCT('102477_2','102477_2',' ',(#1643));
#1536=PRODUCT('500684_prt','500684_prt',' ',(#1644));
#1537=PRODUCT('500685_prt','500685_prt',' ',(#1645));
#1538=PRODUCT('102477_1','102477_1',' ',(#1646));
#1539=PRODUCT('102475_6','102475_6',' ',(#1647));
#1540=PRODUCT('500724_prt','500724_prt',' ',(#1648));
#1541=PRODUCT('102475_4','102475_4',' ',(#1649));
#1542=PRODUCT('500682_prt','500682_prt',' ',(#1650));
#1543=PRODUCT('102475_3','102475_3',' ',(#1651));
#1544=PRODUCT('500681_prt','500681_prt',' ',(#1652));
#1545=PRODUCT('102475_2','102475_2',' ',(#1653));
#1546=PRODUCT('102475_1','102475_1',' ',(#1654));
#1547=PRODUCT('102478_prt','102478_prt',' ',(#1655));
#1548=PRODUCT('500683_prt','500683_prt',' ',(#1656));
#1549=PRODUCT('102476_1','102476_1',' ',(#1657));
#1550=PRODUCT('102314_prt','102314_prt',' ',(#1658));
#1551=PRODUCT('102474_1','102474_1',' ',(#1659));
#1552=PRODUCT('din934-m8x1.25','din934-m8x1.25',' ',(#1660));
#1553=PRODUCT('500707_prt','500707_prt',' ',(#1661));
#1554=PRODUCT('102473_5','102473_5',' ',(#1662));
#1555=PRODUCT('102473_4','102473_4',' ',(#1663));
#1556=PRODUCT('102473_3','102473_3',' ',(#1664));
#1557=PRODUCT('102473_2','102473_2',' ',(#1665));
#1558=PRODUCT('102473_1','102473_1',' ',(#1666));
#1559=PRODUCT('500691_prt','500691_prt',' ',(#1667));
#1560=PRODUCT('500690_prt','500690_prt',' ',(#1668));
#1561=PRODUCT('102368_prt','102368_prt',' ',(#1669));
#1562=PRODUCT('102539_asm','102539_asm',' ',(#1670));
#1563=PRODUCT('Symbols','Symbols',' ',(#1671));
#1564=PRODUCT('Shapes','Shapes',' ',(#1672));
#1565=PRODUCT('insektenfalle2_PCB_wo_holes_stp',
'insektenfalle2_PCB_wo_holes_stp',' ',(#1673));
#1566=PRODUCT('102477_asm','102477_asm',' ',(#1674));
#1567=PRODUCT('102475_asm','102475_asm',' ',(#1675));
#1568=PRODUCT('102476_asm','102476_asm',' ',(#1676));
#1569=PRODUCT('102474_asm','102474_asm',' ',(#1677));
#1570=PRODUCT('102473_asm','102473_asm',' ',(#1678));
#1571=PRODUCT('102472_asm','102472_asm',' ',(#1679));
#1572=PRODUCT_CONTEXT(' ',#1681,'mechanical');
#1573=PRODUCT_CONTEXT(' ',#1681,'mechanical');
#1574=PRODUCT_CONTEXT(' ',#1681,'mechanical');
#1575=PRODUCT_CONTEXT(' ',#1681,'mechanical');
#1576=PRODUCT_CONTEXT(' ',#1681,'mechanical');
#1577=PRODUCT_CONTEXT(' ',#1681,'mechanical');
#1578=PRODUCT_CONTEXT(' ',#1681,'mechanical');
#1579=PRODUCT_CONTEXT(' ',#1681,'mechanical');
#1580=PRODUCT_CONTEXT(' ',#1681,'mechanical');
#1581=PRODUCT_CONTEXT(' ',#1681,'mechanical');
#1582=PRODUCT_CONTEXT(' ',#1681,'mechanical');
#1583=PRODUCT_CONTEXT(' ',#1681,'mechanical');
#1584=PRODUCT_CONTEXT(' ',#1681,'mechanical');
#1585=PRODUCT_CONTEXT(' ',#1681,'mechanical');
#1586=PRODUCT_CONTEXT(' ',#1681,'mechanical');
#1587=PRODUCT_CONTEXT(' ',#1681,'mechanical');
#1588=PRODUCT_CONTEXT(' ',#1681,'mechanical');
#1589=PRODUCT_CONTEXT(' ',#1681,'mechanical');
#1590=PRODUCT_CONTEXT(' ',#1681,'mechanical');
#1591=PRODUCT_CONTEXT(' ',#1681,'mechanical');
#1592=PRODUCT_CONTEXT(' ',#1681,'mechanical');
#1593=PRODUCT_CONTEXT(' ',#1681,'mechanical');
#1594=PRODUCT_CONTEXT(' ',#1681,'mechanical');
#1595=PRODUCT_CONTEXT(' ',#1681,'mechanical');
#1596=PRODUCT_CONTEXT(' ',#1681,'mechanical');
#1597=PRODUCT_CONTEXT(' ',#1681,'mechanical');
#1598=PRODUCT_CONTEXT(' ',#1681,'mechanical');
#1599=PRODUCT_CONTEXT(' ',#1681,'mechanical');
#1600=PRODUCT_CONTEXT(' ',#1681,'mechanical');
#1601=PRODUCT_CONTEXT(' ',#1681,'mechanical');
#1602=PRODUCT_CONTEXT(' ',#1681,'mechanical');
#1603=PRODUCT_CONTEXT(' ',#1681,'mechanical');
#1604=PRODUCT_CONTEXT(' ',#1681,'mechanical');
#1605=PRODUCT_CONTEXT(' ',#1681,'mechanical');
#1606=PRODUCT_CONTEXT(' ',#1681,'mechanical');
#1607=PRODUCT_CONTEXT(' ',#1681,'mechanical');
#1608=PRODUCT_CONTEXT(' ',#1681,'mechanical');
#1609=PRODUCT_CONTEXT(' ',#1681,'mechanical');
#1610=PRODUCT_CONTEXT(' ',#1681,'mechanical');
#1611=PRODUCT_CONTEXT(' ',#1681,'mechanical');
#1612=PRODUCT_CONTEXT(' ',#1681,'mechanical');
#1613=PRODUCT_CONTEXT(' ',#1681,'mechanical');
#1614=PRODUCT_CONTEXT(' ',#1681,'mechanical');
#1615=PRODUCT_CONTEXT(' ',#1681,'mechanical');
#1616=PRODUCT_CONTEXT(' ',#1681,'mechanical');
#1617=PRODUCT_CONTEXT(' ',#1681,'mechanical');
#1618=PRODUCT_CONTEXT(' ',#1681,'mechanical');
#1619=PRODUCT_CONTEXT(' ',#1681,'mechanical');
#1620=PRODUCT_CONTEXT(' ',#1681,'mechanical');
#1621=PRODUCT_CONTEXT(' ',#1681,'mechanical');
#1622=PRODUCT_CONTEXT(' ',#1681,'mechanical');
#1623=PRODUCT_CONTEXT(' ',#1681,'mechanical');
#1624=PRODUCT_CONTEXT(' ',#1681,'mechanical');
#1625=PRODUCT_CONTEXT(' ',#1681,'mechanical');
#1626=PRODUCT_CONTEXT(' ',#1681,'mechanical');
#1627=PRODUCT_CONTEXT(' ',#1681,'mechanical');
#1628=PRODUCT_CONTEXT(' ',#1681,'mechanical');
#1629=PRODUCT_CONTEXT(' ',#1681,'mechanical');
#1630=PRODUCT_CONTEXT(' ',#1681,'mechanical');
#1631=PRODUCT_CONTEXT(' ',#1681,'mechanical');
#1632=PRODUCT_CONTEXT(' ',#1681,'mechanical');
#1633=PRODUCT_CONTEXT(' ',#1681,'mechanical');
#1634=PRODUCT_CONTEXT(' ',#1681,'mechanical');
#1635=PRODUCT_CONTEXT(' ',#1681,'mechanical');
#1636=PRODUCT_CONTEXT(' ',#1681,'mechanical');
#1637=PRODUCT_CONTEXT(' ',#1681,'mechanical');
#1638=PRODUCT_CONTEXT(' ',#1681,'mechanical');
#1639=PRODUCT_CONTEXT(' ',#1681,'mechanical');
#1640=PRODUCT_CONTEXT(' ',#1681,'mechanical');
#1641=PRODUCT_CONTEXT(' ',#1681,'mechanical');
#1642=PRODUCT_CONTEXT(' ',#1681,'mechanical');
#1643=PRODUCT_CONTEXT(' ',#1681,'mechanical');
#1644=PRODUCT_CONTEXT(' ',#1681,'mechanical');
#1645=PRODUCT_CONTEXT(' ',#1681,'mechanical');
#1646=PRODUCT_CONTEXT(' ',#1681,'mechanical');
#1647=PRODUCT_CONTEXT(' ',#1681,'mechanical');
#1648=PRODUCT_CONTEXT(' ',#1681,'mechanical');
#1649=PRODUCT_CONTEXT(' ',#1681,'mechanical');
#1650=PRODUCT_CONTEXT(' ',#1681,'mechanical');
#1651=PRODUCT_CONTEXT(' ',#1681,'mechanical');
#1652=PRODUCT_CONTEXT(' ',#1681,'mechanical');
#1653=PRODUCT_CONTEXT(' ',#1681,'mechanical');
#1654=PRODUCT_CONTEXT(' ',#1681,'mechanical');
#1655=PRODUCT_CONTEXT(' ',#1681,'mechanical');
#1656=PRODUCT_CONTEXT(' ',#1681,'mechanical');
#1657=PRODUCT_CONTEXT(' ',#1681,'mechanical');
#1658=PRODUCT_CONTEXT(' ',#1681,'mechanical');
#1659=PRODUCT_CONTEXT(' ',#1681,'mechanical');
#1660=PRODUCT_CONTEXT(' ',#1681,'mechanical');
#1661=PRODUCT_CONTEXT(' ',#1681,'mechanical');
#1662=PRODUCT_CONTEXT(' ',#1681,'mechanical');
#1663=PRODUCT_CONTEXT(' ',#1681,'mechanical');
#1664=PRODUCT_CONTEXT(' ',#1681,'mechanical');
#1665=PRODUCT_CONTEXT(' ',#1681,'mechanical');
#1666=PRODUCT_CONTEXT(' ',#1681,'mechanical');
#1667=PRODUCT_CONTEXT(' ',#1681,'mechanical');
#1668=PRODUCT_CONTEXT(' ',#1681,'mechanical');
#1669=PRODUCT_CONTEXT(' ',#1681,'mechanical');
#1670=PRODUCT_CONTEXT(' ',#1681,'mechanical');
#1671=PRODUCT_CONTEXT(' ',#1681,'mechanical');
#1672=PRODUCT_CONTEXT(' ',#1681,'mechanical');
#1673=PRODUCT_CONTEXT(' ',#1681,'mechanical');
#1674=PRODUCT_CONTEXT(' ',#1681,'mechanical');
#1675=PRODUCT_CONTEXT(' ',#1681,'mechanical');
#1676=PRODUCT_CONTEXT(' ',#1681,'mechanical');
#1677=PRODUCT_CONTEXT(' ',#1681,'mechanical');
#1678=PRODUCT_CONTEXT(' ',#1681,'mechanical');
#1679=PRODUCT_CONTEXT(' ',#1681,'mechanical');
#1680=APPLICATION_PROTOCOL_DEFINITION('international standard',
'automotive_design',2010,#1681);
#1681=APPLICATION_CONTEXT(
'core data for automotive mechanical design processes');
#1682=SHAPE_REPRESENTATION('VFQFPN_3X3X1_0MM-16L_-None',(#82703),#134791);
#1683=SHAPE_REPRESENTATION('TASTER_SMD993-None',(#82703),#134790);
#1684=SHAPE_REPRESENTATION('TASTER_SMD-None',(#82703),#134789);
#1685=SHAPE_REPRESENTATION('SYM-43650-0424-None',(#82703),#134788);
#1686=SHAPE_REPRESENTATION('SYM-43650-0224-None',(#82703),#134787);
#1687=SHAPE_REPRESENTATION('SON50P200X300X80-13N-None',(#82703),#134786);
#1688=SHAPE_REPRESENTATION('SMSOT23W123-None',(#82703),#134785);
#1689=SHAPE_REPRESENTATION('SMSOT23123-None',(#82703),#134784);
#1690=SHAPE_REPRESENTATION('SMR2010937-None',(#82703),#134783);
#1691=SHAPE_REPRESENTATION('SMR2010929-None',(#82703),#134782);
#1692=SHAPE_REPRESENTATION('SMR2010921-None',(#82703),#134781);
#1693=SHAPE_REPRESENTATION('SMR2010-None',(#82703),#134780);
#1694=SHAPE_REPRESENTATION('SMR1206-None',(#82703),#134779);
#1695=SHAPE_REPRESENTATION('SML0805-None',(#82703),#134778);
#1696=SHAPE_REPRESENTATION('RESC1608X50889-None',(#82703),#134777);
#1697=SHAPE_REPRESENTATION('RESC1608X50881-None',(#82703),#134776);
#1698=SHAPE_REPRESENTATION('RESC1608X50873-None',(#82703),#134775);
#1699=SHAPE_REPRESENTATION('RESC1608X50865-None',(#82703),#134774);
#1700=SHAPE_REPRESENTATION('RESC1608X50857-None',(#82703),#134773);
#1701=SHAPE_REPRESENTATION('RESC1608X50849-None',(#82703),#134772);
#1702=SHAPE_REPRESENTATION('RESC1608X50841-None',(#82703),#134771);
#1703=SHAPE_REPRESENTATION('RESC1608X50833-None',(#82703),#134770);
#1704=SHAPE_REPRESENTATION('RESC1608X50825-None',(#82703),#134769);
#1705=SHAPE_REPRESENTATION('RESC1608X50817-None',(#82703),#134768);
#1706=SHAPE_REPRESENTATION('RESC1608X50809-None',(#82703),#134767);
#1707=SHAPE_REPRESENTATION('RESC1608X50801-None',(#82703),#134766);
#1708=SHAPE_REPRESENTATION('RESC1608X50793-None',(#82703),#134765);
#1709=SHAPE_REPRESENTATION('RESC1608X50785-None',(#82703),#134764);
#1710=SHAPE_REPRESENTATION('RESC1608X50-None',(#82703),#134763);
#1711=SHAPE_REPRESENTATION('QFN50P700X700X90-49N-None',(#82703),#134762);
#1712=SHAPE_REPRESENTATION('MSOP8-None',(#82703),#134761);
#1713=SHAPE_REPRESENTATION('LPS3314-None',(#82703),#134760);
#1714=SHAPE_REPRESENTATION('LED_0805-None',(#82703),#134759);
#1715=SHAPE_REPRESENTATION('INDPM3027X150N-None',(#82703),#134758);
#1716=SHAPE_REPRESENTATION('FTSH-None',(#82703),#134757);
#1717=SHAPE_REPRESENTATION('CC4V-T1A-None',(#82703),#134756);
#1718=SHAPE_REPRESENTATION('CAPC3216X90713-None',(#82703),#134755);
#1719=SHAPE_REPRESENTATION('CAPC3216X90705-None',(#82703),#134754);
#1720=SHAPE_REPRESENTATION('CAPC3216X90697-None',(#82703),#134753);
#1721=SHAPE_REPRESENTATION('CAPC3216X90689-None',(#82703),#134752);
#1722=SHAPE_REPRESENTATION('CAPC3216X90681-None',(#82703),#134751);
#1723=SHAPE_REPRESENTATION('CAPC3216X90673-None',(#82703),#134750);
#1724=SHAPE_REPRESENTATION('CAPC3216X90665-None',(#82703),#134749);
#1725=SHAPE_REPRESENTATION('CAPC3216X90657-None',(#82703),#134748);
#1726=SHAPE_REPRESENTATION('CAPC3216X90649-None',(#82703),#134747);
#1727=SHAPE_REPRESENTATION('CAPC3216X90-None',(#82703),#134746);
#1728=SHAPE_REPRESENTATION('CAPC2012X90-None',(#82703),#134745);
#1729=SHAPE_REPRESENTATION('CAPC1608X55625-None',(#82703),#134744);
#1730=SHAPE_REPRESENTATION('CAPC1608X55617-None',(#82703),#134743);
#1731=SHAPE_REPRESENTATION('CAPC1608X55609-None',(#82703),#134742);
#1732=SHAPE_REPRESENTATION('CAPC1608X55601-None',(#82703),#134741);
#1733=SHAPE_REPRESENTATION('CAPC1608X55593-None',(#82703),#134740);
#1734=SHAPE_REPRESENTATION('CAPC1608X55585-None',(#82703),#134739);
#1735=SHAPE_REPRESENTATION('CAPC1608X55577-None',(#82703),#134738);
#1736=SHAPE_REPRESENTATION('CAPC1608X55569-None',(#82703),#134737);
#1737=SHAPE_REPRESENTATION('CAPC1608X55561-None',(#82703),#134736);
#1738=SHAPE_REPRESENTATION('CAPC1608X55553-None',(#82703),#134735);
#1739=SHAPE_REPRESENTATION('CAPC1608X55545-None',(#82703),#134734);
#1740=SHAPE_REPRESENTATION('CAPC1608X55537-None',(#82703),#134733);
#1741=SHAPE_REPRESENTATION('CAPC1608X55529-None',(#82703),#134732);
#1742=SHAPE_REPRESENTATION('CAPC1608X55521-None',(#82703),#134731);
#1743=SHAPE_REPRESENTATION('CAPC1608X55513-None',(#82703),#134730);
#1744=SHAPE_REPRESENTATION('CAPC1608X55-None',(#82703),#134729);
#1745=SHAPE_REPRESENTATION('CAPAE530X600N-None',(#82703),#134728);
#1746=SHAPE_REPRESENTATION('BGM13P22F512GEV2-None',(#82703),#134727);
#1747=SHAPE_REPRESENTATION('32XXW-None',(#82703),#134726);
#1748=SHAPE_REPRESENTATION('Dielectric461-None',(#82703),#134725);
#1749=SHAPE_REPRESENTATION('Dielectric453-None',(#82703),#134724);
#1750=SHAPE_REPRESENTATION('Dielectric-None',(#82703),#134723);
#1751=SHAPE_REPRESENTATION('102538_prt-MODEL',(#82703),#134722);
#1752=SHAPE_REPRESENTATION('102527_prt-MODEL',(#82703),#134721);
#1753=SHAPE_REPRESENTATION('102477_2-MODEL',(#82703),#134718);
#1754=SHAPE_REPRESENTATION('500684_prt-MODEL',(#82703),#134717);
#1755=SHAPE_REPRESENTATION('500685_prt-MODEL',(#82703),#134716);
#1756=SHAPE_REPRESENTATION('102477_1-MODEL',(#82703),#134715);
#1757=SHAPE_REPRESENTATION('102475_6-MODEL',(#82703),#134714);
#1758=SHAPE_REPRESENTATION('500724_prt-MODEL',(#82703),#134713);
#1759=SHAPE_REPRESENTATION('102475_4-MODEL',(#82703),#134712);
#1760=SHAPE_REPRESENTATION('500682_prt-MODEL',(#82703),#134711);
#1761=SHAPE_REPRESENTATION('102475_3-MODEL',(#82703),#134710);
#1762=SHAPE_REPRESENTATION('500681_prt-MODEL',(#82703),#134709);
#1763=SHAPE_REPRESENTATION('102475_2-MODEL',(#82703),#134708);
#1764=SHAPE_REPRESENTATION('102475_1-MODEL',(#82703),#134707);
#1765=SHAPE_REPRESENTATION('102478_prt-MODEL',(#82703),#134706);
#1766=SHAPE_REPRESENTATION('500683_prt-MODEL',(#82703),#134705);
#1767=SHAPE_REPRESENTATION('102476_1-MODEL',(#82703),#134704);
#1768=SHAPE_REPRESENTATION('102314_prt-MODEL',(#82703),#134703);
#1769=SHAPE_REPRESENTATION('102474_1-MODEL',(#82703),#134702);
#1770=SHAPE_REPRESENTATION('din934-m8x1.25-MODEL',(#82703),#134701);
#1771=SHAPE_REPRESENTATION('500707_prt-MODEL',(#82703),#134700);
#1772=SHAPE_REPRESENTATION('102473_5-MODEL',(#82703),#134699);
#1773=SHAPE_REPRESENTATION('102473_4-MODEL',(#82703),#134698);
#1774=SHAPE_REPRESENTATION('102473_3-MODEL',(#82703),#134697);
#1775=SHAPE_REPRESENTATION('102473_2-MODEL',(#82703),#134696);
#1776=SHAPE_REPRESENTATION('102473_1-MODEL',(#82703),#134695);
#1777=SHAPE_REPRESENTATION('500691_prt-MODEL',(#82703),#134693);
#1778=SHAPE_REPRESENTATION('500690_prt-MODEL',(#82703),#134692);
#1779=SHAPE_REPRESENTATION('102368_prt-MODEL',(#82703),#134690);
#1780=SHAPE_REPRESENTATION('102539_asm-None',(#82703,#88198,#88199),#134694);
#1781=SHAPE_REPRESENTATION('Symbols-None',(#82703,#88200,#88201,#88202,
#88203,#88204,#88205,#88206,#88207,#88208,#88209,#88210,#88211,#88212,#88213,
#88214,#88215,#88216,#88217,#88218,#88219,#88220,#88221,#88222,#88223,#88224,
#88225,#88226,#88227,#88228,#88229,#88230,#88231,#88232,#88233,#88234,#88235,
#88236,#88237,#88238,#88239,#88240,#88241,#88242,#88243,#88244,#88245,#88246,
#88247,#88248,#88249,#88250,#88251,#88252,#88253,#88254,#88255,#88256,#88257,
#88258,#88259,#88260,#88261,#88262,#88263,#88264,#88265),#134720);
#1782=SHAPE_REPRESENTATION('Shapes-None',(#82703,#88266,#88267,#88268),
#134719);
#1783=SHAPE_REPRESENTATION('insektenfalle2_PCB_wo_holes_stp-None',(#82703,
#88269,#88270),#134691);
#1784=SHAPE_REPRESENTATION('102477_asm-None',(#82703,#88271,#88272,#88273,
#88274),#134689);
#1785=SHAPE_REPRESENTATION('102475_asm-None',(#82703,#88275,#88276,#88277,
#88278,#88279,#88280,#88281,#88282,#88283,#88284,#88285,#88286,#88287,#88288,
#88289,#88290,#88291,#88292,#88293,#88294,#88295,#88296),#134688);
#1786=SHAPE_REPRESENTATION('102476_asm-None',(#82703,#88297,#88298,#88299),
#134687);
#1787=SHAPE_REPRESENTATION('102474_asm-None',(#82703,#88300,#88301),#134686);
#1788=SHAPE_REPRESENTATION('102473_asm-None',(#82703,#88302,#88303,#88304,
#88305,#88306,#88307,#88308,#88309),#134685);
#1789=SHAPE_REPRESENTATION('102472_asm-none',(#82703,#88310,#88311,#88312,
#88313,#88314,#88315,#88316,#88317,#88318,#88319),#134684);
#1790=(
BOUNDED_SURFACE()
B_SPLINE_SURFACE(3,3,((#132326,#132327,#132328,#132329),(#132330,#132331,
#132332,#132333),(#132334,#132335,#132336,#132337),(#132338,#132339,#132340,
#132341)),.UNSPECIFIED.,.F.,.F.,.F.)
B_SPLINE_SURFACE_WITH_KNOTS((4,4),(4,4),(0.,1.),(0.,1.),.UNSPECIFIED.)
GEOMETRIC_REPRESENTATION_ITEM()
RATIONAL_B_SPLINE_SURFACE(((1.,0.333333333333333,0.333333333333333,1.),
(0.891106684356062,0.297035561452021,0.297035561452021,0.891106684356062),
(0.891106684356062,0.297035561452021,0.297035561452021,0.891106684356062),
(1.,0.333333333333333,0.333333333333333,1.)))
REPRESENTATION_ITEM('')
SURFACE()
);
#1791=(
BOUNDED_SURFACE()
B_SPLINE_SURFACE(3,3,((#132345,#132346,#132347,#132348),(#132349,#132350,
#132351,#132352),(#132353,#132354,#132355,#132356),(#132357,#132358,#132359,
#132360)),.UNSPECIFIED.,.F.,.F.,.F.)
B_SPLINE_SURFACE_WITH_KNOTS((4,4),(4,4),(0.,1.),(0.,1.),.UNSPECIFIED.)
GEOMETRIC_REPRESENTATION_ITEM()
RATIONAL_B_SPLINE_SURFACE(((1.,0.333333333333333,0.333333333333333,1.),
(0.891106684356062,0.297035561452021,0.297035561452021,0.891106684356062),
(0.891106684356062,0.297035561452021,0.297035561452021,0.891106684356062),
(1.,0.333333333333333,0.333333333333333,1.)))
REPRESENTATION_ITEM('')
SURFACE()
);
#1792=(
BOUNDED_SURFACE()
B_SPLINE_SURFACE(3,3,((#132370,#132371,#132372,#132373),(#132374,#132375,
#132376,#132377),(#132378,#132379,#132380,#132381),(#132382,#132383,#132384,
#132385)),.UNSPECIFIED.,.F.,.F.,.F.)
B_SPLINE_SURFACE_WITH_KNOTS((4,4),(4,4),(0.,1.),(0.,1.),.UNSPECIFIED.)
GEOMETRIC_REPRESENTATION_ITEM()
RATIONAL_B_SPLINE_SURFACE(((1.,0.333333333333333,0.333333333333333,1.),
(0.891106684356062,0.297035561452021,0.297035561452021,0.891106684356062),
(0.891106684356062,0.297035561452021,0.297035561452021,0.891106684356062),
(1.,0.333333333333333,0.333333333333333,1.)))
REPRESENTATION_ITEM('')
SURFACE()
);
#1793=(
BOUNDED_SURFACE()
B_SPLINE_SURFACE(3,3,((#132389,#132390,#132391,#132392),(#132393,#132394,
#132395,#132396),(#132397,#132398,#132399,#132400),(#132401,#132402,#132403,
#132404)),.UNSPECIFIED.,.F.,.F.,.F.)
B_SPLINE_SURFACE_WITH_KNOTS((4,4),(4,4),(0.,1.),(0.,1.),.UNSPECIFIED.)
GEOMETRIC_REPRESENTATION_ITEM()
RATIONAL_B_SPLINE_SURFACE(((1.,0.333333333333333,0.333333333333333,1.),
(0.891106684356062,0.297035561452021,0.297035561452021,0.891106684356062),
(0.891106684356062,0.297035561452021,0.297035561452021,0.891106684356062),
(1.,0.333333333333333,0.333333333333333,1.)))
REPRESENTATION_ITEM('')
SURFACE()
);
#1794=(
BOUNDED_SURFACE()
B_SPLINE_SURFACE(3,3,((#132488,#132489,#132490,#132491),(#132492,#132493,
#132494,#132495),(#132496,#132497,#132498,#132499),(#132500,#132501,#132502,
#132503)),.UNSPECIFIED.,.F.,.F.,.F.)
B_SPLINE_SURFACE_WITH_KNOTS((4,4),(4,4),(0.,1.),(0.,1.),.UNSPECIFIED.)
GEOMETRIC_REPRESENTATION_ITEM()
RATIONAL_B_SPLINE_SURFACE(((1.,0.333333333333333,0.333333333333333,1.),
(0.891106684356068,0.297035561452023,0.297035561452023,0.891106684356068),
(0.891106684356068,0.297035561452023,0.297035561452023,0.891106684356068),
(1.,0.333333333333333,0.333333333333333,1.)))
REPRESENTATION_ITEM('')
SURFACE()
);
#1795=(
BOUNDED_SURFACE()
B_SPLINE_SURFACE(3,3,((#132507,#132508,#132509,#132510),(#132511,#132512,
#132513,#132514),(#132515,#132516,#132517,#132518),(#132519,#132520,#132521,
#132522)),.UNSPECIFIED.,.F.,.F.,.F.)
B_SPLINE_SURFACE_WITH_KNOTS((4,4),(4,4),(0.,1.),(0.,1.),.UNSPECIFIED.)
GEOMETRIC_REPRESENTATION_ITEM()
RATIONAL_B_SPLINE_SURFACE(((1.,0.333333333333333,0.333333333333333,1.),
(0.891106684356051,0.297035561452017,0.297035561452017,0.891106684356051),
(0.891106684356051,0.297035561452017,0.297035561452017,0.891106684356051),
(1.,0.333333333333333,0.333333333333333,1.)))
REPRESENTATION_ITEM('')
SURFACE()
);
#1796=(
BOUNDED_SURFACE()
B_SPLINE_SURFACE(3,3,((#132606,#132607,#132608,#132609),(#132610,#132611,
#132612,#132613),(#132614,#132615,#132616,#132617),(#132618,#132619,#132620,
#132621)),.UNSPECIFIED.,.F.,.F.,.F.)
B_SPLINE_SURFACE_WITH_KNOTS((4,4),(4,4),(0.,1.),(0.,1.),.UNSPECIFIED.)
GEOMETRIC_REPRESENTATION_ITEM()
RATIONAL_B_SPLINE_SURFACE(((1.,0.333333333333333,0.333333333333333,1.),
(0.891106684356068,0.297035561452023,0.297035561452023,0.891106684356068),
(0.891106684356068,0.297035561452023,0.297035561452023,0.891106684356068),
(1.,0.333333333333333,0.333333333333333,1.)))
REPRESENTATION_ITEM('')
SURFACE()
);
#1797=(
BOUNDED_SURFACE()
B_SPLINE_SURFACE(3,3,((#132625,#132626,#132627,#132628),(#132629,#132630,
#132631,#132632),(#132633,#132634,#132635,#132636),(#132637,#132638,#132639,
#132640)),.UNSPECIFIED.,.F.,.F.,.F.)
B_SPLINE_SURFACE_WITH_KNOTS((4,4),(4,4),(0.,1.),(0.,1.),.UNSPECIFIED.)
GEOMETRIC_REPRESENTATION_ITEM()
RATIONAL_B_SPLINE_SURFACE(((1.,0.333333333333333,0.333333333333333,1.),
(0.891106684356051,0.297035561452017,0.297035561452017,0.891106684356051),
(0.891106684356051,0.297035561452017,0.297035561452017,0.891106684356051),
(1.,0.333333333333333,0.333333333333333,1.)))
REPRESENTATION_ITEM('')
SURFACE()
);
#1798=(
BOUNDED_SURFACE()
B_SPLINE_SURFACE(3,3,((#132968,#132969,#132970,#132971),(#132972,#132973,
#132974,#132975),(#132976,#132977,#132978,#132979),(#132980,#132981,#132982,
#132983)),.UNSPECIFIED.,.F.,.F.,.F.)
B_SPLINE_SURFACE_WITH_KNOTS((4,4),(4,4),(0.,1.),(0.,1.),.UNSPECIFIED.)
GEOMETRIC_REPRESENTATION_ITEM()
RATIONAL_B_SPLINE_SURFACE(((1.,0.333333333333333,0.333333333333333,1.),
(0.891106684356068,0.297035561452023,0.297035561452023,0.891106684356068),
(0.891106684356068,0.297035561452023,0.297035561452023,0.891106684356068),
(1.,0.333333333333333,0.333333333333333,1.)))
REPRESENTATION_ITEM('')
SURFACE()
);
#1799=(
BOUNDED_SURFACE()
B_SPLINE_SURFACE(3,3,((#132987,#132988,#132989,#132990),(#132991,#132992,
#132993,#132994),(#132995,#132996,#132997,#132998),(#132999,#133000,#133001,
#133002)),.UNSPECIFIED.,.F.,.F.,.F.)
B_SPLINE_SURFACE_WITH_KNOTS((4,4),(4,4),(0.,1.),(0.,1.),.UNSPECIFIED.)
GEOMETRIC_REPRESENTATION_ITEM()
RATIONAL_B_SPLINE_SURFACE(((1.,0.333333333333333,0.333333333333333,1.),
(0.891106684356051,0.297035561452017,0.297035561452017,0.891106684356051),
(0.891106684356051,0.297035561452017,0.297035561452017,0.891106684356051),
(1.,0.333333333333333,0.333333333333333,1.)))
REPRESENTATION_ITEM('')
SURFACE()
);
#1800=(
BOUNDED_SURFACE()
B_SPLINE_SURFACE(3,3,((#133062,#133063,#133064,#133065),(#133066,#133067,
#133068,#133069),(#133070,#133071,#133072,#133073),(#133074,#133075,#133076,
#133077)),.UNSPECIFIED.,.F.,.F.,.F.)
B_SPLINE_SURFACE_WITH_KNOTS((4,4),(4,4),(0.,1.),(0.,1.),.UNSPECIFIED.)
GEOMETRIC_REPRESENTATION_ITEM()
RATIONAL_B_SPLINE_SURFACE(((1.,0.333333333333333,0.333333333333333,1.),
(0.891106684356068,0.297035561452023,0.297035561452023,0.891106684356068),
(0.891106684356068,0.297035561452023,0.297035561452023,0.891106684356068),
(1.,0.333333333333333,0.333333333333333,1.)))
REPRESENTATION_ITEM('')
SURFACE()
);
#1801=(
BOUNDED_SURFACE()
B_SPLINE_SURFACE(3,3,((#133081,#133082,#133083,#133084),(#133085,#133086,
#133087,#133088),(#133089,#133090,#133091,#133092),(#133093,#133094,#133095,
#133096)),.UNSPECIFIED.,.F.,.F.,.F.)
B_SPLINE_SURFACE_WITH_KNOTS((4,4),(4,4),(0.,1.),(0.,1.),.UNSPECIFIED.)
GEOMETRIC_REPRESENTATION_ITEM()
RATIONAL_B_SPLINE_SURFACE(((1.,0.333333333333333,0.333333333333333,1.),
(0.891106684356051,0.297035561452017,0.297035561452017,0.891106684356051),
(0.891106684356051,0.297035561452017,0.297035561452017,0.891106684356051),
(1.,0.333333333333333,0.333333333333333,1.)))
REPRESENTATION_ITEM('')
SURFACE()
);
#1802=(
BOUNDED_SURFACE()
B_SPLINE_SURFACE(3,3,((#133180,#133181,#133182,#133183),(#133184,#133185,
#133186,#133187),(#133188,#133189,#133190,#133191),(#133192,#133193,#133194,
#133195)),.UNSPECIFIED.,.F.,.F.,.F.)
B_SPLINE_SURFACE_WITH_KNOTS((4,4),(4,4),(0.,1.),(0.,1.),.UNSPECIFIED.)
GEOMETRIC_REPRESENTATION_ITEM()
RATIONAL_B_SPLINE_SURFACE(((1.,0.333333333333333,0.333333333333333,1.),
(0.891106684356056,0.297035561452019,0.297035561452019,0.891106684356056),
(0.891106684356056,0.297035561452019,0.297035561452019,0.891106684356056),
(1.,0.333333333333333,0.333333333333333,1.)))
REPRESENTATION_ITEM('')
SURFACE()
);
#1803=(
BOUNDED_SURFACE()
B_SPLINE_SURFACE(3,3,((#133199,#133200,#133201,#133202),(#133203,#133204,
#133205,#133206),(#133207,#133208,#133209,#133210),(#133211,#133212,#133213,
#133214)),.UNSPECIFIED.,.F.,.F.,.F.)
B_SPLINE_SURFACE_WITH_KNOTS((4,4),(4,4),(0.,1.),(0.,1.),.UNSPECIFIED.)
GEOMETRIC_REPRESENTATION_ITEM()
RATIONAL_B_SPLINE_SURFACE(((1.,0.333333333333333,0.333333333333333,1.),
(0.891106684356056,0.297035561452019,0.297035561452019,0.891106684356056),
(0.891106684356056,0.297035561452019,0.297035561452019,0.891106684356056),
(1.,0.333333333333333,0.333333333333333,1.)))
REPRESENTATION_ITEM('')
SURFACE()
);
#1804=(
BOUNDED_SURFACE()
B_SPLINE_SURFACE(3,3,((#133224,#133225,#133226,#133227),(#133228,#133229,
#133230,#133231),(#133232,#133233,#133234,#133235),(#133236,#133237,#133238,
#133239)),.UNSPECIFIED.,.F.,.F.,.F.)
B_SPLINE_SURFACE_WITH_KNOTS((4,4),(4,4),(0.,1.),(0.,1.),.UNSPECIFIED.)
GEOMETRIC_REPRESENTATION_ITEM()
RATIONAL_B_SPLINE_SURFACE(((1.,0.333333333333333,0.333333333333333,1.),
(0.891106684356056,0.297035561452019,0.297035561452019,0.891106684356056),
(0.891106684356056,0.297035561452019,0.297035561452019,0.891106684356056),
(1.,0.333333333333333,0.333333333333333,1.)))
REPRESENTATION_ITEM('')
SURFACE()
);
#1805=(
BOUNDED_SURFACE()
B_SPLINE_SURFACE(3,3,((#133243,#133244,#133245,#133246),(#133247,#133248,
#133249,#133250),(#133251,#133252,#133253,#133254),(#133255,#133256,#133257,
#133258)),.UNSPECIFIED.,.F.,.F.,.F.)
B_SPLINE_SURFACE_WITH_KNOTS((4,4),(4,4),(0.,1.),(0.,1.),.UNSPECIFIED.)
GEOMETRIC_REPRESENTATION_ITEM()
RATIONAL_B_SPLINE_SURFACE(((1.,0.333333333333333,0.333333333333333,1.),
(0.891106684356056,0.297035561452019,0.297035561452019,0.891106684356056),
(0.891106684356056,0.297035561452019,0.297035561452019,0.891106684356056),
(1.,0.333333333333333,0.333333333333333,1.)))
REPRESENTATION_ITEM('')
SURFACE()
);
#1806=B_SPLINE_SURFACE_WITH_KNOTS('',3,1,((#128061,#128062),(#128063,#128064),
(#128065,#128066),(#128067,#128068),(#128069,#128070),(#128071,#128072),
(#128073,#128074),(#128075,#128076),(#128077,#128078),(#128079,#128080),
(#128081,#128082),(#128083,#128084),(#128085,#128086),(#128087,#128088),
(#128089,#128090)),.UNSPECIFIED.,.F.,.F.,.F.,(4,1,1,1,1,1,1,1,1,1,1,1,4),
(2,2),(0.,0.110165553211444,0.215787256174972,0.318027434909417,0.417573954165508,
0.511650487647447,0.596162097102763,0.672934533484997,0.743669557349856,
0.810677001065362,0.874058962313736,0.936696301919373,1.),(0.,1.),
 .UNSPECIFIED.);
#1807=B_SPLINE_SURFACE_WITH_KNOTS('',3,1,((#128114,#128115),(#128116,#128117),
(#128118,#128119),(#128120,#128121),(#128122,#128123),(#128124,#128125),
(#128126,#128127),(#128128,#128129),(#128130,#128131),(#128132,#128133),
(#128134,#128135),(#128136,#128137),(#128138,#128139),(#128140,#128141),
(#128142,#128143),(#128144,#128145),(#128146,#128147),(#128148,#128149),
(#128150,#128151)),.UNSPECIFIED.,.F.,.F.,.F.,(4,1,1,1,1,1,1,1,1,1,1,1,1,
1,1,1,4),(2,2),(0.,0.0726253460834356,0.141976611326234,0.208984928418939,
0.273956870364445,0.336889347396841,0.398744953494591,0.460115885278862,
0.52082492259003,0.580994458632486,0.640151927601465,0.698622450756255,
0.757271080927165,0.81642669400466,0.876254048203471,0.937165293062538,
1.),(0.,1.),.UNSPECIFIED.);
#1808=B_SPLINE_SURFACE_WITH_KNOTS('',3,1,((#128169,#128170),(#128171,#128172),
(#128173,#128174),(#128175,#128176),(#128177,#128178),(#128179,#128180),
(#128181,#128182),(#128183,#128184),(#128185,#128186),(#128187,#128188),
(#128189,#128190),(#128191,#128192),(#128193,#128194),(#128195,#128196),
(#128197,#128198)),.UNSPECIFIED.,.F.,.F.,.F.,(4,1,1,1,1,1,1,1,1,1,1,1,4),
(2,2),(0.,0.0969723103815165,0.187773438962869,0.272396139013694,0.351320997375289,
0.424334774451468,0.491908784000527,0.554233219796801,0.611267658244156,
0.716347844991554,0.814540085821616,0.908495456149186,1.),(0.,1.),
 .UNSPECIFIED.);
#1809=B_SPLINE_SURFACE_WITH_KNOTS('',3,1,((#128205,#128206),(#128207,#128208),
(#128209,#128210),(#128211,#128212),(#128213,#128214),(#128215,#128216),
(#128217,#128218),(#128219,#128220),(#128221,#128222),(#128223,#128224),
(#128225,#128226)),.UNSPECIFIED.,.F.,.F.,.F.,(4,1,1,1,1,1,1,1,4),(2,2),
(0.,0.0525942815291365,0.124951973975039,0.218093898928593,0.333502410732519,
0.468789178504448,0.624937585964598,0.801683047928227,1.),(0.,1.),
 .UNSPECIFIED.);
#1810=B_SPLINE_SURFACE_WITH_KNOTS('',3,1,((#128231,#128232),(#128233,#128234),
(#128235,#128236),(#128237,#128238),(#128239,#128240),(#128241,#128242),
(#128243,#128244),(#128245,#128246),(#128247,#128248),(#128249,#128250),
(#128251,#128252)),.UNSPECIFIED.,.F.,.F.,.F.,(4,1,1,1,1,1,1,1,4),(2,2),
(0.,0.107285214268956,0.21474586096964,0.322938559555286,0.434116162517466,
0.553412310962794,0.68607298481073,0.834255992059584,1.),(0.,1.),
 .UNSPECIFIED.);
#1811=B_SPLINE_SURFACE_WITH_KNOTS('',3,1,((#128264,#128265),(#128266,#128267),
(#128268,#128269),(#128270,#128271),(#128272,#128273),(#128274,#128275),
(#128276,#128277),(#128278,#128279),(#128280,#128281),(#128282,#128283),
(#128284,#128285)),.UNSPECIFIED.,.F.,.F.,.F.,(4,1,1,1,1,1,1,1,4),(2,2),
(0.,0.143073083730363,0.275902964093009,0.402370856273997,0.528413645093595,
0.650356379186951,0.765895086124693,0.880774130844021,1.),(0.,1.),
 .UNSPECIFIED.);
#1812=B_SPLINE_SURFACE_WITH_KNOTS('',3,1,((#128301,#128302),(#128303,#128304),
(#128305,#128306),(#128307,#128308),(#128309,#128310),(#128311,#128312),
(#128313,#128314),(#128315,#128316),(#128317,#128318),(#128319,#128320),
(#128321,#128322),(#128323,#128324),(#128325,#128326),(#128327,#128328),
(#128329,#128330)),.UNSPECIFIED.,.F.,.F.,.F.,(4,1,1,1,1,1,1,1,1,1,1,1,4),
(2,2),(0.,0.0984694310255585,0.189629101137632,0.274184089437971,0.352183160967155,
0.42319887318347,0.488550946000533,0.548473346027938,0.601440163617872,
0.701198082425767,0.799591802138185,0.898545098482227,1.),(0.,1.),
 .UNSPECIFIED.);
#1813=B_SPLINE_SURFACE_WITH_KNOTS('',3,1,((#128350,#128351),(#128352,#128353),
(#128354,#128355),(#128356,#128357),(#128358,#128359),(#128360,#128361),
(#128362,#128363),(#128364,#128365),(#128366,#128367),(#128368,#128369),
(#128370,#128371),(#128372,#128373),(#128374,#128375),(#128376,#128377),
(#128378,#128379)),.UNSPECIFIED.,.F.,.F.,.F.,(4,1,1,1,1,1,1,1,1,1,1,1,4),
(2,2),(0.,0.107232799360089,0.213251812781849,0.318830447307587,0.426793530634275,
0.483645950782718,0.543603822021142,0.608307649564083,0.677126760260041,
0.750685636020496,0.828713418443288,0.912190348223453,1.),(0.,1.),
 .UNSPECIFIED.);
#1814=B_SPLINE_SURFACE_WITH_KNOTS('',3,1,((#128395,#128396),(#128397,#128398),
(#128399,#128400),(#128401,#128402),(#128403,#128404),(#128405,#128406),
(#128407,#128408),(#128409,#128410),(#128411,#128412),(#128413,#128414),
(#128415,#128416),(#128417,#128418),(#128419,#128420),(#128421,#128422),
(#128423,#128424)),.UNSPECIFIED.,.F.,.F.,.F.,(4,1,1,1,1,1,1,1,1,1,1,1,4),
(2,2),(0.,0.0837853706537099,0.165779887922142,0.246280007893262,0.32746092773639,
0.408796954032068,0.489715241230988,0.571376032130052,0.655523321111277,
0.741019482799973,0.82654676050376,0.911988851654832,1.),(0.,1.),
 .UNSPECIFIED.);
#1815=B_SPLINE_SURFACE_WITH_KNOTS('',3,1,((#128436,#128437),(#128438,#128439),
(#128440,#128441),(#128442,#128443),(#128444,#128445),(#128446,#128447),
(#128448,#128449),(#128450,#128451),(#128452,#128453),(#128454,#128455),
(#128456,#128457)),.UNSPECIFIED.,.F.,.F.,.F.,(4,1,1,1,1,1,1,1,4),(2,2),
(0.,0.133506768998519,0.26255897873037,0.388264447148878,0.512667354681427,
0.63372226996576,0.755393860137094,0.877552945091278,1.),(0.,1.),
 .UNSPECIFIED.);
#1816=B_SPLINE_SURFACE_WITH_KNOTS('',3,1,((#128469,#128470,#128471),(#128472,
#128473,#128474),(#128475,#128476,#128477),(#128478,#128479,#128480),(#128481,
#128482,#128483),(#128484,#128485,#128486),(#128487,#128488,#128489),(#128490,
#128491,#128492),(#128493,#128494,#128495),(#128496,#128497,#128498),(#128499,
#128500,#128501)),.UNSPECIFIED.,.F.,.F.,.F.,(4,1,1,1,1,1,1,1,4),(2,1,2),
(0.,0.181535301376285,0.347081672481629,0.495567816431555,0.628357301877214,
0.745519669992156,0.845830750757652,0.930781807384757,1.),(0.,0.142857142857162,
1.),.UNSPECIFIED.);
#1817=B_SPLINE_SURFACE_WITH_KNOTS('',3,1,((#128513,#128514),(#128515,#128516),
(#128517,#128518),(#128519,#128520),(#128521,#128522),(#128523,#128524),
(#128525,#128526),(#128527,#128528),(#128529,#128530),(#128531,#128532),
(#128533,#128534)),.UNSPECIFIED.,.F.,.F.,.F.,(4,1,1,1,1,1,1,1,4),(2,2),
(0.,0.090279214650015,0.189529918446958,0.299197872400288,0.418925886773819,
0.548376285401248,0.688136369538682,0.83908350165892,1.),(0.,1.),
 .UNSPECIFIED.);
#1818=B_SPLINE_SURFACE_WITH_KNOTS('',3,1,((#128542,#128543),(#128544,#128545),
(#128546,#128547),(#128548,#128549),(#128550,#128551),(#128552,#128553),
(#128554,#128555)),.UNSPECIFIED.,.F.,.F.,.F.,(4,1,1,1,4),(2,2),(0.,0.234723373673901,
0.477158318928987,0.728556284203053,1.),(0.,1.),.UNSPECIFIED.);
#1819=B_SPLINE_SURFACE_WITH_KNOTS('',3,1,((#128571,#128572),(#128573,#128574),
(#128575,#128576),(#128577,#128578),(#128579,#128580),(#128581,#128582),
(#128583,#128584),(#128585,#128586),(#128587,#128588),(#128589,#128590),
(#128591,#128592),(#128593,#128594),(#128595,#128596),(#128597,#128598),
(#128599,#128600)),.UNSPECIFIED.,.F.,.F.,.F.,(4,1,1,1,1,1,1,1,1,1,1,1,4),
(2,2),(0.,0.0912636048966261,0.180930311085081,0.270088219831723,0.360156133387727,
0.448342532498154,0.532665842138331,0.613833704107048,0.693981527283559,
0.772715977089004,0.849335172062247,0.923967326575232,1.),(0.,1.),
 .UNSPECIFIED.);
#1820=B_SPLINE_SURFACE_WITH_KNOTS('',3,1,((#128612,#128613),(#128614,#128615),
(#128616,#128617),(#128618,#128619),(#128620,#128621),(#128622,#128623),
(#128624,#128625),(#128626,#128627),(#128628,#128629),(#128630,#128631),
(#128632,#128633)),.UNSPECIFIED.,.F.,.F.,.F.,(4,1,1,1,1,1,1,1,4),(2,2),
(0.,0.159004298517378,0.304646099896815,0.438546904579592,0.562322298775928,
0.677432542525732,0.786897392938754,0.893610889104267,1.),(0.,1.),
 .UNSPECIFIED.);
#1821=B_SPLINE_SURFACE_WITH_KNOTS('',3,1,((#128659,#128660),(#128661,#128662),
(#128663,#128664),(#128665,#128666),(#128667,#128668),(#128669,#128670),
(#128671,#128672),(#128673,#128674),(#128675,#128676),(#128677,#128678),
(#128679,#128680),(#128681,#128682),(#128683,#128684),(#128685,#128686),
(#128687,#128688),(#128689,#128690),(#128691,#128692),(#128693,#128694),
(#128695,#128696)),.UNSPECIFIED.,.F.,.F.,.F.,(4,1,1,1,1,1,1,1,1,1,1,1,1,
1,1,1,4),(2,2),(0.,0.0572082694335089,0.113696059657491,0.169177916417195,
0.224159216580543,0.278719878381044,0.333794217446989,0.389241459340003,
0.445822073393622,0.50370428110902,0.564293891819364,0.627975415895224,
0.695038259684051,0.765372725851013,0.839611443090735,0.917537750077789,
1.),(0.,1.),.UNSPECIFIED.);
#1822=B_SPLINE_SURFACE_WITH_KNOTS('',3,1,((#128716,#128717),(#128718,#128719),
(#128720,#128721),(#128722,#128723),(#128724,#128725),(#128726,#128727),
(#128728,#128729),(#128730,#128731),(#128732,#128733),(#128734,#128735),
(#128736,#128737),(#128738,#128739),(#128740,#128741),(#128742,#128743),
(#128744,#128745),(#128746,#128747),(#128748,#128749),(#128750,#128751),
(#128752,#128753)),.UNSPECIFIED.,.F.,.F.,.F.,(4,1,1,1,1,1,1,1,1,1,1,1,1,
1,1,1,4),(2,2),(0.,0.0614842551968905,0.12177452770221,0.180919559813932,
0.240256115078271,0.300114444402352,0.361145947612611,0.423500582412586,
0.488669361280719,0.553954104653562,0.617581261015262,0.680238426816739,
0.742187388772454,0.804663211769293,0.868258989312663,0.933020257180375,
1.),(0.,1.),.UNSPECIFIED.);
#1823=ELLIPSE('',#86837,11.4737132456698,1.);
#1824=ELLIPSE('',#86839,11.4737132456698,1.);
#1825=DRAUGHTING_PRE_DEFINED_COLOUR('white');
#1826=DRAUGHTING_PRE_DEFINED_COLOUR('black');
#1827=DRAUGHTING_PRE_DEFINED_COLOUR('yellow');
#1828=(
BOUNDED_CURVE()
B_SPLINE_CURVE(2,(#111887,#111888,#111889),.UNSPECIFIED.,.F.,.F.)
B_SPLINE_CURVE_WITH_KNOTS((3,3),(0.,1.),.UNSPECIFIED.)
CURVE()
GEOMETRIC_REPRESENTATION_ITEM()
RATIONAL_B_SPLINE_CURVE((1.,1.00144521794467,1.00258258441764))
REPRESENTATION_ITEM('')
);
#1829=(
BOUNDED_CURVE()
B_SPLINE_CURVE(2,(#111894,#111895,#111896),.UNSPECIFIED.,.F.,.F.)
B_SPLINE_CURVE_WITH_KNOTS((3,3),(0.,1.),.UNSPECIFIED.)
CURVE()
GEOMETRIC_REPRESENTATION_ITEM()
RATIONAL_B_SPLINE_CURVE((1.00258258441774,1.00144521794472,1.))
REPRESENTATION_ITEM('')
);
#1830=(
BOUNDED_CURVE()
B_SPLINE_CURVE(2,(#111906,#111907,#111908),.UNSPECIFIED.,.F.,.F.)
B_SPLINE_CURVE_WITH_KNOTS((3,3),(0.,1.),.UNSPECIFIED.)
CURVE()
GEOMETRIC_REPRESENTATION_ITEM()
RATIONAL_B_SPLINE_CURVE((1.00258258441751,1.00144521794459,1.))
REPRESENTATION_ITEM('')
);
#1831=(
BOUNDED_CURVE()
B_SPLINE_CURVE(2,(#111910,#111911,#111912),.UNSPECIFIED.,.F.,.F.)
B_SPLINE_CURVE_WITH_KNOTS((3,3),(0.,1.),.UNSPECIFIED.)
CURVE()
GEOMETRIC_REPRESENTATION_ITEM()
RATIONAL_B_SPLINE_CURVE((1.,1.00144521794463,1.00258258441758))
REPRESENTATION_ITEM('')
);
#1832=(
BOUNDED_CURVE()
B_SPLINE_CURVE(2,(#111934,#111935,#111936),.UNSPECIFIED.,.F.,.F.)
B_SPLINE_CURVE_WITH_KNOTS((3,3),(0.,1.),.UNSPECIFIED.)
CURVE()
GEOMETRIC_REPRESENTATION_ITEM()
RATIONAL_B_SPLINE_CURVE((1.,1.00144521794462,1.00258258441757))
REPRESENTATION_ITEM('')
);
#1833=(
BOUNDED_CURVE()
B_SPLINE_CURVE(2,(#111938,#111939,#111940),.UNSPECIFIED.,.F.,.F.)
B_SPLINE_CURVE_WITH_KNOTS((3,3),(0.,1.),.UNSPECIFIED.)
CURVE()
GEOMETRIC_REPRESENTATION_ITEM()
RATIONAL_B_SPLINE_CURVE((1.00258258441752,1.0014452179446,1.))
REPRESENTATION_ITEM('')
);
#1834=(
BOUNDED_CURVE()
B_SPLINE_CURVE(2,(#111950,#111951,#111952),.UNSPECIFIED.,.F.,.F.)
B_SPLINE_CURVE_WITH_KNOTS((3,3),(0.,1.),.UNSPECIFIED.)
CURVE()
GEOMETRIC_REPRESENTATION_ITEM()
RATIONAL_B_SPLINE_CURVE((1.00258258441777,1.00144521794474,1.))
REPRESENTATION_ITEM('')
);
#1835=(
BOUNDED_CURVE()
B_SPLINE_CURVE(2,(#111954,#111955,#111956),.UNSPECIFIED.,.F.,.F.)
B_SPLINE_CURVE_WITH_KNOTS((3,3),(0.,1.),.UNSPECIFIED.)
CURVE()
GEOMETRIC_REPRESENTATION_ITEM()
RATIONAL_B_SPLINE_CURVE((1.,1.00144521794472,1.00258258441773))
REPRESENTATION_ITEM('')
);
#1836=(
BOUNDED_CURVE()
B_SPLINE_CURVE(2,(#111978,#111979,#111980),.UNSPECIFIED.,.F.,.F.)
B_SPLINE_CURVE_WITH_KNOTS((3,3),(0.,1.),.UNSPECIFIED.)
CURVE()
GEOMETRIC_REPRESENTATION_ITEM()
RATIONAL_B_SPLINE_CURVE((1.,1.00144521794462,1.00258258441756))
REPRESENTATION_ITEM('')
);
#1837=(
BOUNDED_CURVE()
B_SPLINE_CURVE(2,(#111982,#111983,#111984),.UNSPECIFIED.,.F.,.F.)
B_SPLINE_CURVE_WITH_KNOTS((3,3),(0.,1.),.UNSPECIFIED.)
CURVE()
GEOMETRIC_REPRESENTATION_ITEM()
RATIONAL_B_SPLINE_CURVE((1.00258258441772,1.00144521794471,1.))
REPRESENTATION_ITEM('')
);
#1838=(
BOUNDED_CURVE()
B_SPLINE_CURVE(2,(#111994,#111995,#111996),.UNSPECIFIED.,.F.,.F.)
B_SPLINE_CURVE_WITH_KNOTS((3,3),(0.,1.),.UNSPECIFIED.)
CURVE()
GEOMETRIC_REPRESENTATION_ITEM()
RATIONAL_B_SPLINE_CURVE((1.00258258441758,1.00144521794463,1.))
REPRESENTATION_ITEM('')
);
#1839=(
BOUNDED_CURVE()
B_SPLINE_CURVE(2,(#111998,#111999,#112000),.UNSPECIFIED.,.F.,.F.)
B_SPLINE_CURVE_WITH_KNOTS((3,3),(0.,1.),.UNSPECIFIED.)
CURVE()
GEOMETRIC_REPRESENTATION_ITEM()
RATIONAL_B_SPLINE_CURVE((1.,1.00144521794461,1.00258258441755))
REPRESENTATION_ITEM('')
);
#1840=(
BOUNDED_CURVE()
B_SPLINE_CURVE(2,(#112022,#112023,#112024),.UNSPECIFIED.,.F.,.F.)
B_SPLINE_CURVE_WITH_KNOTS((3,3),(0.,1.),.UNSPECIFIED.)
CURVE()
GEOMETRIC_REPRESENTATION_ITEM()
RATIONAL_B_SPLINE_CURVE((1.,1.00144521794471,1.00258258441772))
REPRESENTATION_ITEM('')
);
#1841=(
BOUNDED_CURVE()
B_SPLINE_CURVE(2,(#112026,#112027,#112028),.UNSPECIFIED.,.F.,.F.)
B_SPLINE_CURVE_WITH_KNOTS((3,3),(0.,1.),.UNSPECIFIED.)
CURVE()
GEOMETRIC_REPRESENTATION_ITEM()
RATIONAL_B_SPLINE_CURVE((1.00258258441759,1.00144521794464,1.))
REPRESENTATION_ITEM('')
);
#1842=(
BOUNDED_CURVE()
B_SPLINE_CURVE(2,(#112038,#112039,#112040),.UNSPECIFIED.,.F.,.F.)
B_SPLINE_CURVE_WITH_KNOTS((3,3),(0.,1.),.UNSPECIFIED.)
CURVE()
GEOMETRIC_REPRESENTATION_ITEM()
RATIONAL_B_SPLINE_CURVE((1.00258258441773,1.00144521794471,1.))
REPRESENTATION_ITEM('')
);
#1843=(
BOUNDED_CURVE()
B_SPLINE_CURVE(2,(#112042,#112043,#112044),.UNSPECIFIED.,.F.,.F.)
B_SPLINE_CURVE_WITH_KNOTS((3,3),(0.,1.),.UNSPECIFIED.)
CURVE()
GEOMETRIC_REPRESENTATION_ITEM()
RATIONAL_B_SPLINE_CURVE((1.,1.00144521794473,1.00258258441776))
REPRESENTATION_ITEM('')
);
#1844=(
BOUNDED_CURVE()
B_SPLINE_CURVE(2,(#112066,#112067,#112068),.UNSPECIFIED.,.F.,.F.)
B_SPLINE_CURVE_WITH_KNOTS((3,3),(0.,1.),.UNSPECIFIED.)
CURVE()
GEOMETRIC_REPRESENTATION_ITEM()
RATIONAL_B_SPLINE_CURVE((1.,1.00144521794466,1.00258258441764))
REPRESENTATION_ITEM('')
);
#1845=(
BOUNDED_CURVE()
B_SPLINE_CURVE(2,(#112070,#112071,#112072),.UNSPECIFIED.,.F.,.F.)
B_SPLINE_CURVE_WITH_KNOTS((3,3),(0.,1.),.UNSPECIFIED.)
CURVE()
GEOMETRIC_REPRESENTATION_ITEM()
RATIONAL_B_SPLINE_CURVE((1.00258258441775,1.00144521794472,1.))
REPRESENTATION_ITEM('')
);
#1846=(
BOUNDED_CURVE()
B_SPLINE_CURVE(2,(#112082,#112083,#112084),.UNSPECIFIED.,.F.,.F.)
B_SPLINE_CURVE_WITH_KNOTS((3,3),(0.,1.),.UNSPECIFIED.)
CURVE()
GEOMETRIC_REPRESENTATION_ITEM()
RATIONAL_B_SPLINE_CURVE((1.0025825844177,1.0014452179447,1.))
REPRESENTATION_ITEM('')
);
#1847=(
BOUNDED_CURVE()
B_SPLINE_CURVE(2,(#112086,#112087,#112088),.UNSPECIFIED.,.F.,.F.)
B_SPLINE_CURVE_WITH_KNOTS((3,3),(0.,1.),.UNSPECIFIED.)
CURVE()
GEOMETRIC_REPRESENTATION_ITEM()
RATIONAL_B_SPLINE_CURVE((1.,1.00144521794459,1.0025825844175))
REPRESENTATION_ITEM('')
);
#1848=(
BOUNDED_CURVE()
B_SPLINE_CURVE(2,(#112110,#112111,#112112),.UNSPECIFIED.,.F.,.F.)
B_SPLINE_CURVE_WITH_KNOTS((3,3),(0.,1.),.UNSPECIFIED.)
CURVE()
GEOMETRIC_REPRESENTATION_ITEM()
RATIONAL_B_SPLINE_CURVE((1.,1.00144521794466,1.00258258441764))
REPRESENTATION_ITEM('')
);
#1849=(
BOUNDED_CURVE()
B_SPLINE_CURVE(2,(#112114,#112115,#112116),.UNSPECIFIED.,.F.,.F.)
B_SPLINE_CURVE_WITH_KNOTS((3,3),(0.,1.),.UNSPECIFIED.)
CURVE()
GEOMETRIC_REPRESENTATION_ITEM()
RATIONAL_B_SPLINE_CURVE((1.00258258441757,1.00144521794462,1.))
REPRESENTATION_ITEM('')
);
#1850=(
BOUNDED_CURVE()
B_SPLINE_CURVE(2,(#112126,#112127,#112128),.UNSPECIFIED.,.F.,.F.)
B_SPLINE_CURVE_WITH_KNOTS((3,3),(0.,1.),.UNSPECIFIED.)
CURVE()
GEOMETRIC_REPRESENTATION_ITEM()
RATIONAL_B_SPLINE_CURVE((1.00258258441768,1.00144521794468,1.))
REPRESENTATION_ITEM('')
);
#1851=(
BOUNDED_CURVE()
B_SPLINE_CURVE(2,(#112130,#112131,#112132),.UNSPECIFIED.,.F.,.F.)
B_SPLINE_CURVE_WITH_KNOTS((3,3),(0.,1.),.UNSPECIFIED.)
CURVE()
GEOMETRIC_REPRESENTATION_ITEM()
RATIONAL_B_SPLINE_CURVE((1.,1.00144521794474,1.00258258441777))
REPRESENTATION_ITEM('')
);
#1852=(
BOUNDED_CURVE()
B_SPLINE_CURVE(2,(#112154,#112155,#112156),.UNSPECIFIED.,.F.,.F.)
B_SPLINE_CURVE_WITH_KNOTS((3,3),(0.,1.),.UNSPECIFIED.)
CURVE()
GEOMETRIC_REPRESENTATION_ITEM()
RATIONAL_B_SPLINE_CURVE((1.,1.00144521794473,1.00258258441775))
REPRESENTATION_ITEM('')
);
#1853=(
BOUNDED_CURVE()
B_SPLINE_CURVE(2,(#112158,#112159,#112160),.UNSPECIFIED.,.F.,.F.)
B_SPLINE_CURVE_WITH_KNOTS((3,3),(0.,1.),.UNSPECIFIED.)
CURVE()
GEOMETRIC_REPRESENTATION_ITEM()
RATIONAL_B_SPLINE_CURVE((1.00258258441761,1.00144521794465,1.))
REPRESENTATION_ITEM('')
);
#1854=(
BOUNDED_CURVE()
B_SPLINE_CURVE(2,(#112170,#112171,#112172),.UNSPECIFIED.,.F.,.F.)
B_SPLINE_CURVE_WITH_KNOTS((3,3),(0.,1.),.UNSPECIFIED.)
CURVE()
GEOMETRIC_REPRESENTATION_ITEM()
RATIONAL_B_SPLINE_CURVE((1.00258258441764,1.00144521794466,1.))
REPRESENTATION_ITEM('')
);
#1855=(
BOUNDED_CURVE()
B_SPLINE_CURVE(2,(#112174,#112175,#112176),.UNSPECIFIED.,.F.,.F.)
B_SPLINE_CURVE_WITH_KNOTS((3,3),(0.,1.),.UNSPECIFIED.)
CURVE()
GEOMETRIC_REPRESENTATION_ITEM()
RATIONAL_B_SPLINE_CURVE((1.,1.00144521794458,1.00258258441749))
REPRESENTATION_ITEM('')
);
#1856=(
BOUNDED_CURVE()
B_SPLINE_CURVE(2,(#112198,#112199,#112200),.UNSPECIFIED.,.F.,.F.)
B_SPLINE_CURVE_WITH_KNOTS((3,3),(0.,1.),.UNSPECIFIED.)
CURVE()
GEOMETRIC_REPRESENTATION_ITEM()
RATIONAL_B_SPLINE_CURVE((1.,1.00144521794464,1.00258258441759))
REPRESENTATION_ITEM('')
);
#1857=(
BOUNDED_CURVE()
B_SPLINE_CURVE(2,(#112202,#112203,#112204),.UNSPECIFIED.,.F.,.F.)
B_SPLINE_CURVE_WITH_KNOTS((3,3),(0.,1.),.UNSPECIFIED.)
CURVE()
GEOMETRIC_REPRESENTATION_ITEM()
RATIONAL_B_SPLINE_CURVE((1.00258258441755,1.00144521794461,1.))
REPRESENTATION_ITEM('')
);
#1858=(
BOUNDED_CURVE()
B_SPLINE_CURVE(2,(#112214,#112215,#112216),.UNSPECIFIED.,.F.,.F.)
B_SPLINE_CURVE_WITH_KNOTS((3,3),(0.,1.),.UNSPECIFIED.)
CURVE()
GEOMETRIC_REPRESENTATION_ITEM()
RATIONAL_B_SPLINE_CURVE((1.00258258441764,1.00144521794466,1.))
REPRESENTATION_ITEM('')
);
#1859=(
BOUNDED_CURVE()
B_SPLINE_CURVE(2,(#112218,#112219,#112220),.UNSPECIFIED.,.F.,.F.)
B_SPLINE_CURVE_WITH_KNOTS((3,3),(0.,1.),.UNSPECIFIED.)
CURVE()
GEOMETRIC_REPRESENTATION_ITEM()
RATIONAL_B_SPLINE_CURVE((1.,1.00144521794469,1.00258258441769))
REPRESENTATION_ITEM('')
);
#1860=(
BOUNDED_CURVE()
B_SPLINE_CURVE(2,(#112242,#112243,#112244),.UNSPECIFIED.,.F.,.F.)
B_SPLINE_CURVE_WITH_KNOTS((3,3),(0.,1.),.UNSPECIFIED.)
CURVE()
GEOMETRIC_REPRESENTATION_ITEM()
RATIONAL_B_SPLINE_CURVE((1.,1.00144521794474,1.00258258441778))
REPRESENTATION_ITEM('')
);
#1861=(
BOUNDED_CURVE()
B_SPLINE_CURVE(2,(#112246,#112247,#112248),.UNSPECIFIED.,.F.,.F.)
B_SPLINE_CURVE_WITH_KNOTS((3,3),(0.,1.),.UNSPECIFIED.)
CURVE()
GEOMETRIC_REPRESENTATION_ITEM()
RATIONAL_B_SPLINE_CURVE((1.00258258441762,1.00144521794465,1.))
REPRESENTATION_ITEM('')
);
#1862=(
BOUNDED_CURVE()
B_SPLINE_CURVE(2,(#112258,#112259,#112260),.UNSPECIFIED.,.F.,.F.)
B_SPLINE_CURVE_WITH_KNOTS((3,3),(0.,1.),.UNSPECIFIED.)
CURVE()
GEOMETRIC_REPRESENTATION_ITEM()
RATIONAL_B_SPLINE_CURVE((1.00258258441773,1.00144521794471,1.))
REPRESENTATION_ITEM('')
);
#1863=(
BOUNDED_CURVE()
B_SPLINE_CURVE(2,(#112262,#112263,#112264),.UNSPECIFIED.,.F.,.F.)
B_SPLINE_CURVE_WITH_KNOTS((3,3),(0.,1.),.UNSPECIFIED.)
CURVE()
GEOMETRIC_REPRESENTATION_ITEM()
RATIONAL_B_SPLINE_CURVE((1.,1.00144521794465,1.00258258441762))
REPRESENTATION_ITEM('')
);
#1864=(
BOUNDED_CURVE()
B_SPLINE_CURVE(2,(#112286,#112287,#112288),.UNSPECIFIED.,.F.,.F.)
B_SPLINE_CURVE_WITH_KNOTS((3,3),(0.,1.),.UNSPECIFIED.)
CURVE()
GEOMETRIC_REPRESENTATION_ITEM()
RATIONAL_B_SPLINE_CURVE((1.,1.00144521794472,1.00258258441773))
REPRESENTATION_ITEM('')
);
#1865=(
BOUNDED_CURVE()
B_SPLINE_CURVE(2,(#112290,#112291,#112292),.UNSPECIFIED.,.F.,.F.)
B_SPLINE_CURVE_WITH_KNOTS((3,3),(0.,1.),.UNSPECIFIED.)
CURVE()
GEOMETRIC_REPRESENTATION_ITEM()
RATIONAL_B_SPLINE_CURVE((1.00258258441761,1.00144521794465,1.))
REPRESENTATION_ITEM('')
);
#1866=(
BOUNDED_CURVE()
B_SPLINE_CURVE(2,(#112302,#112303,#112304),.UNSPECIFIED.,.F.,.F.)
B_SPLINE_CURVE_WITH_KNOTS((3,3),(0.,1.),.UNSPECIFIED.)
CURVE()
GEOMETRIC_REPRESENTATION_ITEM()
RATIONAL_B_SPLINE_CURVE((1.00258258441753,1.0014452179446,1.))
REPRESENTATION_ITEM('')
);
#1867=(
BOUNDED_CURVE()
B_SPLINE_CURVE(2,(#112306,#112307,#112308),.UNSPECIFIED.,.F.,.F.)
B_SPLINE_CURVE_WITH_KNOTS((3,3),(0.,1.),.UNSPECIFIED.)
CURVE()
GEOMETRIC_REPRESENTATION_ITEM()
RATIONAL_B_SPLINE_CURVE((1.,1.00144521794464,1.0025825844176))
REPRESENTATION_ITEM('')
);
#1868=(
BOUNDED_CURVE()
B_SPLINE_CURVE(2,(#112330,#112331,#112332),.UNSPECIFIED.,.F.,.F.)
B_SPLINE_CURVE_WITH_KNOTS((3,3),(0.,1.),.UNSPECIFIED.)
CURVE()
GEOMETRIC_REPRESENTATION_ITEM()
RATIONAL_B_SPLINE_CURVE((1.,1.00144521794459,1.00258258441751))
REPRESENTATION_ITEM('')
);
#1869=(
BOUNDED_CURVE()
B_SPLINE_CURVE(2,(#112334,#112335,#112336),.UNSPECIFIED.,.F.,.F.)
B_SPLINE_CURVE_WITH_KNOTS((3,3),(0.,1.),.UNSPECIFIED.)
CURVE()
GEOMETRIC_REPRESENTATION_ITEM()
RATIONAL_B_SPLINE_CURVE((1.00258258441754,1.00144521794461,1.))
REPRESENTATION_ITEM('')
);
#1870=(
BOUNDED_CURVE()
B_SPLINE_CURVE(2,(#112346,#112347,#112348),.UNSPECIFIED.,.F.,.F.)
B_SPLINE_CURVE_WITH_KNOTS((3,3),(0.,1.),.UNSPECIFIED.)
CURVE()
GEOMETRIC_REPRESENTATION_ITEM()
RATIONAL_B_SPLINE_CURVE((1.00258258441762,1.00144521794465,1.))
REPRESENTATION_ITEM('')
);
#1871=(
BOUNDED_CURVE()
B_SPLINE_CURVE(2,(#112350,#112351,#112352),.UNSPECIFIED.,.F.,.F.)
B_SPLINE_CURVE_WITH_KNOTS((3,3),(0.,1.),.UNSPECIFIED.)
CURVE()
GEOMETRIC_REPRESENTATION_ITEM()
RATIONAL_B_SPLINE_CURVE((1.,1.00144521794466,1.00258258441764))
REPRESENTATION_ITEM('')
);
#1872=(
BOUNDED_CURVE()
B_SPLINE_CURVE(2,(#112374,#112375,#112376),.UNSPECIFIED.,.F.,.F.)
B_SPLINE_CURVE_WITH_KNOTS((3,3),(0.,1.),.UNSPECIFIED.)
CURVE()
GEOMETRIC_REPRESENTATION_ITEM()
RATIONAL_B_SPLINE_CURVE((1.,1.00144521794473,1.00258258441776))
REPRESENTATION_ITEM('')
);
#1873=(
BOUNDED_CURVE()
B_SPLINE_CURVE(2,(#112378,#112379,#112380),.UNSPECIFIED.,.F.,.F.)
B_SPLINE_CURVE_WITH_KNOTS((3,3),(0.,1.),.UNSPECIFIED.)
CURVE()
GEOMETRIC_REPRESENTATION_ITEM()
RATIONAL_B_SPLINE_CURVE((1.00258258441771,1.0014452179447,1.))
REPRESENTATION_ITEM('')
);
#1874=(
BOUNDED_CURVE()
B_SPLINE_CURVE(2,(#112390,#112391,#112392),.UNSPECIFIED.,.F.,.F.)
B_SPLINE_CURVE_WITH_KNOTS((3,3),(0.,1.),.UNSPECIFIED.)
CURVE()
GEOMETRIC_REPRESENTATION_ITEM()
RATIONAL_B_SPLINE_CURVE((1.00258258441763,1.00144521794466,1.))
REPRESENTATION_ITEM('')
);
#1875=(
BOUNDED_CURVE()
B_SPLINE_CURVE(2,(#112394,#112395,#112396),.UNSPECIFIED.,.F.,.F.)
B_SPLINE_CURVE_WITH_KNOTS((3,3),(0.,1.),.UNSPECIFIED.)
CURVE()
GEOMETRIC_REPRESENTATION_ITEM()
RATIONAL_B_SPLINE_CURVE((1.,1.00144521794467,1.00258258441765))
REPRESENTATION_ITEM('')
);
#1876=(
BOUNDED_CURVE()
B_SPLINE_CURVE(2,(#112418,#112419,#112420),.UNSPECIFIED.,.F.,.F.)
B_SPLINE_CURVE_WITH_KNOTS((3,3),(0.,1.),.UNSPECIFIED.)
CURVE()
GEOMETRIC_REPRESENTATION_ITEM()
RATIONAL_B_SPLINE_CURVE((1.,1.00144521794463,1.00258258441758))
REPRESENTATION_ITEM('')
);
#1877=(
BOUNDED_CURVE()
B_SPLINE_CURVE(2,(#112422,#112423,#112424),.UNSPECIFIED.,.F.,.F.)
B_SPLINE_CURVE_WITH_KNOTS((3,3),(0.,1.),.UNSPECIFIED.)
CURVE()
GEOMETRIC_REPRESENTATION_ITEM()
RATIONAL_B_SPLINE_CURVE((1.00258258441768,1.00144521794469,1.))
REPRESENTATION_ITEM('')
);
#1878=(
BOUNDED_CURVE()
B_SPLINE_CURVE(2,(#112434,#112435,#112436),.UNSPECIFIED.,.F.,.F.)
B_SPLINE_CURVE_WITH_KNOTS((3,3),(0.,1.),.UNSPECIFIED.)
CURVE()
GEOMETRIC_REPRESENTATION_ITEM()
RATIONAL_B_SPLINE_CURVE((1.00258258441768,1.00144521794469,1.))
REPRESENTATION_ITEM('')
);
#1879=(
BOUNDED_CURVE()
B_SPLINE_CURVE(2,(#112438,#112439,#112440),.UNSPECIFIED.,.F.,.F.)
B_SPLINE_CURVE_WITH_KNOTS((3,3),(0.,1.),.UNSPECIFIED.)
CURVE()
GEOMETRIC_REPRESENTATION_ITEM()
RATIONAL_B_SPLINE_CURVE((1.,1.00144521794471,1.00258258441772))
REPRESENTATION_ITEM('')
);
#1880=(
BOUNDED_CURVE()
B_SPLINE_CURVE(2,(#112462,#112463,#112464),.UNSPECIFIED.,.F.,.F.)
B_SPLINE_CURVE_WITH_KNOTS((3,3),(0.,1.),.UNSPECIFIED.)
CURVE()
GEOMETRIC_REPRESENTATION_ITEM()
RATIONAL_B_SPLINE_CURVE((1.,1.0014452179447,1.00258258441771))
REPRESENTATION_ITEM('')
);
#1881=(
BOUNDED_CURVE()
B_SPLINE_CURVE(2,(#112466,#112467,#112468),.UNSPECIFIED.,.F.,.F.)
B_SPLINE_CURVE_WITH_KNOTS((3,3),(0.,1.),.UNSPECIFIED.)
CURVE()
GEOMETRIC_REPRESENTATION_ITEM()
RATIONAL_B_SPLINE_CURVE((1.00258258441767,1.00144521794468,1.))
REPRESENTATION_ITEM('')
);
#1882=(
BOUNDED_CURVE()
B_SPLINE_CURVE(2,(#112478,#112479,#112480),.UNSPECIFIED.,.F.,.F.)
B_SPLINE_CURVE_WITH_KNOTS((3,3),(0.,1.),.UNSPECIFIED.)
CURVE()
GEOMETRIC_REPRESENTATION_ITEM()
RATIONAL_B_SPLINE_CURVE((1.00258258441776,1.00144521794473,1.))
REPRESENTATION_ITEM('')
);
#1883=(
BOUNDED_CURVE()
B_SPLINE_CURVE(2,(#112482,#112483,#112484),.UNSPECIFIED.,.F.,.F.)
B_SPLINE_CURVE_WITH_KNOTS((3,3),(0.,1.),.UNSPECIFIED.)
CURVE()
GEOMETRIC_REPRESENTATION_ITEM()
RATIONAL_B_SPLINE_CURVE((1.,1.00144521794471,1.00258258441771))
REPRESENTATION_ITEM('')
);
#1884=(
BOUNDED_CURVE()
B_SPLINE_CURVE(2,(#112506,#112507,#112508),.UNSPECIFIED.,.F.,.F.)
B_SPLINE_CURVE_WITH_KNOTS((3,3),(0.,1.),.UNSPECIFIED.)
CURVE()
GEOMETRIC_REPRESENTATION_ITEM()
RATIONAL_B_SPLINE_CURVE((1.,1.00144521794467,1.00258258441765))
REPRESENTATION_ITEM('')
);
#1885=(
BOUNDED_CURVE()
B_SPLINE_CURVE(2,(#112510,#112511,#112512),.UNSPECIFIED.,.F.,.F.)
B_SPLINE_CURVE_WITH_KNOTS((3,3),(0.,1.),.UNSPECIFIED.)
CURVE()
GEOMETRIC_REPRESENTATION_ITEM()
RATIONAL_B_SPLINE_CURVE((1.0025825844176,1.00144521794464,1.))
REPRESENTATION_ITEM('')
);
#1886=(
BOUNDED_CURVE()
B_SPLINE_CURVE(2,(#112522,#112523,#112524),.UNSPECIFIED.,.F.,.F.)
B_SPLINE_CURVE_WITH_KNOTS((3,3),(0.,1.),.UNSPECIFIED.)
CURVE()
GEOMETRIC_REPRESENTATION_ITEM()
RATIONAL_B_SPLINE_CURVE((1.00258258441774,1.00144521794472,1.))
REPRESENTATION_ITEM('')
);
#1887=(
BOUNDED_CURVE()
B_SPLINE_CURVE(2,(#112526,#112527,#112528),.UNSPECIFIED.,.F.,.F.)
B_SPLINE_CURVE_WITH_KNOTS((3,3),(0.,1.),.UNSPECIFIED.)
CURVE()
GEOMETRIC_REPRESENTATION_ITEM()
RATIONAL_B_SPLINE_CURVE((1.,1.00144521794471,1.00258258441771))
REPRESENTATION_ITEM('')
);
#1888=(
BOUNDED_CURVE()
B_SPLINE_CURVE(2,(#112550,#112551,#112552),.UNSPECIFIED.,.F.,.F.)
B_SPLINE_CURVE_WITH_KNOTS((3,3),(0.,1.),.UNSPECIFIED.)
CURVE()
GEOMETRIC_REPRESENTATION_ITEM()
RATIONAL_B_SPLINE_CURVE((1.,1.00144521794462,1.00258258441756))
REPRESENTATION_ITEM('')
);
#1889=(
BOUNDED_CURVE()
B_SPLINE_CURVE(2,(#112554,#112555,#112556),.UNSPECIFIED.,.F.,.F.)
B_SPLINE_CURVE_WITH_KNOTS((3,3),(0.,1.),.UNSPECIFIED.)
CURVE()
GEOMETRIC_REPRESENTATION_ITEM()
RATIONAL_B_SPLINE_CURVE((1.00258258441771,1.0014452179447,1.))
REPRESENTATION_ITEM('')
);
#1890=(
BOUNDED_CURVE()
B_SPLINE_CURVE(2,(#112566,#112567,#112568),.UNSPECIFIED.,.F.,.F.)
B_SPLINE_CURVE_WITH_KNOTS((3,3),(0.,1.),.UNSPECIFIED.)
CURVE()
GEOMETRIC_REPRESENTATION_ITEM()
RATIONAL_B_SPLINE_CURVE((1.0025825844177,1.0014452179447,1.))
REPRESENTATION_ITEM('')
);
#1891=(
BOUNDED_CURVE()
B_SPLINE_CURVE(2,(#112570,#112571,#112572),.UNSPECIFIED.,.F.,.F.)
B_SPLINE_CURVE_WITH_KNOTS((3,3),(0.,1.),.UNSPECIFIED.)
CURVE()
GEOMETRIC_REPRESENTATION_ITEM()
RATIONAL_B_SPLINE_CURVE((1.,1.00144521794474,1.00258258441777))
REPRESENTATION_ITEM('')
);
#1892=(
BOUNDED_CURVE()
B_SPLINE_CURVE(2,(#112594,#112595,#112596),.UNSPECIFIED.,.F.,.F.)
B_SPLINE_CURVE_WITH_KNOTS((3,3),(0.,1.),.UNSPECIFIED.)
CURVE()
GEOMETRIC_REPRESENTATION_ITEM()
RATIONAL_B_SPLINE_CURVE((1.,1.00144521794466,1.00258258441764))
REPRESENTATION_ITEM('')
);
#1893=(
BOUNDED_CURVE()
B_SPLINE_CURVE(2,(#112598,#112599,#112600),.UNSPECIFIED.,.F.,.F.)
B_SPLINE_CURVE_WITH_KNOTS((3,3),(0.,1.),.UNSPECIFIED.)
CURVE()
GEOMETRIC_REPRESENTATION_ITEM()
RATIONAL_B_SPLINE_CURVE((1.00258258441774,1.00144521794472,1.))
REPRESENTATION_ITEM('')
);
#1894=(
BOUNDED_CURVE()
B_SPLINE_CURVE(2,(#112610,#112611,#112612),.UNSPECIFIED.,.F.,.F.)
B_SPLINE_CURVE_WITH_KNOTS((3,3),(0.,1.),.UNSPECIFIED.)
CURVE()
GEOMETRIC_REPRESENTATION_ITEM()
RATIONAL_B_SPLINE_CURVE((1.00258258441771,1.00144521794471,1.))
REPRESENTATION_ITEM('')
);
#1895=(
BOUNDED_CURVE()
B_SPLINE_CURVE(2,(#112614,#112615,#112616),.UNSPECIFIED.,.F.,.F.)
B_SPLINE_CURVE_WITH_KNOTS((3,3),(0.,1.),.UNSPECIFIED.)
CURVE()
GEOMETRIC_REPRESENTATION_ITEM()
RATIONAL_B_SPLINE_CURVE((1.,1.00144521794469,1.00258258441768))
REPRESENTATION_ITEM('')
);
#1896=(
BOUNDED_CURVE()
B_SPLINE_CURVE(2,(#112638,#112639,#112640),.UNSPECIFIED.,.F.,.F.)
B_SPLINE_CURVE_WITH_KNOTS((3,3),(0.,1.),.UNSPECIFIED.)
CURVE()
GEOMETRIC_REPRESENTATION_ITEM()
RATIONAL_B_SPLINE_CURVE((1.,1.00144521794468,1.00258258441767))
REPRESENTATION_ITEM('')
);
#1897=(
BOUNDED_CURVE()
B_SPLINE_CURVE(2,(#112642,#112643,#112644),.UNSPECIFIED.,.F.,.F.)
B_SPLINE_CURVE_WITH_KNOTS((3,3),(0.,1.),.UNSPECIFIED.)
CURVE()
GEOMETRIC_REPRESENTATION_ITEM()
RATIONAL_B_SPLINE_CURVE((1.00258258441769,1.00144521794469,1.))
REPRESENTATION_ITEM('')
);
#1898=(
BOUNDED_CURVE()
B_SPLINE_CURVE(2,(#112654,#112655,#112656),.UNSPECIFIED.,.F.,.F.)
B_SPLINE_CURVE_WITH_KNOTS((3,3),(0.,1.),.UNSPECIFIED.)
CURVE()
GEOMETRIC_REPRESENTATION_ITEM()
RATIONAL_B_SPLINE_CURVE((1.00258258441751,1.00144521794459,1.))
REPRESENTATION_ITEM('')
);
#1899=(
BOUNDED_CURVE()
B_SPLINE_CURVE(2,(#112658,#112659,#112660),.UNSPECIFIED.,.F.,.F.)
B_SPLINE_CURVE_WITH_KNOTS((3,3),(0.,1.),.UNSPECIFIED.)
CURVE()
GEOMETRIC_REPRESENTATION_ITEM()
RATIONAL_B_SPLINE_CURVE((1.,1.00144521794464,1.00258258441759))
REPRESENTATION_ITEM('')
);
#1900=(
BOUNDED_CURVE()
B_SPLINE_CURVE(2,(#112682,#112683,#112684),.UNSPECIFIED.,.F.,.F.)
B_SPLINE_CURVE_WITH_KNOTS((3,3),(0.,1.),.UNSPECIFIED.)
CURVE()
GEOMETRIC_REPRESENTATION_ITEM()
RATIONAL_B_SPLINE_CURVE((1.,1.00144521794466,1.00258258441763))
REPRESENTATION_ITEM('')
);
#1901=(
BOUNDED_CURVE()
B_SPLINE_CURVE(2,(#112686,#112687,#112688),.UNSPECIFIED.,.F.,.F.)
B_SPLINE_CURVE_WITH_KNOTS((3,3),(0.,1.),.UNSPECIFIED.)
CURVE()
GEOMETRIC_REPRESENTATION_ITEM()
RATIONAL_B_SPLINE_CURVE((1.00258258441766,1.00144521794467,1.))
REPRESENTATION_ITEM('')
);
#1902=(
BOUNDED_CURVE()
B_SPLINE_CURVE(2,(#112698,#112699,#112700),.UNSPECIFIED.,.F.,.F.)
B_SPLINE_CURVE_WITH_KNOTS((3,3),(0.,1.),.UNSPECIFIED.)
CURVE()
GEOMETRIC_REPRESENTATION_ITEM()
RATIONAL_B_SPLINE_CURVE((1.00258258441775,1.00144521794473,1.))
REPRESENTATION_ITEM('')
);
#1903=(
BOUNDED_CURVE()
B_SPLINE_CURVE(2,(#112702,#112703,#112704),.UNSPECIFIED.,.F.,.F.)
B_SPLINE_CURVE_WITH_KNOTS((3,3),(0.,1.),.UNSPECIFIED.)
CURVE()
GEOMETRIC_REPRESENTATION_ITEM()
RATIONAL_B_SPLINE_CURVE((1.,1.00144521794473,1.00258258441776))
REPRESENTATION_ITEM('')
);
#1904=(
BOUNDED_CURVE()
B_SPLINE_CURVE(2,(#112726,#112727,#112728),.UNSPECIFIED.,.F.,.F.)
B_SPLINE_CURVE_WITH_KNOTS((3,3),(0.,1.),.UNSPECIFIED.)
CURVE()
GEOMETRIC_REPRESENTATION_ITEM()
RATIONAL_B_SPLINE_CURVE((1.,1.00144521794475,1.0025825844178))
REPRESENTATION_ITEM('')
);
#1905=(
BOUNDED_CURVE()
B_SPLINE_CURVE(2,(#112730,#112731,#112732),.UNSPECIFIED.,.F.,.F.)
B_SPLINE_CURVE_WITH_KNOTS((3,3),(0.,1.),.UNSPECIFIED.)
CURVE()
GEOMETRIC_REPRESENTATION_ITEM()
RATIONAL_B_SPLINE_CURVE((1.00258258441767,1.00144521794468,1.))
REPRESENTATION_ITEM('')
);
#1906=(
BOUNDED_CURVE()
B_SPLINE_CURVE(2,(#112742,#112743,#112744),.UNSPECIFIED.,.F.,.F.)
B_SPLINE_CURVE_WITH_KNOTS((3,3),(0.,1.),.UNSPECIFIED.)
CURVE()
GEOMETRIC_REPRESENTATION_ITEM()
RATIONAL_B_SPLINE_CURVE((1.00258258441762,1.00144521794465,1.))
REPRESENTATION_ITEM('')
);
#1907=(
BOUNDED_CURVE()
B_SPLINE_CURVE(2,(#112746,#112747,#112748),.UNSPECIFIED.,.F.,.F.)
B_SPLINE_CURVE_WITH_KNOTS((3,3),(0.,1.),.UNSPECIFIED.)
CURVE()
GEOMETRIC_REPRESENTATION_ITEM()
RATIONAL_B_SPLINE_CURVE((1.,1.00144521794464,1.0025825844176))
REPRESENTATION_ITEM('')
);
#1908=(
BOUNDED_CURVE()
B_SPLINE_CURVE(2,(#112770,#112771,#112772),.UNSPECIFIED.,.F.,.F.)
B_SPLINE_CURVE_WITH_KNOTS((3,3),(0.,1.),.UNSPECIFIED.)
CURVE()
GEOMETRIC_REPRESENTATION_ITEM()
RATIONAL_B_SPLINE_CURVE((1.,1.00144521794466,1.00258258441762))
REPRESENTATION_ITEM('')
);
#1909=(
BOUNDED_CURVE()
B_SPLINE_CURVE(2,(#112774,#112775,#112776),.UNSPECIFIED.,.F.,.F.)
B_SPLINE_CURVE_WITH_KNOTS((3,3),(0.,1.),.UNSPECIFIED.)
CURVE()
GEOMETRIC_REPRESENTATION_ITEM()
RATIONAL_B_SPLINE_CURVE((1.00258258441775,1.00144521794473,1.))
REPRESENTATION_ITEM('')
);
#1910=(
BOUNDED_CURVE()
B_SPLINE_CURVE(2,(#112786,#112787,#112788),.UNSPECIFIED.,.F.,.F.)
B_SPLINE_CURVE_WITH_KNOTS((3,3),(0.,1.),.UNSPECIFIED.)
CURVE()
GEOMETRIC_REPRESENTATION_ITEM()
RATIONAL_B_SPLINE_CURVE((1.00258258441769,1.00144521794469,1.))
REPRESENTATION_ITEM('')
);
#1911=(
BOUNDED_CURVE()
B_SPLINE_CURVE(2,(#112790,#112791,#112792),.UNSPECIFIED.,.F.,.F.)
B_SPLINE_CURVE_WITH_KNOTS((3,3),(0.,1.),.UNSPECIFIED.)
CURVE()
GEOMETRIC_REPRESENTATION_ITEM()
RATIONAL_B_SPLINE_CURVE((1.,1.00144521794466,1.00258258441763))
REPRESENTATION_ITEM('')
);
#1912=(
BOUNDED_CURVE()
B_SPLINE_CURVE(2,(#112814,#112815,#112816),.UNSPECIFIED.,.F.,.F.)
B_SPLINE_CURVE_WITH_KNOTS((3,3),(0.,1.),.UNSPECIFIED.)
CURVE()
GEOMETRIC_REPRESENTATION_ITEM()
RATIONAL_B_SPLINE_CURVE((1.,1.00144521794469,1.00258258441768))
REPRESENTATION_ITEM('')
);
#1913=(
BOUNDED_CURVE()
B_SPLINE_CURVE(2,(#112818,#112819,#112820),.UNSPECIFIED.,.F.,.F.)
B_SPLINE_CURVE_WITH_KNOTS((3,3),(0.,1.),.UNSPECIFIED.)
CURVE()
GEOMETRIC_REPRESENTATION_ITEM()
RATIONAL_B_SPLINE_CURVE((1.00258258441776,1.00144521794473,1.))
REPRESENTATION_ITEM('')
);
#1914=(
BOUNDED_CURVE()
B_SPLINE_CURVE(2,(#112830,#112831,#112832),.UNSPECIFIED.,.F.,.F.)
B_SPLINE_CURVE_WITH_KNOTS((3,3),(0.,1.),.UNSPECIFIED.)
CURVE()
GEOMETRIC_REPRESENTATION_ITEM()
RATIONAL_B_SPLINE_CURVE((1.0025825844177,1.0014452179447,1.))
REPRESENTATION_ITEM('')
);
#1915=(
BOUNDED_CURVE()
B_SPLINE_CURVE(2,(#112834,#112835,#112836),.UNSPECIFIED.,.F.,.F.)
B_SPLINE_CURVE_WITH_KNOTS((3,3),(0.,1.),.UNSPECIFIED.)
CURVE()
GEOMETRIC_REPRESENTATION_ITEM()
RATIONAL_B_SPLINE_CURVE((1.,1.00144521794469,1.00258258441768))
REPRESENTATION_ITEM('')
);
#1916=(
BOUNDED_CURVE()
B_SPLINE_CURVE(2,(#112858,#112859,#112860),.UNSPECIFIED.,.F.,.F.)
B_SPLINE_CURVE_WITH_KNOTS((3,3),(0.,1.),.UNSPECIFIED.)
CURVE()
GEOMETRIC_REPRESENTATION_ITEM()
RATIONAL_B_SPLINE_CURVE((1.,1.00144521794456,1.00258258441745))
REPRESENTATION_ITEM('')
);
#1917=(
BOUNDED_CURVE()
B_SPLINE_CURVE(2,(#112862,#112863,#112864),.UNSPECIFIED.,.F.,.F.)
B_SPLINE_CURVE_WITH_KNOTS((3,3),(0.,1.),.UNSPECIFIED.)
CURVE()
GEOMETRIC_REPRESENTATION_ITEM()
RATIONAL_B_SPLINE_CURVE((1.00258258441773,1.00144521794471,1.))
REPRESENTATION_ITEM('')
);
#1918=(
BOUNDED_CURVE()
B_SPLINE_CURVE(2,(#112874,#112875,#112876),.UNSPECIFIED.,.F.,.F.)
B_SPLINE_CURVE_WITH_KNOTS((3,3),(0.,1.),.UNSPECIFIED.)
CURVE()
GEOMETRIC_REPRESENTATION_ITEM()
RATIONAL_B_SPLINE_CURVE((1.00258258441764,1.00144521794466,1.))
REPRESENTATION_ITEM('')
);
#1919=(
BOUNDED_CURVE()
B_SPLINE_CURVE(2,(#112878,#112879,#112880),.UNSPECIFIED.,.F.,.F.)
B_SPLINE_CURVE_WITH_KNOTS((3,3),(0.,1.),.UNSPECIFIED.)
CURVE()
GEOMETRIC_REPRESENTATION_ITEM()
RATIONAL_B_SPLINE_CURVE((1.,1.00144521794472,1.00258258441773))
REPRESENTATION_ITEM('')
);
#1920=(
BOUNDED_CURVE()
B_SPLINE_CURVE(2,(#112902,#112903,#112904),.UNSPECIFIED.,.F.,.F.)
B_SPLINE_CURVE_WITH_KNOTS((3,3),(0.,1.),.UNSPECIFIED.)
CURVE()
GEOMETRIC_REPRESENTATION_ITEM()
RATIONAL_B_SPLINE_CURVE((1.,1.00144521794468,1.00258258441767))
REPRESENTATION_ITEM('')
);
#1921=(
BOUNDED_CURVE()
B_SPLINE_CURVE(2,(#112906,#112907,#112908),.UNSPECIFIED.,.F.,.F.)
B_SPLINE_CURVE_WITH_KNOTS((3,3),(0.,1.),.UNSPECIFIED.)
CURVE()
GEOMETRIC_REPRESENTATION_ITEM()
RATIONAL_B_SPLINE_CURVE((1.00258258441768,1.00144521794469,1.))
REPRESENTATION_ITEM('')
);
#1922=(
BOUNDED_CURVE()
B_SPLINE_CURVE(2,(#112918,#112919,#112920),.UNSPECIFIED.,.F.,.F.)
B_SPLINE_CURVE_WITH_KNOTS((3,3),(0.,1.),.UNSPECIFIED.)
CURVE()
GEOMETRIC_REPRESENTATION_ITEM()
RATIONAL_B_SPLINE_CURVE((1.0025825844177,1.0014452179447,1.))
REPRESENTATION_ITEM('')
);
#1923=(
BOUNDED_CURVE()
B_SPLINE_CURVE(2,(#112922,#112923,#112924),.UNSPECIFIED.,.F.,.F.)
B_SPLINE_CURVE_WITH_KNOTS((3,3),(0.,1.),.UNSPECIFIED.)
CURVE()
GEOMETRIC_REPRESENTATION_ITEM()
RATIONAL_B_SPLINE_CURVE((1.,1.00144521794469,1.00258258441768))
REPRESENTATION_ITEM('')
);
#1924=(
BOUNDED_CURVE()
B_SPLINE_CURVE(2,(#112946,#112947,#112948),.UNSPECIFIED.,.F.,.F.)
B_SPLINE_CURVE_WITH_KNOTS((3,3),(0.,1.),.UNSPECIFIED.)
CURVE()
GEOMETRIC_REPRESENTATION_ITEM()
RATIONAL_B_SPLINE_CURVE((1.,1.00144521794461,1.00258258441754))
REPRESENTATION_ITEM('')
);
#1925=(
BOUNDED_CURVE()
B_SPLINE_CURVE(2,(#112950,#112951,#112952),.UNSPECIFIED.,.F.,.F.)
B_SPLINE_CURVE_WITH_KNOTS((3,3),(0.,1.),.UNSPECIFIED.)
CURVE()
GEOMETRIC_REPRESENTATION_ITEM()
RATIONAL_B_SPLINE_CURVE((1.00258258441779,1.00144521794475,1.))
REPRESENTATION_ITEM('')
);
#1926=(
BOUNDED_CURVE()
B_SPLINE_CURVE(2,(#112962,#112963,#112964),.UNSPECIFIED.,.F.,.F.)
B_SPLINE_CURVE_WITH_KNOTS((3,3),(0.,1.),.UNSPECIFIED.)
CURVE()
GEOMETRIC_REPRESENTATION_ITEM()
RATIONAL_B_SPLINE_CURVE((1.00258258441757,1.00144521794462,1.))
REPRESENTATION_ITEM('')
);
#1927=(
BOUNDED_CURVE()
B_SPLINE_CURVE(2,(#112966,#112967,#112968),.UNSPECIFIED.,.F.,.F.)
B_SPLINE_CURVE_WITH_KNOTS((3,3),(0.,1.),.UNSPECIFIED.)
CURVE()
GEOMETRIC_REPRESENTATION_ITEM()
RATIONAL_B_SPLINE_CURVE((1.,1.00144521794463,1.00258258441758))
REPRESENTATION_ITEM('')
);
#1928=(
BOUNDED_CURVE()
B_SPLINE_CURVE(2,(#112990,#112991,#112992),.UNSPECIFIED.,.F.,.F.)
B_SPLINE_CURVE_WITH_KNOTS((3,3),(0.,1.),.UNSPECIFIED.)
CURVE()
GEOMETRIC_REPRESENTATION_ITEM()
RATIONAL_B_SPLINE_CURVE((1.,1.00144521794465,1.00258258441762))
REPRESENTATION_ITEM('')
);
#1929=(
BOUNDED_CURVE()
B_SPLINE_CURVE(2,(#112994,#112995,#112996),.UNSPECIFIED.,.F.,.F.)
B_SPLINE_CURVE_WITH_KNOTS((3,3),(0.,1.),.UNSPECIFIED.)
CURVE()
GEOMETRIC_REPRESENTATION_ITEM()
RATIONAL_B_SPLINE_CURVE((1.00258258441764,1.00144521794466,1.))
REPRESENTATION_ITEM('')
);
#1930=(
BOUNDED_CURVE()
B_SPLINE_CURVE(2,(#113006,#113007,#113008),.UNSPECIFIED.,.F.,.F.)
B_SPLINE_CURVE_WITH_KNOTS((3,3),(0.,1.),.UNSPECIFIED.)
CURVE()
GEOMETRIC_REPRESENTATION_ITEM()
RATIONAL_B_SPLINE_CURVE((1.00258258441767,1.00144521794468,1.))
REPRESENTATION_ITEM('')
);
#1931=(
BOUNDED_CURVE()
B_SPLINE_CURVE(2,(#113010,#113011,#113012),.UNSPECIFIED.,.F.,.F.)
B_SPLINE_CURVE_WITH_KNOTS((3,3),(0.,1.),.UNSPECIFIED.)
CURVE()
GEOMETRIC_REPRESENTATION_ITEM()
RATIONAL_B_SPLINE_CURVE((1.,1.00144521794463,1.00258258441758))
REPRESENTATION_ITEM('')
);
#1932=(
BOUNDED_CURVE()
B_SPLINE_CURVE(2,(#113034,#113035,#113036),.UNSPECIFIED.,.F.,.F.)
B_SPLINE_CURVE_WITH_KNOTS((3,3),(0.,1.),.UNSPECIFIED.)
CURVE()
GEOMETRIC_REPRESENTATION_ITEM()
RATIONAL_B_SPLINE_CURVE((1.,1.0014452179447,1.00258258441771))
REPRESENTATION_ITEM('')
);
#1933=(
BOUNDED_CURVE()
B_SPLINE_CURVE(2,(#113038,#113039,#113040),.UNSPECIFIED.,.F.,.F.)
B_SPLINE_CURVE_WITH_KNOTS((3,3),(0.,1.),.UNSPECIFIED.)
CURVE()
GEOMETRIC_REPRESENTATION_ITEM()
RATIONAL_B_SPLINE_CURVE((1.00258258441769,1.00144521794469,1.))
REPRESENTATION_ITEM('')
);
#1934=(
BOUNDED_CURVE()
B_SPLINE_CURVE(2,(#113050,#113051,#113052),.UNSPECIFIED.,.F.,.F.)
B_SPLINE_CURVE_WITH_KNOTS((3,3),(0.,1.),.UNSPECIFIED.)
CURVE()
GEOMETRIC_REPRESENTATION_ITEM()
RATIONAL_B_SPLINE_CURVE((1.00258258441773,1.00144521794471,1.))
REPRESENTATION_ITEM('')
);
#1935=(
BOUNDED_CURVE()
B_SPLINE_CURVE(2,(#113054,#113055,#113056),.UNSPECIFIED.,.F.,.F.)
B_SPLINE_CURVE_WITH_KNOTS((3,3),(0.,1.),.UNSPECIFIED.)
CURVE()
GEOMETRIC_REPRESENTATION_ITEM()
RATIONAL_B_SPLINE_CURVE((1.,1.00144521794468,1.00258258441768))
REPRESENTATION_ITEM('')
);
#1936=(
BOUNDED_CURVE()
B_SPLINE_CURVE(2,(#113078,#113079,#113080),.UNSPECIFIED.,.F.,.F.)
B_SPLINE_CURVE_WITH_KNOTS((3,3),(0.,1.),.UNSPECIFIED.)
CURVE()
GEOMETRIC_REPRESENTATION_ITEM()
RATIONAL_B_SPLINE_CURVE((1.,1.00144521794475,1.0025825844178))
REPRESENTATION_ITEM('')
);
#1937=(
BOUNDED_CURVE()
B_SPLINE_CURVE(2,(#113082,#113083,#113084),.UNSPECIFIED.,.F.,.F.)
B_SPLINE_CURVE_WITH_KNOTS((3,3),(0.,1.),.UNSPECIFIED.)
CURVE()
GEOMETRIC_REPRESENTATION_ITEM()
RATIONAL_B_SPLINE_CURVE((1.00258258441762,1.00144521794466,1.))
REPRESENTATION_ITEM('')
);
#1938=(
BOUNDED_CURVE()
B_SPLINE_CURVE(2,(#113094,#113095,#113096),.UNSPECIFIED.,.F.,.F.)
B_SPLINE_CURVE_WITH_KNOTS((3,3),(0.,1.),.UNSPECIFIED.)
CURVE()
GEOMETRIC_REPRESENTATION_ITEM()
RATIONAL_B_SPLINE_CURVE((1.00258258441755,1.00144521794461,1.))
REPRESENTATION_ITEM('')
);
#1939=(
BOUNDED_CURVE()
B_SPLINE_CURVE(2,(#113098,#113099,#113100),.UNSPECIFIED.,.F.,.F.)
B_SPLINE_CURVE_WITH_KNOTS((3,3),(0.,1.),.UNSPECIFIED.)
CURVE()
GEOMETRIC_REPRESENTATION_ITEM()
RATIONAL_B_SPLINE_CURVE((1.,1.0014452179447,1.00258258441771))
REPRESENTATION_ITEM('')
);
#1940=(
BOUNDED_CURVE()
B_SPLINE_CURVE(2,(#113122,#113123,#113124),.UNSPECIFIED.,.F.,.F.)
B_SPLINE_CURVE_WITH_KNOTS((3,3),(0.,1.),.UNSPECIFIED.)
CURVE()
GEOMETRIC_REPRESENTATION_ITEM()
RATIONAL_B_SPLINE_CURVE((1.,1.00144521794474,1.00258258441778))
REPRESENTATION_ITEM('')
);
#1941=(
BOUNDED_CURVE()
B_SPLINE_CURVE(2,(#113126,#113127,#113128),.UNSPECIFIED.,.F.,.F.)
B_SPLINE_CURVE_WITH_KNOTS((3,3),(0.,1.),.UNSPECIFIED.)
CURVE()
GEOMETRIC_REPRESENTATION_ITEM()
RATIONAL_B_SPLINE_CURVE((1.00258258441764,1.00144521794467,1.))
REPRESENTATION_ITEM('')
);
#1942=(
BOUNDED_CURVE()
B_SPLINE_CURVE(2,(#113138,#113139,#113140),.UNSPECIFIED.,.F.,.F.)
B_SPLINE_CURVE_WITH_KNOTS((3,3),(0.,1.),.UNSPECIFIED.)
CURVE()
GEOMETRIC_REPRESENTATION_ITEM()
RATIONAL_B_SPLINE_CURVE((1.00258258441772,1.00144521794471,1.))
REPRESENTATION_ITEM('')
);
#1943=(
BOUNDED_CURVE()
B_SPLINE_CURVE(2,(#113142,#113143,#113144),.UNSPECIFIED.,.F.,.F.)
B_SPLINE_CURVE_WITH_KNOTS((3,3),(0.,1.),.UNSPECIFIED.)
CURVE()
GEOMETRIC_REPRESENTATION_ITEM()
RATIONAL_B_SPLINE_CURVE((1.,1.00144521794472,1.00258258441774))
REPRESENTATION_ITEM('')
);
#1944=(
BOUNDED_CURVE()
B_SPLINE_CURVE(2,(#113166,#113167,#113168),.UNSPECIFIED.,.F.,.F.)
B_SPLINE_CURVE_WITH_KNOTS((3,3),(0.,1.),.UNSPECIFIED.)
CURVE()
GEOMETRIC_REPRESENTATION_ITEM()
RATIONAL_B_SPLINE_CURVE((1.,1.00144521794464,1.0025825844176))
REPRESENTATION_ITEM('')
);
#1945=(
BOUNDED_CURVE()
B_SPLINE_CURVE(2,(#113170,#113171,#113172),.UNSPECIFIED.,.F.,.F.)
B_SPLINE_CURVE_WITH_KNOTS((3,3),(0.,1.),.UNSPECIFIED.)
CURVE()
GEOMETRIC_REPRESENTATION_ITEM()
RATIONAL_B_SPLINE_CURVE((1.00258258441768,1.00144521794469,1.))
REPRESENTATION_ITEM('')
);
#1946=(
BOUNDED_CURVE()
B_SPLINE_CURVE(2,(#113182,#113183,#113184),.UNSPECIFIED.,.F.,.F.)
B_SPLINE_CURVE_WITH_KNOTS((3,3),(0.,1.),.UNSPECIFIED.)
CURVE()
GEOMETRIC_REPRESENTATION_ITEM()
RATIONAL_B_SPLINE_CURVE((1.00258258441762,1.00144521794466,1.))
REPRESENTATION_ITEM('')
);
#1947=(
BOUNDED_CURVE()
B_SPLINE_CURVE(2,(#113186,#113187,#113188),.UNSPECIFIED.,.F.,.F.)
B_SPLINE_CURVE_WITH_KNOTS((3,3),(0.,1.),.UNSPECIFIED.)
CURVE()
GEOMETRIC_REPRESENTATION_ITEM()
RATIONAL_B_SPLINE_CURVE((1.,1.00144521794466,1.00258258441764))
REPRESENTATION_ITEM('')
);
#1948=(
BOUNDED_CURVE()
B_SPLINE_CURVE(2,(#113210,#113211,#113212),.UNSPECIFIED.,.F.,.F.)
B_SPLINE_CURVE_WITH_KNOTS((3,3),(0.,1.),.UNSPECIFIED.)
CURVE()
GEOMETRIC_REPRESENTATION_ITEM()
RATIONAL_B_SPLINE_CURVE((1.,1.00144521794473,1.00258258441776))
REPRESENTATION_ITEM('')
);
#1949=(
BOUNDED_CURVE()
B_SPLINE_CURVE(2,(#113214,#113215,#113216),.UNSPECIFIED.,.F.,.F.)
B_SPLINE_CURVE_WITH_KNOTS((3,3),(0.,1.),.UNSPECIFIED.)
CURVE()
GEOMETRIC_REPRESENTATION_ITEM()
RATIONAL_B_SPLINE_CURVE((1.00258258441777,1.00144521794474,1.))
REPRESENTATION_ITEM('')
);
#1950=(
BOUNDED_CURVE()
B_SPLINE_CURVE(2,(#113238,#113239,#113240),.UNSPECIFIED.,.F.,.F.)
B_SPLINE_CURVE_WITH_KNOTS((3,3),(0.,1.),.UNSPECIFIED.)
CURVE()
GEOMETRIC_REPRESENTATION_ITEM()
RATIONAL_B_SPLINE_CURVE((1.00258258441763,1.00144521794466,1.))
REPRESENTATION_ITEM('')
);
#1951=(
BOUNDED_CURVE()
B_SPLINE_CURVE(2,(#113244,#113245,#113246),.UNSPECIFIED.,.F.,.F.)
B_SPLINE_CURVE_WITH_KNOTS((3,3),(0.,1.),.UNSPECIFIED.)
CURVE()
GEOMETRIC_REPRESENTATION_ITEM()
RATIONAL_B_SPLINE_CURVE((1.,1.0014452179447,1.0025825844177))
REPRESENTATION_ITEM('')
);
#1952=(
BOUNDED_CURVE()
B_SPLINE_CURVE(2,(#113254,#113255,#113256),.UNSPECIFIED.,.F.,.F.)
B_SPLINE_CURVE_WITH_KNOTS((3,3),(0.,1.),.UNSPECIFIED.)
CURVE()
GEOMETRIC_REPRESENTATION_ITEM()
RATIONAL_B_SPLINE_CURVE((1.,1.0014452179446,1.00258258441752))
REPRESENTATION_ITEM('')
);
#1953=(
BOUNDED_CURVE()
B_SPLINE_CURVE(2,(#113260,#113261,#113262),.UNSPECIFIED.,.F.,.F.)
B_SPLINE_CURVE_WITH_KNOTS((3,3),(0.,1.),.UNSPECIFIED.)
CURVE()
GEOMETRIC_REPRESENTATION_ITEM()
RATIONAL_B_SPLINE_CURVE((1.00258258441752,1.00144521794459,1.))
REPRESENTATION_ITEM('')
);
#1954=(
BOUNDED_CURVE()
B_SPLINE_CURVE(2,(#113282,#113283,#113284),.UNSPECIFIED.,.F.,.F.)
B_SPLINE_CURVE_WITH_KNOTS((3,3),(0.,1.),.UNSPECIFIED.)
CURVE()
GEOMETRIC_REPRESENTATION_ITEM()
RATIONAL_B_SPLINE_CURVE((1.00258258441747,1.00144521794457,1.))
REPRESENTATION_ITEM('')
);
#1955=(
BOUNDED_CURVE()
B_SPLINE_CURVE(2,(#113288,#113289,#113290),.UNSPECIFIED.,.F.,.F.)
B_SPLINE_CURVE_WITH_KNOTS((3,3),(0.,1.),.UNSPECIFIED.)
CURVE()
GEOMETRIC_REPRESENTATION_ITEM()
RATIONAL_B_SPLINE_CURVE((1.,1.00144521794461,1.00258258441755))
REPRESENTATION_ITEM('')
);
#1956=(
BOUNDED_CURVE()
B_SPLINE_CURVE(2,(#113298,#113299,#113300),.UNSPECIFIED.,.F.,.F.)
B_SPLINE_CURVE_WITH_KNOTS((3,3),(0.,1.),.UNSPECIFIED.)
CURVE()
GEOMETRIC_REPRESENTATION_ITEM()
RATIONAL_B_SPLINE_CURVE((1.,1.00144521794471,1.00258258441773))
REPRESENTATION_ITEM('')
);
#1957=(
BOUNDED_CURVE()
B_SPLINE_CURVE(2,(#113304,#113305,#113306),.UNSPECIFIED.,.F.,.F.)
B_SPLINE_CURVE_WITH_KNOTS((3,3),(0.,1.),.UNSPECIFIED.)
CURVE()
GEOMETRIC_REPRESENTATION_ITEM()
RATIONAL_B_SPLINE_CURVE((1.00258258441769,1.00144521794469,1.))
REPRESENTATION_ITEM('')
);
#1958=(
BOUNDED_CURVE()
B_SPLINE_CURVE(2,(#113326,#113327,#113328),.UNSPECIFIED.,.F.,.F.)
B_SPLINE_CURVE_WITH_KNOTS((3,3),(0.,1.),.UNSPECIFIED.)
CURVE()
GEOMETRIC_REPRESENTATION_ITEM()
RATIONAL_B_SPLINE_CURVE((1.00258258441759,1.00144521794463,1.))
REPRESENTATION_ITEM('')
);
#1959=(
BOUNDED_CURVE()
B_SPLINE_CURVE(2,(#113332,#113333,#113334),.UNSPECIFIED.,.F.,.F.)
B_SPLINE_CURVE_WITH_KNOTS((3,3),(0.,1.),.UNSPECIFIED.)
CURVE()
GEOMETRIC_REPRESENTATION_ITEM()
RATIONAL_B_SPLINE_CURVE((1.,1.00144521794467,1.00258258441765))
REPRESENTATION_ITEM('')
);
#1960=(
BOUNDED_CURVE()
B_SPLINE_CURVE(2,(#113342,#113343,#113344),.UNSPECIFIED.,.F.,.F.)
B_SPLINE_CURVE_WITH_KNOTS((3,3),(0.,1.),.UNSPECIFIED.)
CURVE()
GEOMETRIC_REPRESENTATION_ITEM()
RATIONAL_B_SPLINE_CURVE((1.,1.00144521794465,1.00258258441761))
REPRESENTATION_ITEM('')
);
#1961=(
BOUNDED_CURVE()
B_SPLINE_CURVE(2,(#113348,#113349,#113350),.UNSPECIFIED.,.F.,.F.)
B_SPLINE_CURVE_WITH_KNOTS((3,3),(0.,1.),.UNSPECIFIED.)
CURVE()
GEOMETRIC_REPRESENTATION_ITEM()
RATIONAL_B_SPLINE_CURVE((1.00258258441764,1.00144521794466,1.))
REPRESENTATION_ITEM('')
);
#1962=(
BOUNDED_CURVE()
B_SPLINE_CURVE(2,(#113370,#113371,#113372),.UNSPECIFIED.,.F.,.F.)
B_SPLINE_CURVE_WITH_KNOTS((3,3),(0.,1.),.UNSPECIFIED.)
CURVE()
GEOMETRIC_REPRESENTATION_ITEM()
RATIONAL_B_SPLINE_CURVE((1.00258258441766,1.00144521794468,1.))
REPRESENTATION_ITEM('')
);
#1963=(
BOUNDED_CURVE()
B_SPLINE_CURVE(2,(#113376,#113377,#113378),.UNSPECIFIED.,.F.,.F.)
B_SPLINE_CURVE_WITH_KNOTS((3,3),(0.,1.),.UNSPECIFIED.)
CURVE()
GEOMETRIC_REPRESENTATION_ITEM()
RATIONAL_B_SPLINE_CURVE((1.,1.00144521794476,1.00258258441781))
REPRESENTATION_ITEM('')
);
#1964=(
BOUNDED_CURVE()
B_SPLINE_CURVE(2,(#113386,#113387,#113388),.UNSPECIFIED.,.F.,.F.)
B_SPLINE_CURVE_WITH_KNOTS((3,3),(0.,1.),.UNSPECIFIED.)
CURVE()
GEOMETRIC_REPRESENTATION_ITEM()
RATIONAL_B_SPLINE_CURVE((1.,1.00144521794472,1.00258258441775))
REPRESENTATION_ITEM('')
);
#1965=(
BOUNDED_CURVE()
B_SPLINE_CURVE(2,(#113392,#113393,#113394),.UNSPECIFIED.,.F.,.F.)
B_SPLINE_CURVE_WITH_KNOTS((3,3),(0.,1.),.UNSPECIFIED.)
CURVE()
GEOMETRIC_REPRESENTATION_ITEM()
RATIONAL_B_SPLINE_CURVE((1.00258258441769,1.00144521794469,1.))
REPRESENTATION_ITEM('')
);
#1966=(
BOUNDED_CURVE()
B_SPLINE_CURVE(2,(#113414,#113415,#113416),.UNSPECIFIED.,.F.,.F.)
B_SPLINE_CURVE_WITH_KNOTS((3,3),(0.,1.),.UNSPECIFIED.)
CURVE()
GEOMETRIC_REPRESENTATION_ITEM()
RATIONAL_B_SPLINE_CURVE((1.00258258441767,1.00144521794468,1.))
REPRESENTATION_ITEM('')
);
#1967=(
BOUNDED_CURVE()
B_SPLINE_CURVE(2,(#113420,#113421,#113422),.UNSPECIFIED.,.F.,.F.)
B_SPLINE_CURVE_WITH_KNOTS((3,3),(0.,1.),.UNSPECIFIED.)
CURVE()
GEOMETRIC_REPRESENTATION_ITEM()
RATIONAL_B_SPLINE_CURVE((1.,1.00144521794469,1.00258258441768))
REPRESENTATION_ITEM('')
);
#1968=(
BOUNDED_CURVE()
B_SPLINE_CURVE(2,(#113430,#113431,#113432),.UNSPECIFIED.,.F.,.F.)
B_SPLINE_CURVE_WITH_KNOTS((3,3),(0.,1.),.UNSPECIFIED.)
CURVE()
GEOMETRIC_REPRESENTATION_ITEM()
RATIONAL_B_SPLINE_CURVE((1.,1.00144521794457,1.00258258441747))
REPRESENTATION_ITEM('')
);
#1969=(
BOUNDED_CURVE()
B_SPLINE_CURVE(2,(#113436,#113437,#113438),.UNSPECIFIED.,.F.,.F.)
B_SPLINE_CURVE_WITH_KNOTS((3,3),(0.,1.),.UNSPECIFIED.)
CURVE()
GEOMETRIC_REPRESENTATION_ITEM()
RATIONAL_B_SPLINE_CURVE((1.00258258441762,1.00144521794465,1.))
REPRESENTATION_ITEM('')
);
#1970=(
BOUNDED_CURVE()
B_SPLINE_CURVE(2,(#113458,#113459,#113460),.UNSPECIFIED.,.F.,.F.)
B_SPLINE_CURVE_WITH_KNOTS((3,3),(0.,1.),.UNSPECIFIED.)
CURVE()
GEOMETRIC_REPRESENTATION_ITEM()
RATIONAL_B_SPLINE_CURVE((1.00258258441772,1.00144521794471,1.))
REPRESENTATION_ITEM('')
);
#1971=(
BOUNDED_CURVE()
B_SPLINE_CURVE(2,(#113464,#113465,#113466),.UNSPECIFIED.,.F.,.F.)
B_SPLINE_CURVE_WITH_KNOTS((3,3),(0.,1.),.UNSPECIFIED.)
CURVE()
GEOMETRIC_REPRESENTATION_ITEM()
RATIONAL_B_SPLINE_CURVE((1.,1.00144521794465,1.00258258441762))
REPRESENTATION_ITEM('')
);
#1972=(
BOUNDED_CURVE()
B_SPLINE_CURVE(2,(#113474,#113475,#113476),.UNSPECIFIED.,.F.,.F.)
B_SPLINE_CURVE_WITH_KNOTS((3,3),(0.,1.),.UNSPECIFIED.)
CURVE()
GEOMETRIC_REPRESENTATION_ITEM()
RATIONAL_B_SPLINE_CURVE((1.,1.00144521794473,1.00258258441776))
REPRESENTATION_ITEM('')
);
#1973=(
BOUNDED_CURVE()
B_SPLINE_CURVE(2,(#113480,#113481,#113482),.UNSPECIFIED.,.F.,.F.)
B_SPLINE_CURVE_WITH_KNOTS((3,3),(0.,1.),.UNSPECIFIED.)
CURVE()
GEOMETRIC_REPRESENTATION_ITEM()
RATIONAL_B_SPLINE_CURVE((1.0025825844176,1.00144521794464,1.))
REPRESENTATION_ITEM('')
);
#1974=(
BOUNDED_CURVE()
B_SPLINE_CURVE(2,(#113502,#113503,#113504),.UNSPECIFIED.,.F.,.F.)
B_SPLINE_CURVE_WITH_KNOTS((3,3),(0.,1.),.UNSPECIFIED.)
CURVE()
GEOMETRIC_REPRESENTATION_ITEM()
RATIONAL_B_SPLINE_CURVE((1.00258258441759,1.00144521794463,1.))
REPRESENTATION_ITEM('')
);
#1975=(
BOUNDED_CURVE()
B_SPLINE_CURVE(2,(#113508,#113509,#113510),.UNSPECIFIED.,.F.,.F.)
B_SPLINE_CURVE_WITH_KNOTS((3,3),(0.,1.),.UNSPECIFIED.)
CURVE()
GEOMETRIC_REPRESENTATION_ITEM()
RATIONAL_B_SPLINE_CURVE((1.,1.00144521794469,1.00258258441769))
REPRESENTATION_ITEM('')
);
#1976=(
BOUNDED_CURVE()
B_SPLINE_CURVE(2,(#113518,#113519,#113520),.UNSPECIFIED.,.F.,.F.)
B_SPLINE_CURVE_WITH_KNOTS((3,3),(0.,1.),.UNSPECIFIED.)
CURVE()
GEOMETRIC_REPRESENTATION_ITEM()
RATIONAL_B_SPLINE_CURVE((1.,1.00144521794469,1.00258258441769))
REPRESENTATION_ITEM('')
);
#1977=(
BOUNDED_CURVE()
B_SPLINE_CURVE(2,(#113524,#113525,#113526),.UNSPECIFIED.,.F.,.F.)
B_SPLINE_CURVE_WITH_KNOTS((3,3),(0.,1.),.UNSPECIFIED.)
CURVE()
GEOMETRIC_REPRESENTATION_ITEM()
RATIONAL_B_SPLINE_CURVE((1.00258258441774,1.00144521794472,1.))
REPRESENTATION_ITEM('')
);
#1978=(
BOUNDED_CURVE()
B_SPLINE_CURVE(2,(#113546,#113547,#113548),.UNSPECIFIED.,.F.,.F.)
B_SPLINE_CURVE_WITH_KNOTS((3,3),(0.,1.),.UNSPECIFIED.)
CURVE()
GEOMETRIC_REPRESENTATION_ITEM()
RATIONAL_B_SPLINE_CURVE((1.00258258441768,1.00144521794469,1.))
REPRESENTATION_ITEM('')
);
#1979=(
BOUNDED_CURVE()
B_SPLINE_CURVE(2,(#113552,#113553,#113554),.UNSPECIFIED.,.F.,.F.)
B_SPLINE_CURVE_WITH_KNOTS((3,3),(0.,1.),.UNSPECIFIED.)
CURVE()
GEOMETRIC_REPRESENTATION_ITEM()
RATIONAL_B_SPLINE_CURVE((1.,1.00144521794468,1.00258258441766))
REPRESENTATION_ITEM('')
);
#1980=(
BOUNDED_CURVE()
B_SPLINE_CURVE(2,(#113562,#113563,#113564),.UNSPECIFIED.,.F.,.F.)
B_SPLINE_CURVE_WITH_KNOTS((3,3),(0.,1.),.UNSPECIFIED.)
CURVE()
GEOMETRIC_REPRESENTATION_ITEM()
RATIONAL_B_SPLINE_CURVE((1.,1.0014452179446,1.00258258441753))
REPRESENTATION_ITEM('')
);
#1981=(
BOUNDED_CURVE()
B_SPLINE_CURVE(2,(#113568,#113569,#113570),.UNSPECIFIED.,.F.,.F.)
B_SPLINE_CURVE_WITH_KNOTS((3,3),(0.,1.),.UNSPECIFIED.)
CURVE()
GEOMETRIC_REPRESENTATION_ITEM()
RATIONAL_B_SPLINE_CURVE((1.00258258441762,1.00144521794465,1.))
REPRESENTATION_ITEM('')
);
#1982=(
BOUNDED_CURVE()
B_SPLINE_CURVE(2,(#113590,#113591,#113592),.UNSPECIFIED.,.F.,.F.)
B_SPLINE_CURVE_WITH_KNOTS((3,3),(0.,1.),.UNSPECIFIED.)
CURVE()
GEOMETRIC_REPRESENTATION_ITEM()
RATIONAL_B_SPLINE_CURVE((1.00258258441761,1.00144521794465,1.))
REPRESENTATION_ITEM('')
);
#1983=(
BOUNDED_CURVE()
B_SPLINE_CURVE(2,(#113596,#113597,#113598),.UNSPECIFIED.,.F.,.F.)
B_SPLINE_CURVE_WITH_KNOTS((3,3),(0.,1.),.UNSPECIFIED.)
CURVE()
GEOMETRIC_REPRESENTATION_ITEM()
RATIONAL_B_SPLINE_CURVE((1.,1.00144521794464,1.00258258441759))
REPRESENTATION_ITEM('')
);
#1984=(
BOUNDED_CURVE()
B_SPLINE_CURVE(2,(#113606,#113607,#113608),.UNSPECIFIED.,.F.,.F.)
B_SPLINE_CURVE_WITH_KNOTS((3,3),(0.,1.),.UNSPECIFIED.)
CURVE()
GEOMETRIC_REPRESENTATION_ITEM()
RATIONAL_B_SPLINE_CURVE((1.,1.00144521794462,1.00258258441756))
REPRESENTATION_ITEM('')
);
#1985=(
BOUNDED_CURVE()
B_SPLINE_CURVE(2,(#113612,#113613,#113614),.UNSPECIFIED.,.F.,.F.)
B_SPLINE_CURVE_WITH_KNOTS((3,3),(0.,1.),.UNSPECIFIED.)
CURVE()
GEOMETRIC_REPRESENTATION_ITEM()
RATIONAL_B_SPLINE_CURVE((1.00258258441758,1.00144521794463,1.))
REPRESENTATION_ITEM('')
);
#1986=(
BOUNDED_CURVE()
B_SPLINE_CURVE(2,(#113634,#113635,#113636),.UNSPECIFIED.,.F.,.F.)
B_SPLINE_CURVE_WITH_KNOTS((3,3),(0.,1.),.UNSPECIFIED.)
CURVE()
GEOMETRIC_REPRESENTATION_ITEM()
RATIONAL_B_SPLINE_CURVE((1.00258258441768,1.00144521794468,1.))
REPRESENTATION_ITEM('')
);
#1987=(
BOUNDED_CURVE()
B_SPLINE_CURVE(2,(#113640,#113641,#113642),.UNSPECIFIED.,.F.,.F.)
B_SPLINE_CURVE_WITH_KNOTS((3,3),(0.,1.),.UNSPECIFIED.)
CURVE()
GEOMETRIC_REPRESENTATION_ITEM()
RATIONAL_B_SPLINE_CURVE((1.,1.00144521794468,1.00258258441767))
REPRESENTATION_ITEM('')
);
#1988=(
BOUNDED_CURVE()
B_SPLINE_CURVE(2,(#113650,#113651,#113652),.UNSPECIFIED.,.F.,.F.)
B_SPLINE_CURVE_WITH_KNOTS((3,3),(0.,1.),.UNSPECIFIED.)
CURVE()
GEOMETRIC_REPRESENTATION_ITEM()
RATIONAL_B_SPLINE_CURVE((1.,1.00144521794472,1.00258258441773))
REPRESENTATION_ITEM('')
);
#1989=(
BOUNDED_CURVE()
B_SPLINE_CURVE(2,(#113656,#113657,#113658),.UNSPECIFIED.,.F.,.F.)
B_SPLINE_CURVE_WITH_KNOTS((3,3),(0.,1.),.UNSPECIFIED.)
CURVE()
GEOMETRIC_REPRESENTATION_ITEM()
RATIONAL_B_SPLINE_CURVE((1.00258258441769,1.00144521794469,1.))
REPRESENTATION_ITEM('')
);
#1990=(
BOUNDED_CURVE()
B_SPLINE_CURVE(2,(#113678,#113679,#113680),.UNSPECIFIED.,.F.,.F.)
B_SPLINE_CURVE_WITH_KNOTS((3,3),(0.,1.),.UNSPECIFIED.)
CURVE()
GEOMETRIC_REPRESENTATION_ITEM()
RATIONAL_B_SPLINE_CURVE((1.00258258441763,1.00144521794466,1.))
REPRESENTATION_ITEM('')
);
#1991=(
BOUNDED_CURVE()
B_SPLINE_CURVE(2,(#113684,#113685,#113686),.UNSPECIFIED.,.F.,.F.)
B_SPLINE_CURVE_WITH_KNOTS((3,3),(0.,1.),.UNSPECIFIED.)
CURVE()
GEOMETRIC_REPRESENTATION_ITEM()
RATIONAL_B_SPLINE_CURVE((1.,1.00144521794463,1.00258258441759))
REPRESENTATION_ITEM('')
);
#1992=(
BOUNDED_CURVE()
B_SPLINE_CURVE(2,(#113694,#113695,#113696),.UNSPECIFIED.,.F.,.F.)
B_SPLINE_CURVE_WITH_KNOTS((3,3),(0.,1.),.UNSPECIFIED.)
CURVE()
GEOMETRIC_REPRESENTATION_ITEM()
RATIONAL_B_SPLINE_CURVE((1.,1.0014452179446,1.00258258441752))
REPRESENTATION_ITEM('')
);
#1993=(
BOUNDED_CURVE()
B_SPLINE_CURVE(2,(#113700,#113701,#113702),.UNSPECIFIED.,.F.,.F.)
B_SPLINE_CURVE_WITH_KNOTS((3,3),(0.,1.),.UNSPECIFIED.)
CURVE()
GEOMETRIC_REPRESENTATION_ITEM()
RATIONAL_B_SPLINE_CURVE((1.00258258441765,1.00144521794467,1.))
REPRESENTATION_ITEM('')
);
#1994=(
BOUNDED_CURVE()
B_SPLINE_CURVE(2,(#113722,#113723,#113724),.UNSPECIFIED.,.F.,.F.)
B_SPLINE_CURVE_WITH_KNOTS((3,3),(0.,1.),.UNSPECIFIED.)
CURVE()
GEOMETRIC_REPRESENTATION_ITEM()
RATIONAL_B_SPLINE_CURVE((1.00258258441772,1.00144521794471,1.))
REPRESENTATION_ITEM('')
);
#1995=(
BOUNDED_CURVE()
B_SPLINE_CURVE(2,(#113728,#113729,#113730),.UNSPECIFIED.,.F.,.F.)
B_SPLINE_CURVE_WITH_KNOTS((3,3),(0.,1.),.UNSPECIFIED.)
CURVE()
GEOMETRIC_REPRESENTATION_ITEM()
RATIONAL_B_SPLINE_CURVE((1.,1.00144521794472,1.00258258441775))
REPRESENTATION_ITEM('')
);
#1996=(
BOUNDED_CURVE()
B_SPLINE_CURVE(2,(#113738,#113739,#113740),.UNSPECIFIED.,.F.,.F.)
B_SPLINE_CURVE_WITH_KNOTS((3,3),(0.,1.),.UNSPECIFIED.)
CURVE()
GEOMETRIC_REPRESENTATION_ITEM()
RATIONAL_B_SPLINE_CURVE((1.,1.00144521794471,1.00258258441772))
REPRESENTATION_ITEM('')
);
#1997=(
BOUNDED_CURVE()
B_SPLINE_CURVE(2,(#113744,#113745,#113746),.UNSPECIFIED.,.F.,.F.)
B_SPLINE_CURVE_WITH_KNOTS((3,3),(0.,1.),.UNSPECIFIED.)
CURVE()
GEOMETRIC_REPRESENTATION_ITEM()
RATIONAL_B_SPLINE_CURVE((1.00258258441766,1.00144521794468,1.))
REPRESENTATION_ITEM('')
);
#1998=(
BOUNDED_CURVE()
B_SPLINE_CURVE(2,(#113766,#113767,#113768),.UNSPECIFIED.,.F.,.F.)
B_SPLINE_CURVE_WITH_KNOTS((3,3),(0.,1.),.UNSPECIFIED.)
CURVE()
GEOMETRIC_REPRESENTATION_ITEM()
RATIONAL_B_SPLINE_CURVE((1.00258258441755,1.00144521794461,1.))
REPRESENTATION_ITEM('')
);
#1999=(
BOUNDED_CURVE()
B_SPLINE_CURVE(2,(#113772,#113773,#113774),.UNSPECIFIED.,.F.,.F.)
B_SPLINE_CURVE_WITH_KNOTS((3,3),(0.,1.),.UNSPECIFIED.)
CURVE()
GEOMETRIC_REPRESENTATION_ITEM()
RATIONAL_B_SPLINE_CURVE((1.,1.00144521794474,1.00258258441778))
REPRESENTATION_ITEM('')
);
#2000=(
BOUNDED_CURVE()
B_SPLINE_CURVE(2,(#113782,#113783,#113784),.UNSPECIFIED.,.F.,.F.)
B_SPLINE_CURVE_WITH_KNOTS((3,3),(0.,1.),.UNSPECIFIED.)
CURVE()
GEOMETRIC_REPRESENTATION_ITEM()
RATIONAL_B_SPLINE_CURVE((1.,1.0014452179446,1.00258258441752))
REPRESENTATION_ITEM('')
);
#2001=(
BOUNDED_CURVE()
B_SPLINE_CURVE(2,(#113788,#113789,#113790),.UNSPECIFIED.,.F.,.F.)
B_SPLINE_CURVE_WITH_KNOTS((3,3),(0.,1.),.UNSPECIFIED.)
CURVE()
GEOMETRIC_REPRESENTATION_ITEM()
RATIONAL_B_SPLINE_CURVE((1.00258258441772,1.00144521794471,1.))
REPRESENTATION_ITEM('')
);
#2002=(
BOUNDED_CURVE()
B_SPLINE_CURVE(2,(#113810,#113811,#113812),.UNSPECIFIED.,.F.,.F.)
B_SPLINE_CURVE_WITH_KNOTS((3,3),(0.,1.),.UNSPECIFIED.)
CURVE()
GEOMETRIC_REPRESENTATION_ITEM()
RATIONAL_B_SPLINE_CURVE((1.00258258441772,1.00144521794471,1.))
REPRESENTATION_ITEM('')
);
#2003=(
BOUNDED_CURVE()
B_SPLINE_CURVE(2,(#113816,#113817,#113818),.UNSPECIFIED.,.F.,.F.)
B_SPLINE_CURVE_WITH_KNOTS((3,3),(0.,1.),.UNSPECIFIED.)
CURVE()
GEOMETRIC_REPRESENTATION_ITEM()
RATIONAL_B_SPLINE_CURVE((1.,1.00144521794468,1.00258258441766))
REPRESENTATION_ITEM('')
);
#2004=(
BOUNDED_CURVE()
B_SPLINE_CURVE(2,(#113826,#113827,#113828),.UNSPECIFIED.,.F.,.F.)
B_SPLINE_CURVE_WITH_KNOTS((3,3),(0.,1.),.UNSPECIFIED.)
CURVE()
GEOMETRIC_REPRESENTATION_ITEM()
RATIONAL_B_SPLINE_CURVE((1.,1.0014452179447,1.00258258441771))
REPRESENTATION_ITEM('')
);
#2005=(
BOUNDED_CURVE()
B_SPLINE_CURVE(2,(#113832,#113833,#113834),.UNSPECIFIED.,.F.,.F.)
B_SPLINE_CURVE_WITH_KNOTS((3,3),(0.,1.),.UNSPECIFIED.)
CURVE()
GEOMETRIC_REPRESENTATION_ITEM()
RATIONAL_B_SPLINE_CURVE((1.00258258441749,1.00144521794458,1.))
REPRESENTATION_ITEM('')
);
#2006=(
BOUNDED_CURVE()
B_SPLINE_CURVE(2,(#113854,#113855,#113856),.UNSPECIFIED.,.F.,.F.)
B_SPLINE_CURVE_WITH_KNOTS((3,3),(0.,1.),.UNSPECIFIED.)
CURVE()
GEOMETRIC_REPRESENTATION_ITEM()
RATIONAL_B_SPLINE_CURVE((1.00258258441764,1.00144521794466,1.))
REPRESENTATION_ITEM('')
);
#2007=(
BOUNDED_CURVE()
B_SPLINE_CURVE(2,(#113860,#113861,#113862),.UNSPECIFIED.,.F.,.F.)
B_SPLINE_CURVE_WITH_KNOTS((3,3),(0.,1.),.UNSPECIFIED.)
CURVE()
GEOMETRIC_REPRESENTATION_ITEM()
RATIONAL_B_SPLINE_CURVE((1.,1.00144521794463,1.00258258441758))
REPRESENTATION_ITEM('')
);
#2008=(
BOUNDED_CURVE()
B_SPLINE_CURVE(2,(#113870,#113871,#113872),.UNSPECIFIED.,.F.,.F.)
B_SPLINE_CURVE_WITH_KNOTS((3,3),(0.,1.),.UNSPECIFIED.)
CURVE()
GEOMETRIC_REPRESENTATION_ITEM()
RATIONAL_B_SPLINE_CURVE((1.,1.00144521794471,1.00258258441773))
REPRESENTATION_ITEM('')
);
#2009=(
BOUNDED_CURVE()
B_SPLINE_CURVE(2,(#113876,#113877,#113878),.UNSPECIFIED.,.F.,.F.)
B_SPLINE_CURVE_WITH_KNOTS((3,3),(0.,1.),.UNSPECIFIED.)
CURVE()
GEOMETRIC_REPRESENTATION_ITEM()
RATIONAL_B_SPLINE_CURVE((1.0025825844177,1.0014452179447,1.))
REPRESENTATION_ITEM('')
);
#2010=(
BOUNDED_CURVE()
B_SPLINE_CURVE(2,(#113898,#113899,#113900),.UNSPECIFIED.,.F.,.F.)
B_SPLINE_CURVE_WITH_KNOTS((3,3),(0.,1.),.UNSPECIFIED.)
CURVE()
GEOMETRIC_REPRESENTATION_ITEM()
RATIONAL_B_SPLINE_CURVE((1.0025825844178,1.00144521794475,1.))
REPRESENTATION_ITEM('')
);
#2011=(
BOUNDED_CURVE()
B_SPLINE_CURVE(2,(#113904,#113905,#113906),.UNSPECIFIED.,.F.,.F.)
B_SPLINE_CURVE_WITH_KNOTS((3,3),(0.,1.),.UNSPECIFIED.)
CURVE()
GEOMETRIC_REPRESENTATION_ITEM()
RATIONAL_B_SPLINE_CURVE((1.,1.00144521794474,1.00258258441777))
REPRESENTATION_ITEM('')
);
#2012=(
BOUNDED_CURVE()
B_SPLINE_CURVE(2,(#113914,#113915,#113916),.UNSPECIFIED.,.F.,.F.)
B_SPLINE_CURVE_WITH_KNOTS((3,3),(0.,1.),.UNSPECIFIED.)
CURVE()
GEOMETRIC_REPRESENTATION_ITEM()
RATIONAL_B_SPLINE_CURVE((1.,1.00144521794468,1.00258258441766))
REPRESENTATION_ITEM('')
);
#2013=(
BOUNDED_CURVE()
B_SPLINE_CURVE(2,(#113920,#113921,#113922),.UNSPECIFIED.,.F.,.F.)
B_SPLINE_CURVE_WITH_KNOTS((3,3),(0.,1.),.UNSPECIFIED.)
CURVE()
GEOMETRIC_REPRESENTATION_ITEM()
RATIONAL_B_SPLINE_CURVE((1.00258258441748,1.00144521794457,1.))
REPRESENTATION_ITEM('')
);
#2014=(
BOUNDED_CURVE()
B_SPLINE_CURVE(2,(#113942,#113943,#113944),.UNSPECIFIED.,.F.,.F.)
B_SPLINE_CURVE_WITH_KNOTS((3,3),(0.,1.),.UNSPECIFIED.)
CURVE()
GEOMETRIC_REPRESENTATION_ITEM()
RATIONAL_B_SPLINE_CURVE((1.00258258441771,1.0014452179447,1.))
REPRESENTATION_ITEM('')
);
#2015=(
BOUNDED_CURVE()
B_SPLINE_CURVE(2,(#113948,#113949,#113950),.UNSPECIFIED.,.F.,.F.)
B_SPLINE_CURVE_WITH_KNOTS((3,3),(0.,1.),.UNSPECIFIED.)
CURVE()
GEOMETRIC_REPRESENTATION_ITEM()
RATIONAL_B_SPLINE_CURVE((1.,1.00144521794468,1.00258258441767))
REPRESENTATION_ITEM('')
);
#2016=(
BOUNDED_CURVE()
B_SPLINE_CURVE(2,(#113958,#113959,#113960),.UNSPECIFIED.,.F.,.F.)
B_SPLINE_CURVE_WITH_KNOTS((3,3),(0.,1.),.UNSPECIFIED.)
CURVE()
GEOMETRIC_REPRESENTATION_ITEM()
RATIONAL_B_SPLINE_CURVE((1.,1.00144521794471,1.00258258441773))
REPRESENTATION_ITEM('')
);
#2017=(
BOUNDED_CURVE()
B_SPLINE_CURVE(2,(#113964,#113965,#113966),.UNSPECIFIED.,.F.,.F.)
B_SPLINE_CURVE_WITH_KNOTS((3,3),(0.,1.),.UNSPECIFIED.)
CURVE()
GEOMETRIC_REPRESENTATION_ITEM()
RATIONAL_B_SPLINE_CURVE((1.00258258441774,1.00144521794472,1.))
REPRESENTATION_ITEM('')
);
#2018=(
BOUNDED_CURVE()
B_SPLINE_CURVE(2,(#113986,#113987,#113988),.UNSPECIFIED.,.F.,.F.)
B_SPLINE_CURVE_WITH_KNOTS((3,3),(0.,1.),.UNSPECIFIED.)
CURVE()
GEOMETRIC_REPRESENTATION_ITEM()
RATIONAL_B_SPLINE_CURVE((1.00258258441766,1.00144521794468,1.))
REPRESENTATION_ITEM('')
);
#2019=(
BOUNDED_CURVE()
B_SPLINE_CURVE(2,(#113992,#113993,#113994),.UNSPECIFIED.,.F.,.F.)
B_SPLINE_CURVE_WITH_KNOTS((3,3),(0.,1.),.UNSPECIFIED.)
CURVE()
GEOMETRIC_REPRESENTATION_ITEM()
RATIONAL_B_SPLINE_CURVE((1.,1.00144521794469,1.00258258441769))
REPRESENTATION_ITEM('')
);
#2020=(
BOUNDED_CURVE()
B_SPLINE_CURVE(2,(#114002,#114003,#114004),.UNSPECIFIED.,.F.,.F.)
B_SPLINE_CURVE_WITH_KNOTS((3,3),(0.,1.),.UNSPECIFIED.)
CURVE()
GEOMETRIC_REPRESENTATION_ITEM()
RATIONAL_B_SPLINE_CURVE((1.,1.00144521794467,1.00258258441764))
REPRESENTATION_ITEM('')
);
#2021=(
BOUNDED_CURVE()
B_SPLINE_CURVE(2,(#114008,#114009,#114010),.UNSPECIFIED.,.F.,.F.)
B_SPLINE_CURVE_WITH_KNOTS((3,3),(0.,1.),.UNSPECIFIED.)
CURVE()
GEOMETRIC_REPRESENTATION_ITEM()
RATIONAL_B_SPLINE_CURVE((1.00258258441767,1.00144521794468,1.))
REPRESENTATION_ITEM('')
);
#2022=(
BOUNDED_CURVE()
B_SPLINE_CURVE(2,(#114030,#114031,#114032),.UNSPECIFIED.,.F.,.F.)
B_SPLINE_CURVE_WITH_KNOTS((3,3),(0.,1.),.UNSPECIFIED.)
CURVE()
GEOMETRIC_REPRESENTATION_ITEM()
RATIONAL_B_SPLINE_CURVE((1.00258258441762,1.00144521794465,1.))
REPRESENTATION_ITEM('')
);
#2023=(
BOUNDED_CURVE()
B_SPLINE_CURVE(2,(#114036,#114037,#114038),.UNSPECIFIED.,.F.,.F.)
B_SPLINE_CURVE_WITH_KNOTS((3,3),(0.,1.),.UNSPECIFIED.)
CURVE()
GEOMETRIC_REPRESENTATION_ITEM()
RATIONAL_B_SPLINE_CURVE((1.,1.00144521794463,1.00258258441758))
REPRESENTATION_ITEM('')
);
#2024=(
BOUNDED_CURVE()
B_SPLINE_CURVE(2,(#114046,#114047,#114048),.UNSPECIFIED.,.F.,.F.)
B_SPLINE_CURVE_WITH_KNOTS((3,3),(0.,1.),.UNSPECIFIED.)
CURVE()
GEOMETRIC_REPRESENTATION_ITEM()
RATIONAL_B_SPLINE_CURVE((1.,1.0014452179447,1.0025825844177))
REPRESENTATION_ITEM('')
);
#2025=(
BOUNDED_CURVE()
B_SPLINE_CURVE(2,(#114052,#114053,#114054),.UNSPECIFIED.,.F.,.F.)
B_SPLINE_CURVE_WITH_KNOTS((3,3),(0.,1.),.UNSPECIFIED.)
CURVE()
GEOMETRIC_REPRESENTATION_ITEM()
RATIONAL_B_SPLINE_CURVE((1.00258258441759,1.00144521794464,1.))
REPRESENTATION_ITEM('')
);
#2026=(
BOUNDED_CURVE()
B_SPLINE_CURVE(2,(#114074,#114075,#114076),.UNSPECIFIED.,.F.,.F.)
B_SPLINE_CURVE_WITH_KNOTS((3,3),(0.,1.),.UNSPECIFIED.)
CURVE()
GEOMETRIC_REPRESENTATION_ITEM()
RATIONAL_B_SPLINE_CURVE((1.00258258441775,1.00144521794472,1.))
REPRESENTATION_ITEM('')
);
#2027=(
BOUNDED_CURVE()
B_SPLINE_CURVE(2,(#114080,#114081,#114082),.UNSPECIFIED.,.F.,.F.)
B_SPLINE_CURVE_WITH_KNOTS((3,3),(0.,1.),.UNSPECIFIED.)
CURVE()
GEOMETRIC_REPRESENTATION_ITEM()
RATIONAL_B_SPLINE_CURVE((1.,1.0014452179446,1.00258258441752))
REPRESENTATION_ITEM('')
);
#2028=(
BOUNDED_CURVE()
B_SPLINE_CURVE(2,(#114090,#114091,#114092),.UNSPECIFIED.,.F.,.F.)
B_SPLINE_CURVE_WITH_KNOTS((3,3),(0.,1.),.UNSPECIFIED.)
CURVE()
GEOMETRIC_REPRESENTATION_ITEM()
RATIONAL_B_SPLINE_CURVE((1.,1.00144521794471,1.00258258441772))
REPRESENTATION_ITEM('')
);
#2029=(
BOUNDED_CURVE()
B_SPLINE_CURVE(2,(#114096,#114097,#114098),.UNSPECIFIED.,.F.,.F.)
B_SPLINE_CURVE_WITH_KNOTS((3,3),(0.,1.),.UNSPECIFIED.)
CURVE()
GEOMETRIC_REPRESENTATION_ITEM()
RATIONAL_B_SPLINE_CURVE((1.00258258441771,1.0014452179447,1.))
REPRESENTATION_ITEM('')
);
#2030=(
BOUNDED_CURVE()
B_SPLINE_CURVE(2,(#114118,#114119,#114120),.UNSPECIFIED.,.F.,.F.)
B_SPLINE_CURVE_WITH_KNOTS((3,3),(0.,1.),.UNSPECIFIED.)
CURVE()
GEOMETRIC_REPRESENTATION_ITEM()
RATIONAL_B_SPLINE_CURVE((1.00258258441754,1.00144521794461,1.))
REPRESENTATION_ITEM('')
);
#2031=(
BOUNDED_CURVE()
B_SPLINE_CURVE(2,(#114124,#114125,#114126),.UNSPECIFIED.,.F.,.F.)
B_SPLINE_CURVE_WITH_KNOTS((3,3),(0.,1.),.UNSPECIFIED.)
CURVE()
GEOMETRIC_REPRESENTATION_ITEM()
RATIONAL_B_SPLINE_CURVE((1.,1.00144521794461,1.00258258441755))
REPRESENTATION_ITEM('')
);
#2032=(
BOUNDED_CURVE()
B_SPLINE_CURVE(2,(#114134,#114135,#114136),.UNSPECIFIED.,.F.,.F.)
B_SPLINE_CURVE_WITH_KNOTS((3,3),(0.,1.),.UNSPECIFIED.)
CURVE()
GEOMETRIC_REPRESENTATION_ITEM()
RATIONAL_B_SPLINE_CURVE((1.,1.00144521794471,1.00258258441772))
REPRESENTATION_ITEM('')
);
#2033=(
BOUNDED_CURVE()
B_SPLINE_CURVE(2,(#114140,#114141,#114142),.UNSPECIFIED.,.F.,.F.)
B_SPLINE_CURVE_WITH_KNOTS((3,3),(0.,1.),.UNSPECIFIED.)
CURVE()
GEOMETRIC_REPRESENTATION_ITEM()
RATIONAL_B_SPLINE_CURVE((1.00258258441769,1.00144521794469,1.))
REPRESENTATION_ITEM('')
);
#2034=(
BOUNDED_CURVE()
B_SPLINE_CURVE(2,(#114162,#114163,#114164),.UNSPECIFIED.,.F.,.F.)
B_SPLINE_CURVE_WITH_KNOTS((3,3),(0.,1.),.UNSPECIFIED.)
CURVE()
GEOMETRIC_REPRESENTATION_ITEM()
RATIONAL_B_SPLINE_CURVE((1.00258258441765,1.00144521794467,1.))
REPRESENTATION_ITEM('')
);
#2035=(
BOUNDED_CURVE()
B_SPLINE_CURVE(2,(#114168,#114169,#114170),.UNSPECIFIED.,.F.,.F.)
B_SPLINE_CURVE_WITH_KNOTS((3,3),(0.,1.),.UNSPECIFIED.)
CURVE()
GEOMETRIC_REPRESENTATION_ITEM()
RATIONAL_B_SPLINE_CURVE((1.,1.00144521794467,1.00258258441766))
REPRESENTATION_ITEM('')
);
#2036=(
BOUNDED_CURVE()
B_SPLINE_CURVE(2,(#114178,#114179,#114180),.UNSPECIFIED.,.F.,.F.)
B_SPLINE_CURVE_WITH_KNOTS((3,3),(0.,1.),.UNSPECIFIED.)
CURVE()
GEOMETRIC_REPRESENTATION_ITEM()
RATIONAL_B_SPLINE_CURVE((1.,1.00144521794464,1.0025825844176))
REPRESENTATION_ITEM('')
);
#2037=(
BOUNDED_CURVE()
B_SPLINE_CURVE(2,(#114184,#114185,#114186),.UNSPECIFIED.,.F.,.F.)
B_SPLINE_CURVE_WITH_KNOTS((3,3),(0.,1.),.UNSPECIFIED.)
CURVE()
GEOMETRIC_REPRESENTATION_ITEM()
RATIONAL_B_SPLINE_CURVE((1.00258258441769,1.00144521794469,1.))
REPRESENTATION_ITEM('')
);
#2038=(
BOUNDED_CURVE()
B_SPLINE_CURVE(2,(#114206,#114207,#114208),.UNSPECIFIED.,.F.,.F.)
B_SPLINE_CURVE_WITH_KNOTS((3,3),(0.,1.),.UNSPECIFIED.)
CURVE()
GEOMETRIC_REPRESENTATION_ITEM()
RATIONAL_B_SPLINE_CURVE((1.00258258441786,1.00144521794479,1.))
REPRESENTATION_ITEM('')
);
#2039=(
BOUNDED_CURVE()
B_SPLINE_CURVE(2,(#114212,#114213,#114214),.UNSPECIFIED.,.F.,.F.)
B_SPLINE_CURVE_WITH_KNOTS((3,3),(0.,1.),.UNSPECIFIED.)
CURVE()
GEOMETRIC_REPRESENTATION_ITEM()
RATIONAL_B_SPLINE_CURVE((1.,1.00144521794466,1.00258258441763))
REPRESENTATION_ITEM('')
);
#2040=(
BOUNDED_CURVE()
B_SPLINE_CURVE(2,(#114222,#114223,#114224),.UNSPECIFIED.,.F.,.F.)
B_SPLINE_CURVE_WITH_KNOTS((3,3),(0.,1.),.UNSPECIFIED.)
CURVE()
GEOMETRIC_REPRESENTATION_ITEM()
RATIONAL_B_SPLINE_CURVE((1.,1.00144521794466,1.00258258441763))
REPRESENTATION_ITEM('')
);
#2041=(
BOUNDED_CURVE()
B_SPLINE_CURVE(2,(#114228,#114229,#114230),.UNSPECIFIED.,.F.,.F.)
B_SPLINE_CURVE_WITH_KNOTS((3,3),(0.,1.),.UNSPECIFIED.)
CURVE()
GEOMETRIC_REPRESENTATION_ITEM()
RATIONAL_B_SPLINE_CURVE((1.00258258441762,1.00144521794465,1.))
REPRESENTATION_ITEM('')
);
#2042=(
BOUNDED_CURVE()
B_SPLINE_CURVE(2,(#114250,#114251,#114252),.UNSPECIFIED.,.F.,.F.)
B_SPLINE_CURVE_WITH_KNOTS((3,3),(0.,1.),.UNSPECIFIED.)
CURVE()
GEOMETRIC_REPRESENTATION_ITEM()
RATIONAL_B_SPLINE_CURVE((1.0025825844176,1.00144521794464,1.))
REPRESENTATION_ITEM('')
);
#2043=(
BOUNDED_CURVE()
B_SPLINE_CURVE(2,(#114256,#114257,#114258),.UNSPECIFIED.,.F.,.F.)
B_SPLINE_CURVE_WITH_KNOTS((3,3),(0.,1.),.UNSPECIFIED.)
CURVE()
GEOMETRIC_REPRESENTATION_ITEM()
RATIONAL_B_SPLINE_CURVE((1.,1.00144521794469,1.00258258441769))
REPRESENTATION_ITEM('')
);
#2044=(
BOUNDED_CURVE()
B_SPLINE_CURVE(2,(#114266,#114267,#114268),.UNSPECIFIED.,.F.,.F.)
B_SPLINE_CURVE_WITH_KNOTS((3,3),(0.,1.),.UNSPECIFIED.)
CURVE()
GEOMETRIC_REPRESENTATION_ITEM()
RATIONAL_B_SPLINE_CURVE((1.,1.0014452179447,1.00258258441771))
REPRESENTATION_ITEM('')
);
#2045=(
BOUNDED_CURVE()
B_SPLINE_CURVE(2,(#114272,#114273,#114274),.UNSPECIFIED.,.F.,.F.)
B_SPLINE_CURVE_WITH_KNOTS((3,3),(0.,1.),.UNSPECIFIED.)
CURVE()
GEOMETRIC_REPRESENTATION_ITEM()
RATIONAL_B_SPLINE_CURVE((1.00258258441767,1.00144521794468,1.))
REPRESENTATION_ITEM('')
);
#2046=(
BOUNDED_CURVE()
B_SPLINE_CURVE(2,(#114294,#114295,#114296),.UNSPECIFIED.,.F.,.F.)
B_SPLINE_CURVE_WITH_KNOTS((3,3),(0.,1.),.UNSPECIFIED.)
CURVE()
GEOMETRIC_REPRESENTATION_ITEM()
RATIONAL_B_SPLINE_CURVE((1.00258258441764,1.00144521794466,1.))
REPRESENTATION_ITEM('')
);
#2047=(
BOUNDED_CURVE()
B_SPLINE_CURVE(2,(#114300,#114301,#114302),.UNSPECIFIED.,.F.,.F.)
B_SPLINE_CURVE_WITH_KNOTS((3,3),(0.,1.),.UNSPECIFIED.)
CURVE()
GEOMETRIC_REPRESENTATION_ITEM()
RATIONAL_B_SPLINE_CURVE((1.,1.00144521794469,1.00258258441769))
REPRESENTATION_ITEM('')
);
#2048=(
BOUNDED_CURVE()
B_SPLINE_CURVE(2,(#114310,#114311,#114312),.UNSPECIFIED.,.F.,.F.)
B_SPLINE_CURVE_WITH_KNOTS((3,3),(0.,1.),.UNSPECIFIED.)
CURVE()
GEOMETRIC_REPRESENTATION_ITEM()
RATIONAL_B_SPLINE_CURVE((1.,1.00144521794469,1.00258258441769))
REPRESENTATION_ITEM('')
);
#2049=(
BOUNDED_CURVE()
B_SPLINE_CURVE(2,(#114316,#114317,#114318),.UNSPECIFIED.,.F.,.F.)
B_SPLINE_CURVE_WITH_KNOTS((3,3),(0.,1.),.UNSPECIFIED.)
CURVE()
GEOMETRIC_REPRESENTATION_ITEM()
RATIONAL_B_SPLINE_CURVE((1.00258258441754,1.00144521794461,1.))
REPRESENTATION_ITEM('')
);
#2050=(
BOUNDED_CURVE()
B_SPLINE_CURVE(2,(#114338,#114339,#114340),.UNSPECIFIED.,.F.,.F.)
B_SPLINE_CURVE_WITH_KNOTS((3,3),(0.,1.),.UNSPECIFIED.)
CURVE()
GEOMETRIC_REPRESENTATION_ITEM()
RATIONAL_B_SPLINE_CURVE((1.00258258441766,1.00144521794468,1.))
REPRESENTATION_ITEM('')
);
#2051=(
BOUNDED_CURVE()
B_SPLINE_CURVE(2,(#114344,#114345,#114346),.UNSPECIFIED.,.F.,.F.)
B_SPLINE_CURVE_WITH_KNOTS((3,3),(0.,1.),.UNSPECIFIED.)
CURVE()
GEOMETRIC_REPRESENTATION_ITEM()
RATIONAL_B_SPLINE_CURVE((1.,1.00144521794458,1.00258258441749))
REPRESENTATION_ITEM('')
);
#2052=(
BOUNDED_CURVE()
B_SPLINE_CURVE(2,(#114354,#114355,#114356),.UNSPECIFIED.,.F.,.F.)
B_SPLINE_CURVE_WITH_KNOTS((3,3),(0.,1.),.UNSPECIFIED.)
CURVE()
GEOMETRIC_REPRESENTATION_ITEM()
RATIONAL_B_SPLINE_CURVE((1.,1.00144521794474,1.00258258441777))
REPRESENTATION_ITEM('')
);
#2053=(
BOUNDED_CURVE()
B_SPLINE_CURVE(2,(#114360,#114361,#114362),.UNSPECIFIED.,.F.,.F.)
B_SPLINE_CURVE_WITH_KNOTS((3,3),(0.,1.),.UNSPECIFIED.)
CURVE()
GEOMETRIC_REPRESENTATION_ITEM()
RATIONAL_B_SPLINE_CURVE((1.00258258441775,1.00144521794473,1.))
REPRESENTATION_ITEM('')
);
#2054=(
BOUNDED_CURVE()
B_SPLINE_CURVE(2,(#114382,#114383,#114384),.UNSPECIFIED.,.F.,.F.)
B_SPLINE_CURVE_WITH_KNOTS((3,3),(0.,1.),.UNSPECIFIED.)
CURVE()
GEOMETRIC_REPRESENTATION_ITEM()
RATIONAL_B_SPLINE_CURVE((1.00258258441791,1.00144521794482,1.))
REPRESENTATION_ITEM('')
);
#2055=(
BOUNDED_CURVE()
B_SPLINE_CURVE(2,(#114388,#114389,#114390),.UNSPECIFIED.,.F.,.F.)
B_SPLINE_CURVE_WITH_KNOTS((3,3),(0.,1.),.UNSPECIFIED.)
CURVE()
GEOMETRIC_REPRESENTATION_ITEM()
RATIONAL_B_SPLINE_CURVE((1.,1.0014452179447,1.0025825844177))
REPRESENTATION_ITEM('')
);
#2056=(
BOUNDED_CURVE()
B_SPLINE_CURVE(2,(#114398,#114399,#114400),.UNSPECIFIED.,.F.,.F.)
B_SPLINE_CURVE_WITH_KNOTS((3,3),(0.,1.),.UNSPECIFIED.)
CURVE()
GEOMETRIC_REPRESENTATION_ITEM()
RATIONAL_B_SPLINE_CURVE((1.,1.00144521794472,1.00258258441775))
REPRESENTATION_ITEM('')
);
#2057=(
BOUNDED_CURVE()
B_SPLINE_CURVE(2,(#114404,#114405,#114406),.UNSPECIFIED.,.F.,.F.)
B_SPLINE_CURVE_WITH_KNOTS((3,3),(0.,1.),.UNSPECIFIED.)
CURVE()
GEOMETRIC_REPRESENTATION_ITEM()
RATIONAL_B_SPLINE_CURVE((1.0025825844176,1.00144521794464,1.))
REPRESENTATION_ITEM('')
);
#2058=(
BOUNDED_CURVE()
B_SPLINE_CURVE(2,(#114426,#114427,#114428),.UNSPECIFIED.,.F.,.F.)
B_SPLINE_CURVE_WITH_KNOTS((3,3),(0.,1.),.UNSPECIFIED.)
CURVE()
GEOMETRIC_REPRESENTATION_ITEM()
RATIONAL_B_SPLINE_CURVE((1.00258258441752,1.00144521794459,1.))
REPRESENTATION_ITEM('')
);
#2059=(
BOUNDED_CURVE()
B_SPLINE_CURVE(2,(#114432,#114433,#114434),.UNSPECIFIED.,.F.,.F.)
B_SPLINE_CURVE_WITH_KNOTS((3,3),(0.,1.),.UNSPECIFIED.)
CURVE()
GEOMETRIC_REPRESENTATION_ITEM()
RATIONAL_B_SPLINE_CURVE((1.,1.00144521794458,1.00258258441748))
REPRESENTATION_ITEM('')
);
#2060=(
BOUNDED_CURVE()
B_SPLINE_CURVE(2,(#114442,#114443,#114444),.UNSPECIFIED.,.F.,.F.)
B_SPLINE_CURVE_WITH_KNOTS((3,3),(0.,1.),.UNSPECIFIED.)
CURVE()
GEOMETRIC_REPRESENTATION_ITEM()
RATIONAL_B_SPLINE_CURVE((1.,1.00144521794464,1.0025825844176))
REPRESENTATION_ITEM('')
);
#2061=(
BOUNDED_CURVE()
B_SPLINE_CURVE(2,(#114448,#114449,#114450),.UNSPECIFIED.,.F.,.F.)
B_SPLINE_CURVE_WITH_KNOTS((3,3),(0.,1.),.UNSPECIFIED.)
CURVE()
GEOMETRIC_REPRESENTATION_ITEM()
RATIONAL_B_SPLINE_CURVE((1.00258258441764,1.00144521794466,1.))
REPRESENTATION_ITEM('')
);
#2062=(
BOUNDED_CURVE()
B_SPLINE_CURVE(2,(#114470,#114471,#114472),.UNSPECIFIED.,.F.,.F.)
B_SPLINE_CURVE_WITH_KNOTS((3,3),(0.,1.),.UNSPECIFIED.)
CURVE()
GEOMETRIC_REPRESENTATION_ITEM()
RATIONAL_B_SPLINE_CURVE((1.0025825844176,1.00144521794464,1.))
REPRESENTATION_ITEM('')
);
#2063=(
BOUNDED_CURVE()
B_SPLINE_CURVE(2,(#114476,#114477,#114478),.UNSPECIFIED.,.F.,.F.)
B_SPLINE_CURVE_WITH_KNOTS((3,3),(0.,1.),.UNSPECIFIED.)
CURVE()
GEOMETRIC_REPRESENTATION_ITEM()
RATIONAL_B_SPLINE_CURVE((1.,1.00144521794472,1.00258258441774))
REPRESENTATION_ITEM('')
);
#2064=(
BOUNDED_CURVE()
B_SPLINE_CURVE(2,(#114486,#114487,#114488),.UNSPECIFIED.,.F.,.F.)
B_SPLINE_CURVE_WITH_KNOTS((3,3),(0.,1.),.UNSPECIFIED.)
CURVE()
GEOMETRIC_REPRESENTATION_ITEM()
RATIONAL_B_SPLINE_CURVE((1.,1.00144521794464,1.0025825844176))
REPRESENTATION_ITEM('')
);
#2065=(
BOUNDED_CURVE()
B_SPLINE_CURVE(2,(#114492,#114493,#114494),.UNSPECIFIED.,.F.,.F.)
B_SPLINE_CURVE_WITH_KNOTS((3,3),(0.,1.),.UNSPECIFIED.)
CURVE()
GEOMETRIC_REPRESENTATION_ITEM()
RATIONAL_B_SPLINE_CURVE((1.00258258441761,1.00144521794465,1.))
REPRESENTATION_ITEM('')
);
#2066=(
BOUNDED_CURVE()
B_SPLINE_CURVE(2,(#114514,#114515,#114516),.UNSPECIFIED.,.F.,.F.)
B_SPLINE_CURVE_WITH_KNOTS((3,3),(0.,1.),.UNSPECIFIED.)
CURVE()
GEOMETRIC_REPRESENTATION_ITEM()
RATIONAL_B_SPLINE_CURVE((1.00258258441758,1.00144521794463,1.))
REPRESENTATION_ITEM('')
);
#2067=(
BOUNDED_CURVE()
B_SPLINE_CURVE(2,(#114520,#114521,#114522),.UNSPECIFIED.,.F.,.F.)
B_SPLINE_CURVE_WITH_KNOTS((3,3),(0.,1.),.UNSPECIFIED.)
CURVE()
GEOMETRIC_REPRESENTATION_ITEM()
RATIONAL_B_SPLINE_CURVE((1.,1.00144521794466,1.00258258441763))
REPRESENTATION_ITEM('')
);
#2068=(
BOUNDED_CURVE()
B_SPLINE_CURVE(2,(#115354,#115355,#115356),.UNSPECIFIED.,.F.,.F.)
B_SPLINE_CURVE_WITH_KNOTS((3,3),(0.,1.),.UNSPECIFIED.)
CURVE()
GEOMETRIC_REPRESENTATION_ITEM()
RATIONAL_B_SPLINE_CURVE((1.,1.0240596790033,1.040720598305))
REPRESENTATION_ITEM('')
);
#2069=(
BOUNDED_CURVE()
B_SPLINE_CURVE(2,(#115358,#115359,#115360),.UNSPECIFIED.,.F.,.F.)
B_SPLINE_CURVE_WITH_KNOTS((3,3),(0.,1.),.UNSPECIFIED.)
CURVE()
GEOMETRIC_REPRESENTATION_ITEM()
RATIONAL_B_SPLINE_CURVE((1.04072059830494,1.02405967900326,1.))
REPRESENTATION_ITEM('')
);
#2070=(
BOUNDED_CURVE()
B_SPLINE_CURVE(2,(#115370,#115371,#115372),.UNSPECIFIED.,.F.,.F.)
B_SPLINE_CURVE_WITH_KNOTS((3,3),(0.,1.),.UNSPECIFIED.)
CURVE()
GEOMETRIC_REPRESENTATION_ITEM()
RATIONAL_B_SPLINE_CURVE((1.04072059830491,1.02405967900324,1.))
REPRESENTATION_ITEM('')
);
#2071=(
BOUNDED_CURVE()
B_SPLINE_CURVE(2,(#115374,#115375,#115376),.UNSPECIFIED.,.F.,.F.)
B_SPLINE_CURVE_WITH_KNOTS((3,3),(0.,1.),.UNSPECIFIED.)
CURVE()
GEOMETRIC_REPRESENTATION_ITEM()
RATIONAL_B_SPLINE_CURVE((1.,1.02405967900325,1.04072059830493))
REPRESENTATION_ITEM('')
);
#2072=(
BOUNDED_CURVE()
B_SPLINE_CURVE(2,(#115398,#115399,#115400),.UNSPECIFIED.,.F.,.F.)
B_SPLINE_CURVE_WITH_KNOTS((3,3),(0.,1.),.UNSPECIFIED.)
CURVE()
GEOMETRIC_REPRESENTATION_ITEM()
RATIONAL_B_SPLINE_CURVE((1.,1.02405967900332,1.04072059830505))
REPRESENTATION_ITEM('')
);
#2073=(
BOUNDED_CURVE()
B_SPLINE_CURVE(2,(#115402,#115403,#115404),.UNSPECIFIED.,.F.,.F.)
B_SPLINE_CURVE_WITH_KNOTS((3,3),(0.,1.),.UNSPECIFIED.)
CURVE()
GEOMETRIC_REPRESENTATION_ITEM()
RATIONAL_B_SPLINE_CURVE((1.04072059830493,1.02405967900325,1.))
REPRESENTATION_ITEM('')
);
#2074=(
BOUNDED_CURVE()
B_SPLINE_CURVE(2,(#115414,#115415,#115416),.UNSPECIFIED.,.F.,.F.)
B_SPLINE_CURVE_WITH_KNOTS((3,3),(0.,1.),.UNSPECIFIED.)
CURVE()
GEOMETRIC_REPRESENTATION_ITEM()
RATIONAL_B_SPLINE_CURVE((1.04072059830498,1.02405967900328,1.))
REPRESENTATION_ITEM('')
);
#2075=(
BOUNDED_CURVE()
B_SPLINE_CURVE(2,(#115418,#115419,#115420),.UNSPECIFIED.,.F.,.F.)
B_SPLINE_CURVE_WITH_KNOTS((3,3),(0.,1.),.UNSPECIFIED.)
CURVE()
GEOMETRIC_REPRESENTATION_ITEM()
RATIONAL_B_SPLINE_CURVE((1.,1.02405967900324,1.04072059830492))
REPRESENTATION_ITEM('')
);
#2076=(
BOUNDED_CURVE()
B_SPLINE_CURVE(2,(#115442,#115443,#115444),.UNSPECIFIED.,.F.,.F.)
B_SPLINE_CURVE_WITH_KNOTS((3,3),(0.,1.),.UNSPECIFIED.)
CURVE()
GEOMETRIC_REPRESENTATION_ITEM()
RATIONAL_B_SPLINE_CURVE((1.,1.02405967900325,1.04072059830493))
REPRESENTATION_ITEM('')
);
#2077=(
BOUNDED_CURVE()
B_SPLINE_CURVE(2,(#115446,#115447,#115448),.UNSPECIFIED.,.F.,.F.)
B_SPLINE_CURVE_WITH_KNOTS((3,3),(0.,1.),.UNSPECIFIED.)
CURVE()
GEOMETRIC_REPRESENTATION_ITEM()
RATIONAL_B_SPLINE_CURVE((1.04072059830498,1.02405967900328,1.))
REPRESENTATION_ITEM('')
);
#2078=(
BOUNDED_CURVE()
B_SPLINE_CURVE(2,(#115458,#115459,#115460),.UNSPECIFIED.,.F.,.F.)
B_SPLINE_CURVE_WITH_KNOTS((3,3),(0.,1.),.UNSPECIFIED.)
CURVE()
GEOMETRIC_REPRESENTATION_ITEM()
RATIONAL_B_SPLINE_CURVE((1.04072059830497,1.02405967900327,1.))
REPRESENTATION_ITEM('')
);
#2079=(
BOUNDED_CURVE()
B_SPLINE_CURVE(2,(#115462,#115463,#115464),.UNSPECIFIED.,.F.,.F.)
B_SPLINE_CURVE_WITH_KNOTS((3,3),(0.,1.),.UNSPECIFIED.)
CURVE()
GEOMETRIC_REPRESENTATION_ITEM()
RATIONAL_B_SPLINE_CURVE((1.,1.02405967900329,1.040720598305))
REPRESENTATION_ITEM('')
);
#2080=(
BOUNDED_CURVE()
B_SPLINE_CURVE(2,(#115486,#115487,#115488),.UNSPECIFIED.,.F.,.F.)
B_SPLINE_CURVE_WITH_KNOTS((3,3),(0.,1.),.UNSPECIFIED.)
CURVE()
GEOMETRIC_REPRESENTATION_ITEM()
RATIONAL_B_SPLINE_CURVE((1.,1.02405967900328,1.04072059830497))
REPRESENTATION_ITEM('')
);
#2081=(
BOUNDED_CURVE()
B_SPLINE_CURVE(2,(#115490,#115491,#115492),.UNSPECIFIED.,.F.,.F.)
B_SPLINE_CURVE_WITH_KNOTS((3,3),(0.,1.),.UNSPECIFIED.)
CURVE()
GEOMETRIC_REPRESENTATION_ITEM()
RATIONAL_B_SPLINE_CURVE((1.04072059830498,1.02405967900328,1.))
REPRESENTATION_ITEM('')
);
#2082=(
BOUNDED_CURVE()
B_SPLINE_CURVE(2,(#115502,#115503,#115504),.UNSPECIFIED.,.F.,.F.)
B_SPLINE_CURVE_WITH_KNOTS((3,3),(0.,1.),.UNSPECIFIED.)
CURVE()
GEOMETRIC_REPRESENTATION_ITEM()
RATIONAL_B_SPLINE_CURVE((1.04072059830487,1.02405967900321,1.))
REPRESENTATION_ITEM('')
);
#2083=(
BOUNDED_CURVE()
B_SPLINE_CURVE(2,(#115506,#115507,#115508),.UNSPECIFIED.,.F.,.F.)
B_SPLINE_CURVE_WITH_KNOTS((3,3),(0.,1.),.UNSPECIFIED.)
CURVE()
GEOMETRIC_REPRESENTATION_ITEM()
RATIONAL_B_SPLINE_CURVE((1.,1.02405967900326,1.04072059830494))
REPRESENTATION_ITEM('')
);
#2084=(
BOUNDED_CURVE()
B_SPLINE_CURVE(2,(#115530,#115531,#115532),.UNSPECIFIED.,.F.,.F.)
B_SPLINE_CURVE_WITH_KNOTS((3,3),(0.,1.),.UNSPECIFIED.)
CURVE()
GEOMETRIC_REPRESENTATION_ITEM()
RATIONAL_B_SPLINE_CURVE((1.,1.02405967900329,1.040720598305))
REPRESENTATION_ITEM('')
);
#2085=(
BOUNDED_CURVE()
B_SPLINE_CURVE(2,(#115534,#115535,#115536),.UNSPECIFIED.,.F.,.F.)
B_SPLINE_CURVE_WITH_KNOTS((3,3),(0.,1.),.UNSPECIFIED.)
CURVE()
GEOMETRIC_REPRESENTATION_ITEM()
RATIONAL_B_SPLINE_CURVE((1.04072059830493,1.02405967900325,1.))
REPRESENTATION_ITEM('')
);
#2086=(
BOUNDED_CURVE()
B_SPLINE_CURVE(2,(#115546,#115547,#115548),.UNSPECIFIED.,.F.,.F.)
B_SPLINE_CURVE_WITH_KNOTS((3,3),(0.,1.),.UNSPECIFIED.)
CURVE()
GEOMETRIC_REPRESENTATION_ITEM()
RATIONAL_B_SPLINE_CURVE((1.04072059830491,1.02405967900324,1.))
REPRESENTATION_ITEM('')
);
#2087=(
BOUNDED_CURVE()
B_SPLINE_CURVE(2,(#115550,#115551,#115552),.UNSPECIFIED.,.F.,.F.)
B_SPLINE_CURVE_WITH_KNOTS((3,3),(0.,1.),.UNSPECIFIED.)
CURVE()
GEOMETRIC_REPRESENTATION_ITEM()
RATIONAL_B_SPLINE_CURVE((1.,1.02405967900329,1.040720598305))
REPRESENTATION_ITEM('')
);
#2088=(
BOUNDED_CURVE()
B_SPLINE_CURVE(2,(#115574,#115575,#115576),.UNSPECIFIED.,.F.,.F.)
B_SPLINE_CURVE_WITH_KNOTS((3,3),(0.,1.),.UNSPECIFIED.)
CURVE()
GEOMETRIC_REPRESENTATION_ITEM()
RATIONAL_B_SPLINE_CURVE((1.,1.02405967900326,1.04072059830495))
REPRESENTATION_ITEM('')
);
#2089=(
BOUNDED_CURVE()
B_SPLINE_CURVE(2,(#115578,#115579,#115580),.UNSPECIFIED.,.F.,.F.)
B_SPLINE_CURVE_WITH_KNOTS((3,3),(0.,1.),.UNSPECIFIED.)
CURVE()
GEOMETRIC_REPRESENTATION_ITEM()
RATIONAL_B_SPLINE_CURVE((1.04072059830499,1.02405967900329,1.))
REPRESENTATION_ITEM('')
);
#2090=(
BOUNDED_CURVE()
B_SPLINE_CURVE(2,(#115590,#115591,#115592),.UNSPECIFIED.,.F.,.F.)
B_SPLINE_CURVE_WITH_KNOTS((3,3),(0.,1.),.UNSPECIFIED.)
CURVE()
GEOMETRIC_REPRESENTATION_ITEM()
RATIONAL_B_SPLINE_CURVE((1.04072059830496,1.02405967900327,1.))
REPRESENTATION_ITEM('')
);
#2091=(
BOUNDED_CURVE()
B_SPLINE_CURVE(2,(#115594,#115595,#115596),.UNSPECIFIED.,.F.,.F.)
B_SPLINE_CURVE_WITH_KNOTS((3,3),(0.,1.),.UNSPECIFIED.)
CURVE()
GEOMETRIC_REPRESENTATION_ITEM()
RATIONAL_B_SPLINE_CURVE((1.,1.02405967900325,1.04072059830493))
REPRESENTATION_ITEM('')
);
#2092=(
BOUNDED_CURVE()
B_SPLINE_CURVE(2,(#115630,#115631,#115632),.UNSPECIFIED.,.F.,.F.)
B_SPLINE_CURVE_WITH_KNOTS((3,3),(0.,1.),.UNSPECIFIED.)
CURVE()
GEOMETRIC_REPRESENTATION_ITEM()
RATIONAL_B_SPLINE_CURVE((1.04072059830499,1.02405967900328,1.))
REPRESENTATION_ITEM('')
);
#2093=(
BOUNDED_CURVE()
B_SPLINE_CURVE(2,(#115636,#115637,#115638),.UNSPECIFIED.,.F.,.F.)
B_SPLINE_CURVE_WITH_KNOTS((3,3),(0.,1.),.UNSPECIFIED.)
CURVE()
GEOMETRIC_REPRESENTATION_ITEM()
RATIONAL_B_SPLINE_CURVE((1.,1.0240596790033,1.04072059830501))
REPRESENTATION_ITEM('')
);
#2094=(
BOUNDED_CURVE()
B_SPLINE_CURVE(2,(#115646,#115647,#115648),.UNSPECIFIED.,.F.,.F.)
B_SPLINE_CURVE_WITH_KNOTS((3,3),(0.,1.),.UNSPECIFIED.)
CURVE()
GEOMETRIC_REPRESENTATION_ITEM()
RATIONAL_B_SPLINE_CURVE((1.,1.02405967900324,1.04072059830491))
REPRESENTATION_ITEM('')
);
#2095=(
BOUNDED_CURVE()
B_SPLINE_CURVE(2,(#115652,#115653,#115654),.UNSPECIFIED.,.F.,.F.)
B_SPLINE_CURVE_WITH_KNOTS((3,3),(0.,1.),.UNSPECIFIED.)
CURVE()
GEOMETRIC_REPRESENTATION_ITEM()
RATIONAL_B_SPLINE_CURVE((1.04072059830495,1.02405967900326,1.))
REPRESENTATION_ITEM('')
);
#2096=(
BOUNDED_CURVE()
B_SPLINE_CURVE(2,(#115674,#115675,#115676),.UNSPECIFIED.,.F.,.F.)
B_SPLINE_CURVE_WITH_KNOTS((3,3),(0.,1.),.UNSPECIFIED.)
CURVE()
GEOMETRIC_REPRESENTATION_ITEM()
RATIONAL_B_SPLINE_CURVE((1.04072059830501,1.0240596790033,1.))
REPRESENTATION_ITEM('')
);
#2097=(
BOUNDED_CURVE()
B_SPLINE_CURVE(2,(#115680,#115681,#115682),.UNSPECIFIED.,.F.,.F.)
B_SPLINE_CURVE_WITH_KNOTS((3,3),(0.,1.),.UNSPECIFIED.)
CURVE()
GEOMETRIC_REPRESENTATION_ITEM()
RATIONAL_B_SPLINE_CURVE((1.,1.02405967900331,1.04072059830503))
REPRESENTATION_ITEM('')
);
#2098=(
BOUNDED_CURVE()
B_SPLINE_CURVE(2,(#115690,#115691,#115692),.UNSPECIFIED.,.F.,.F.)
B_SPLINE_CURVE_WITH_KNOTS((3,3),(0.,1.),.UNSPECIFIED.)
CURVE()
GEOMETRIC_REPRESENTATION_ITEM()
RATIONAL_B_SPLINE_CURVE((1.,1.02405967900326,1.04072059830495))
REPRESENTATION_ITEM('')
);
#2099=(
BOUNDED_CURVE()
B_SPLINE_CURVE(2,(#115696,#115697,#115698),.UNSPECIFIED.,.F.,.F.)
B_SPLINE_CURVE_WITH_KNOTS((3,3),(0.,1.),.UNSPECIFIED.)
CURVE()
GEOMETRIC_REPRESENTATION_ITEM()
RATIONAL_B_SPLINE_CURVE((1.04072059830497,1.02405967900327,1.))
REPRESENTATION_ITEM('')
);
#2100=(
BOUNDED_CURVE()
B_SPLINE_CURVE(2,(#115718,#115719,#115720),.UNSPECIFIED.,.F.,.F.)
B_SPLINE_CURVE_WITH_KNOTS((3,3),(0.,1.),.UNSPECIFIED.)
CURVE()
GEOMETRIC_REPRESENTATION_ITEM()
RATIONAL_B_SPLINE_CURVE((1.0407205983049,1.02405967900324,1.))
REPRESENTATION_ITEM('')
);
#2101=(
BOUNDED_CURVE()
B_SPLINE_CURVE(2,(#115724,#115725,#115726),.UNSPECIFIED.,.F.,.F.)
B_SPLINE_CURVE_WITH_KNOTS((3,3),(0.,1.),.UNSPECIFIED.)
CURVE()
GEOMETRIC_REPRESENTATION_ITEM()
RATIONAL_B_SPLINE_CURVE((1.,1.02405967900325,1.04072059830493))
REPRESENTATION_ITEM('')
);
#2102=(
BOUNDED_CURVE()
B_SPLINE_CURVE(2,(#115734,#115735,#115736),.UNSPECIFIED.,.F.,.F.)
B_SPLINE_CURVE_WITH_KNOTS((3,3),(0.,1.),.UNSPECIFIED.)
CURVE()
GEOMETRIC_REPRESENTATION_ITEM()
RATIONAL_B_SPLINE_CURVE((1.,1.02405967900322,1.04072059830488))
REPRESENTATION_ITEM('')
);
#2103=(
BOUNDED_CURVE()
B_SPLINE_CURVE(2,(#115740,#115741,#115742),.UNSPECIFIED.,.F.,.F.)
B_SPLINE_CURVE_WITH_KNOTS((3,3),(0.,1.),.UNSPECIFIED.)
CURVE()
GEOMETRIC_REPRESENTATION_ITEM()
RATIONAL_B_SPLINE_CURVE((1.04072059830488,1.02405967900322,1.))
REPRESENTATION_ITEM('')
);
#2104=(
BOUNDED_CURVE()
B_SPLINE_CURVE(2,(#115762,#115763,#115764),.UNSPECIFIED.,.F.,.F.)
B_SPLINE_CURVE_WITH_KNOTS((3,3),(0.,1.),.UNSPECIFIED.)
CURVE()
GEOMETRIC_REPRESENTATION_ITEM()
RATIONAL_B_SPLINE_CURVE((1.04072059830494,1.02405967900325,1.))
REPRESENTATION_ITEM('')
);
#2105=(
BOUNDED_CURVE()
B_SPLINE_CURVE(2,(#115768,#115769,#115770),.UNSPECIFIED.,.F.,.F.)
B_SPLINE_CURVE_WITH_KNOTS((3,3),(0.,1.),.UNSPECIFIED.)
CURVE()
GEOMETRIC_REPRESENTATION_ITEM()
RATIONAL_B_SPLINE_CURVE((1.,1.02405967900328,1.04072059830499))
REPRESENTATION_ITEM('')
);
#2106=(
BOUNDED_CURVE()
B_SPLINE_CURVE(2,(#115778,#115779,#115780),.UNSPECIFIED.,.F.,.F.)
B_SPLINE_CURVE_WITH_KNOTS((3,3),(0.,1.),.UNSPECIFIED.)
CURVE()
GEOMETRIC_REPRESENTATION_ITEM()
RATIONAL_B_SPLINE_CURVE((1.,1.02405967900323,1.0407205983049))
REPRESENTATION_ITEM('')
);
#2107=(
BOUNDED_CURVE()
B_SPLINE_CURVE(2,(#115784,#115785,#115786),.UNSPECIFIED.,.F.,.F.)
B_SPLINE_CURVE_WITH_KNOTS((3,3),(0.,1.),.UNSPECIFIED.)
CURVE()
GEOMETRIC_REPRESENTATION_ITEM()
RATIONAL_B_SPLINE_CURVE((1.0407205983049,1.02405967900323,1.))
REPRESENTATION_ITEM('')
);
#2108=(
BOUNDED_CURVE()
B_SPLINE_CURVE(2,(#115806,#115807,#115808),.UNSPECIFIED.,.F.,.F.)
B_SPLINE_CURVE_WITH_KNOTS((3,3),(0.,1.),.UNSPECIFIED.)
CURVE()
GEOMETRIC_REPRESENTATION_ITEM()
RATIONAL_B_SPLINE_CURVE((1.04072059830503,1.02405967900331,1.))
REPRESENTATION_ITEM('')
);
#2109=(
BOUNDED_CURVE()
B_SPLINE_CURVE(2,(#115812,#115813,#115814),.UNSPECIFIED.,.F.,.F.)
B_SPLINE_CURVE_WITH_KNOTS((3,3),(0.,1.),.UNSPECIFIED.)
CURVE()
GEOMETRIC_REPRESENTATION_ITEM()
RATIONAL_B_SPLINE_CURVE((1.,1.02405967900324,1.04072059830491))
REPRESENTATION_ITEM('')
);
#2110=(
BOUNDED_CURVE()
B_SPLINE_CURVE(2,(#115822,#115823,#115824),.UNSPECIFIED.,.F.,.F.)
B_SPLINE_CURVE_WITH_KNOTS((3,3),(0.,1.),.UNSPECIFIED.)
CURVE()
GEOMETRIC_REPRESENTATION_ITEM()
RATIONAL_B_SPLINE_CURVE((1.,1.0240596790033,1.04072059830501))
REPRESENTATION_ITEM('')
);
#2111=(
BOUNDED_CURVE()
B_SPLINE_CURVE(2,(#115828,#115829,#115830),.UNSPECIFIED.,.F.,.F.)
B_SPLINE_CURVE_WITH_KNOTS((3,3),(0.,1.),.UNSPECIFIED.)
CURVE()
GEOMETRIC_REPRESENTATION_ITEM()
RATIONAL_B_SPLINE_CURVE((1.04072059830503,1.02405967900331,1.))
REPRESENTATION_ITEM('')
);
#2112=(
BOUNDED_CURVE()
B_SPLINE_CURVE(2,(#115850,#115851,#115852),.UNSPECIFIED.,.F.,.F.)
B_SPLINE_CURVE_WITH_KNOTS((3,3),(0.,1.),.UNSPECIFIED.)
CURVE()
GEOMETRIC_REPRESENTATION_ITEM()
RATIONAL_B_SPLINE_CURVE((1.04072059830492,1.02405967900324,1.))
REPRESENTATION_ITEM('')
);
#2113=(
BOUNDED_CURVE()
B_SPLINE_CURVE(2,(#115856,#115857,#115858),.UNSPECIFIED.,.F.,.F.)
B_SPLINE_CURVE_WITH_KNOTS((3,3),(0.,1.),.UNSPECIFIED.)
CURVE()
GEOMETRIC_REPRESENTATION_ITEM()
RATIONAL_B_SPLINE_CURVE((1.,1.02405967900329,1.04072059830499))
REPRESENTATION_ITEM('')
);
#2114=(
BOUNDED_CURVE()
B_SPLINE_CURVE(2,(#115866,#115867,#115868),.UNSPECIFIED.,.F.,.F.)
B_SPLINE_CURVE_WITH_KNOTS((3,3),(0.,1.),.UNSPECIFIED.)
CURVE()
GEOMETRIC_REPRESENTATION_ITEM()
RATIONAL_B_SPLINE_CURVE((1.,1.02405967900322,1.04072059830488))
REPRESENTATION_ITEM('')
);
#2115=(
BOUNDED_CURVE()
B_SPLINE_CURVE(2,(#115869,#115870,#115871),.UNSPECIFIED.,.F.,.F.)
B_SPLINE_CURVE_WITH_KNOTS((3,3),(0.,1.),.UNSPECIFIED.)
CURVE()
GEOMETRIC_REPRESENTATION_ITEM()
RATIONAL_B_SPLINE_CURVE((1.0407205983049,1.02405967900323,1.))
REPRESENTATION_ITEM('')
);
#2116=(
BOUNDED_CURVE()
B_SPLINE_CURVE(3,(#133452,#133453,#133454,#133455),.UNSPECIFIED.,.F.,.F.)
B_SPLINE_CURVE_WITH_KNOTS((4,4),(0.,1.),.UNSPECIFIED.)
CURVE()
GEOMETRIC_REPRESENTATION_ITEM()
RATIONAL_B_SPLINE_CURVE((1.,1.,1.,1.))
REPRESENTATION_ITEM('')
);
#2117=(
BOUNDED_CURVE()
B_SPLINE_CURVE(3,(#133457,#133458,#133459,#133460,#133461,#133462,#133463,
#133464,#133465,#133466),.UNSPECIFIED.,.F.,.F.)
B_SPLINE_CURVE_WITH_KNOTS((4,3,3,4),(0.,0.681741118399325,0.783704020815719,
1.),.UNSPECIFIED.)
CURVE()
GEOMETRIC_REPRESENTATION_ITEM()
RATIONAL_B_SPLINE_CURVE((1.,1.,1.,1.,0.80473785412446,0.80473785412446,
1.,1.,1.,1.))
REPRESENTATION_ITEM('')
);
#2118=(
BOUNDED_CURVE()
B_SPLINE_CURVE(3,(#133468,#133469,#133470,#133471),.UNSPECIFIED.,.F.,.F.)
B_SPLINE_CURVE_WITH_KNOTS((4,4),(0.,1.),.UNSPECIFIED.)
CURVE()
GEOMETRIC_REPRESENTATION_ITEM()
RATIONAL_B_SPLINE_CURVE((1.,1.,1.,1.))
REPRESENTATION_ITEM('')
);
#2119=(
BOUNDED_CURVE()
B_SPLINE_CURVE(3,(#133473,#133474,#133475,#133476,#133477,#133478,#133479,
#133480,#133481,#133482),.UNSPECIFIED.,.F.,.F.)
B_SPLINE_CURVE_WITH_KNOTS((4,3,3,4),(0.,0.162340229824895,0.209888582281224,
1.),.UNSPECIFIED.)
CURVE()
GEOMETRIC_REPRESENTATION_ITEM()
RATIONAL_B_SPLINE_CURVE((1.,1.,1.,1.,0.804737854124366,0.804737854124366,
1.,1.,1.,1.))
REPRESENTATION_ITEM('')
);
#2120=(
BOUNDED_CURVE()
B_SPLINE_CURVE(3,(#133485,#133486,#133487,#133488),.UNSPECIFIED.,.F.,.F.)
B_SPLINE_CURVE_WITH_KNOTS((4,4),(0.,1.),.UNSPECIFIED.)
CURVE()
GEOMETRIC_REPRESENTATION_ITEM()
RATIONAL_B_SPLINE_CURVE((1.,1.,1.,1.))
REPRESENTATION_ITEM('')
);
#2121=(
BOUNDED_CURVE()
B_SPLINE_CURVE(3,(#133612,#133613,#133614,#133615,#133616,#133617,#133618,
#133619,#133620,#133621),.UNSPECIFIED.,.F.,.F.)
B_SPLINE_CURVE_WITH_KNOTS((4,3,3,4),(0.,0.162340229824895,0.209888582281224,
1.),.UNSPECIFIED.)
CURVE()
GEOMETRIC_REPRESENTATION_ITEM()
RATIONAL_B_SPLINE_CURVE((1.,1.,1.,1.,0.804737854124366,0.804737854124366,
1.,1.,1.,1.))
REPRESENTATION_ITEM('')
);
#2122=(
BOUNDED_CURVE()
B_SPLINE_CURVE(3,(#133624,#133625,#133626,#133627,#133628,#133629,#133630,
#133631,#133632,#133633),.UNSPECIFIED.,.F.,.F.)
B_SPLINE_CURVE_WITH_KNOTS((4,3,3,4),(0.,0.162340229824895,0.209888582281224,
1.),.UNSPECIFIED.)
CURVE()
GEOMETRIC_REPRESENTATION_ITEM()
RATIONAL_B_SPLINE_CURVE((1.,1.,1.,1.,0.804737854124366,0.804737854124366,
1.,1.,1.,1.))
REPRESENTATION_ITEM('')
);
#2123=(
BOUNDED_CURVE()
B_SPLINE_CURVE(3,(#133634,#133635,#133636,#133637),.UNSPECIFIED.,.F.,.F.)
B_SPLINE_CURVE_WITH_KNOTS((4,4),(0.,1.),.UNSPECIFIED.)
CURVE()
GEOMETRIC_REPRESENTATION_ITEM()
RATIONAL_B_SPLINE_CURVE((1.,1.,1.,1.))
REPRESENTATION_ITEM('')
);
#2124=(
BOUNDED_CURVE()
B_SPLINE_CURVE(3,(#133759,#133760,#133761,#133762,#133763,#133764,#133765,
#133766,#133767,#133768),.UNSPECIFIED.,.F.,.F.)
B_SPLINE_CURVE_WITH_KNOTS((4,3,3,4),(0.,0.681741118399325,0.783704020815719,
1.),.UNSPECIFIED.)
CURVE()
GEOMETRIC_REPRESENTATION_ITEM()
RATIONAL_B_SPLINE_CURVE((1.,1.,1.,1.,0.80473785412446,0.80473785412446,
1.,1.,1.,1.))
REPRESENTATION_ITEM('')
);
#2125=(
BOUNDED_CURVE()
B_SPLINE_CURVE(3,(#133769,#133770,#133771,#133772,#133773,#133774,#133775,
#133776,#133777,#133778),.UNSPECIFIED.,.F.,.F.)
B_SPLINE_CURVE_WITH_KNOTS((4,3,3,4),(0.,0.681741118399325,0.783704020815719,
1.),.UNSPECIFIED.)
CURVE()
GEOMETRIC_REPRESENTATION_ITEM()
RATIONAL_B_SPLINE_CURVE((1.,1.,1.,1.,0.80473785412446,0.80473785412446,
1.,1.,1.,1.))
REPRESENTATION_ITEM('')
);
#2126=(
BOUNDED_CURVE()
B_SPLINE_CURVE(3,(#133841,#133842,#133843,#133844,#133845,#133846,#133847,
#133848,#133849,#133850),.UNSPECIFIED.,.F.,.F.)
B_SPLINE_CURVE_WITH_KNOTS((4,3,3,4),(0.,0.216295979184281,0.318258881600675,
1.),.UNSPECIFIED.)
CURVE()
GEOMETRIC_REPRESENTATION_ITEM()
RATIONAL_B_SPLINE_CURVE((1.,1.,1.,1.,0.80473785412446,0.80473785412446,
1.,1.,1.,1.))
REPRESENTATION_ITEM('')
);
#2127=(
BOUNDED_CURVE()
B_SPLINE_CURVE(3,(#133855,#133856,#133857,#133858,#133859,#133860,#133861,
#133862,#133863,#133864),.UNSPECIFIED.,.F.,.F.)
B_SPLINE_CURVE_WITH_KNOTS((4,3,3,4),(0.,0.216295979184281,0.318258881600675,
1.),.UNSPECIFIED.)
CURVE()
GEOMETRIC_REPRESENTATION_ITEM()
RATIONAL_B_SPLINE_CURVE((1.,1.,1.,1.,0.80473785412446,0.80473785412446,
1.,1.,1.,1.))
REPRESENTATION_ITEM('')
);
#2128=(
BOUNDED_CURVE()
B_SPLINE_CURVE(3,(#133926,#133927,#133928,#133929,#133930,#133931,#133932,
#133933,#133934,#133935),.UNSPECIFIED.,.F.,.F.)
B_SPLINE_CURVE_WITH_KNOTS((4,3,3,4),(0.,0.216295979184281,0.318258881600675,
1.),.UNSPECIFIED.)
CURVE()
GEOMETRIC_REPRESENTATION_ITEM()
RATIONAL_B_SPLINE_CURVE((1.,1.,1.,1.,0.80473785412446,0.80473785412446,
1.,1.,1.,1.))
REPRESENTATION_ITEM('')
);
#2129=(
BOUNDED_CURVE()
B_SPLINE_CURVE(3,(#133995,#133996,#133997,#133998,#133999,#134000,#134001,
#134002,#134003,#134004),.UNSPECIFIED.,.F.,.F.)
B_SPLINE_CURVE_WITH_KNOTS((4,3,3,4),(0.,0.790111417718776,0.837659770175105,
1.),.UNSPECIFIED.)
CURVE()
GEOMETRIC_REPRESENTATION_ITEM()
RATIONAL_B_SPLINE_CURVE((1.,1.,1.,1.,0.804737854124366,0.804737854124366,
1.,1.,1.,1.))
REPRESENTATION_ITEM('')
);
#2130=(
BOUNDED_CURVE()
B_SPLINE_CURVE(3,(#134009,#134010,#134011,#134012,#134013,#134014,#134015,
#134016,#134017,#134018),.UNSPECIFIED.,.F.,.F.)
B_SPLINE_CURVE_WITH_KNOTS((4,3,3,4),(0.,0.790111417718776,0.837659770175105,
1.),.UNSPECIFIED.)
CURVE()
GEOMETRIC_REPRESENTATION_ITEM()
RATIONAL_B_SPLINE_CURVE((1.,1.,1.,1.,0.804737854124366,0.804737854124366,
1.,1.,1.,1.))
REPRESENTATION_ITEM('')
);
#2131=(
BOUNDED_CURVE()
B_SPLINE_CURVE(3,(#134080,#134081,#134082,#134083,#134084,#134085,#134086,
#134087,#134088,#134089),.UNSPECIFIED.,.F.,.F.)
B_SPLINE_CURVE_WITH_KNOTS((4,3,3,4),(0.,0.790111417718776,0.837659770175105,
1.),.UNSPECIFIED.)
CURVE()
GEOMETRIC_REPRESENTATION_ITEM()
RATIONAL_B_SPLINE_CURVE((1.,1.,1.,1.,0.804737854124366,0.804737854124366,
1.,1.,1.,1.))
REPRESENTATION_ITEM('')
);
#2132=(
BOUNDED_CURVE()
B_SPLINE_CURVE(3,(#134101,#134102,#134103,#134104),.UNSPECIFIED.,.F.,.F.)
B_SPLINE_CURVE_WITH_KNOTS((4,4),(0.,1.),.UNSPECIFIED.)
CURVE()
GEOMETRIC_REPRESENTATION_ITEM()
RATIONAL_B_SPLINE_CURVE((1.,1.,1.,1.))
REPRESENTATION_ITEM('')
);
#2133=(
BOUNDED_CURVE()
B_SPLINE_CURVE(3,(#134105,#134106,#134107,#134108),.UNSPECIFIED.,.F.,.F.)
B_SPLINE_CURVE_WITH_KNOTS((4,4),(0.,1.),.UNSPECIFIED.)
CURVE()
GEOMETRIC_REPRESENTATION_ITEM()
RATIONAL_B_SPLINE_CURVE((1.,1.,1.,1.))
REPRESENTATION_ITEM('')
);
#2134=(
BOUNDED_CURVE()
B_SPLINE_CURVE(3,(#134191,#134192,#134193,#134194),.UNSPECIFIED.,.F.,.F.)
B_SPLINE_CURVE_WITH_KNOTS((4,4),(0.,1.),.UNSPECIFIED.)
CURVE()
GEOMETRIC_REPRESENTATION_ITEM()
RATIONAL_B_SPLINE_CURVE((1.,1.,1.,1.))
REPRESENTATION_ITEM('')
);
#2135=(
BOUNDED_CURVE()
B_SPLINE_CURVE(3,(#134196,#134197,#134198,#134199),.UNSPECIFIED.,.F.,.F.)
B_SPLINE_CURVE_WITH_KNOTS((4,4),(0.,1.),.UNSPECIFIED.)
CURVE()
GEOMETRIC_REPRESENTATION_ITEM()
RATIONAL_B_SPLINE_CURVE((1.,1.,1.,1.))
REPRESENTATION_ITEM('')
);
#2136=SURFACE_OF_LINEAR_EXTRUSION('',#4039,#33023);
#2137=SURFACE_OF_LINEAR_EXTRUSION('',#4041,#33025);
#2138=SURFACE_OF_LINEAR_EXTRUSION('',#4044,#33028);
#2139=SURFACE_OF_LINEAR_EXTRUSION('',#4047,#33031);
#2140=SURFACE_OF_LINEAR_EXTRUSION('',#4049,#33033);
#2141=SURFACE_OF_LINEAR_EXTRUSION('',#4052,#33035);
#2142=SURFACE_OF_LINEAR_EXTRUSION('',#4055,#33038);
#2143=SURFACE_OF_LINEAR_EXTRUSION('',#4057,#33041);
#2144=SURFACE_OF_LINEAR_EXTRUSION('',#4059,#33043);
#2145=SURFACE_OF_LINEAR_EXTRUSION('',#4062,#33045);
#2146=SURFACE_OF_LINEAR_EXTRUSION('',#4065,#33046);
#2147=SURFACE_OF_LINEAR_EXTRUSION('',#4070,#33052);
#2148=SURFACE_OF_LINEAR_EXTRUSION('',#4073,#33055);
#2149=SURFACE_OF_LINEAR_EXTRUSION('',#4077,#33059);
#2150=SURFACE_OF_LINEAR_EXTRUSION('',#4080,#33062);
#2151=SURFACE_OF_LINEAR_EXTRUSION('',#4087,#33069);
#2152=SURFACE_OF_LINEAR_EXTRUSION('',#4090,#33072);
#2153=SURFACE_OF_LINEAR_EXTRUSION('',#4094,#33076);
#2154=SURFACE_OF_LINEAR_EXTRUSION('',#4097,#33079);
#2155=SURFACE_OF_LINEAR_EXTRUSION('',#4120,#33098);
#2156=SURFACE_OF_LINEAR_EXTRUSION('',#4153,#34106);
#2157=SURFACE_OF_LINEAR_EXTRUSION('',#4155,#34108);
#2158=SURFACE_OF_LINEAR_EXTRUSION('',#4157,#34110);
#2159=SURFACE_OF_LINEAR_EXTRUSION('',#4159,#34112);
#2160=SURFACE_OF_LINEAR_EXTRUSION('',#4161,#34114);
#2161=SURFACE_OF_LINEAR_EXTRUSION('',#4163,#34116);
#2162=SURFACE_OF_LINEAR_EXTRUSION('',#4165,#34120);
#2163=SURFACE_OF_LINEAR_EXTRUSION('',#4167,#34122);
#2164=SURFACE_OF_LINEAR_EXTRUSION('',#4169,#34124);
#2165=SURFACE_OF_LINEAR_EXTRUSION('',#4171,#34126);
#2166=SURFACE_OF_LINEAR_EXTRUSION('',#4173,#34127);
#2167=SURFACE_OF_LINEAR_EXTRUSION('',#4185,#34132);
#2168=SURFACE_OF_LINEAR_EXTRUSION('',#4186,#34134);
#2169=SURFACE_OF_LINEAR_EXTRUSION('',#4187,#34136);
#2170=SURFACE_OF_LINEAR_EXTRUSION('',#4188,#34138);
#2171=SURFACE_OF_LINEAR_EXTRUSION('',#4189,#34140);
#2172=SURFACE_OF_LINEAR_EXTRUSION('',#4190,#34142);
#2173=SURFACE_OF_LINEAR_EXTRUSION('',#4191,#34144);
#2174=SURFACE_OF_LINEAR_EXTRUSION('',#4192,#34146);
#2175=SURFACE_OF_LINEAR_EXTRUSION('',#4193,#34148);
#2176=SURFACE_OF_LINEAR_EXTRUSION('',#4194,#34150);
#2177=SURFACE_OF_LINEAR_EXTRUSION('',#4195,#34152);
#2178=SURFACE_OF_LINEAR_EXTRUSION('',#4198,#34155);
#2179=SURFACE_OF_LINEAR_EXTRUSION('',#4212,#34158);
#2180=SURFACE_OF_LINEAR_EXTRUSION('',#4214,#34160);
#2181=SURFACE_OF_LINEAR_EXTRUSION('',#4216,#34162);
#2182=SURFACE_OF_LINEAR_EXTRUSION('',#4218,#34164);
#2183=SURFACE_OF_LINEAR_EXTRUSION('',#4220,#34166);
#2184=SURFACE_OF_LINEAR_EXTRUSION('',#4222,#34168);
#2185=SURFACE_OF_LINEAR_EXTRUSION('',#4224,#34170);
#2186=SURFACE_OF_LINEAR_EXTRUSION('',#4226,#34171);
#2187=SURFACE_OF_LINEAR_EXTRUSION('',#4231,#34174);
#2188=SURFACE_OF_LINEAR_EXTRUSION('',#4232,#34175);
#2189=SURFACE_OF_LINEAR_EXTRUSION('',#4233,#34177);
#2190=SURFACE_OF_LINEAR_EXTRUSION('',#4234,#34178);
#2191=SURFACE_OF_LINEAR_EXTRUSION('',#4237,#34181);
#2192=SURFACE_OF_LINEAR_EXTRUSION('',#4270,#34183);
#2193=SURFACE_OF_LINEAR_EXTRUSION('',#4272,#34185);
#2194=SURFACE_OF_LINEAR_EXTRUSION('',#4274,#34187);
#2195=SURFACE_OF_LINEAR_EXTRUSION('',#4276,#34189);
#2196=SURFACE_OF_LINEAR_EXTRUSION('',#4278,#34191);
#2197=SURFACE_OF_LINEAR_EXTRUSION('',#4280,#34193);
#2198=SURFACE_OF_LINEAR_EXTRUSION('',#4282,#34195);
#2199=SURFACE_OF_LINEAR_EXTRUSION('',#4284,#34197);
#2200=SURFACE_OF_LINEAR_EXTRUSION('',#4286,#34199);
#2201=SURFACE_OF_LINEAR_EXTRUSION('',#4288,#34201);
#2202=SURFACE_OF_LINEAR_EXTRUSION('',#4290,#34203);
#2203=SURFACE_OF_LINEAR_EXTRUSION('',#4292,#34205);
#2204=SURFACE_OF_LINEAR_EXTRUSION('',#4294,#34207);
#2205=SURFACE_OF_LINEAR_EXTRUSION('',#4296,#34209);
#2206=SURFACE_OF_LINEAR_EXTRUSION('',#4298,#34210);
#2207=SURFACE_OF_LINEAR_EXTRUSION('',#4315,#34213);
#2208=SURFACE_OF_LINEAR_EXTRUSION('',#4316,#34215);
#2209=SURFACE_OF_LINEAR_EXTRUSION('',#4317,#34217);
#2210=SURFACE_OF_LINEAR_EXTRUSION('',#4318,#34219);
#2211=SURFACE_OF_LINEAR_EXTRUSION('',#4319,#34221);
#2212=SURFACE_OF_LINEAR_EXTRUSION('',#4320,#34223);
#2213=SURFACE_OF_LINEAR_EXTRUSION('',#4321,#34225);
#2214=SURFACE_OF_LINEAR_EXTRUSION('',#4322,#34226);
#2215=SURFACE_OF_LINEAR_EXTRUSION('',#4323,#34229);
#2216=SURFACE_OF_LINEAR_EXTRUSION('',#4324,#34231);
#2217=SURFACE_OF_LINEAR_EXTRUSION('',#4325,#34233);
#2218=SURFACE_OF_LINEAR_EXTRUSION('',#4326,#34235);
#2219=SURFACE_OF_LINEAR_EXTRUSION('',#4327,#34237);
#2220=SURFACE_OF_LINEAR_EXTRUSION('',#4328,#34239);
#2221=SURFACE_OF_LINEAR_EXTRUSION('',#4329,#34241);
#2222=SURFACE_OF_LINEAR_EXTRUSION('',#4330,#34242);
#2223=SURFACE_OF_LINEAR_EXTRUSION('',#4352,#34270);
#2224=SURFACE_OF_LINEAR_EXTRUSION('',#4354,#34272);
#2225=SURFACE_OF_LINEAR_EXTRUSION('',#4356,#34274);
#2226=SURFACE_OF_LINEAR_EXTRUSION('',#4358,#34276);
#2227=SURFACE_OF_LINEAR_EXTRUSION('',#4360,#34278);
#2228=SURFACE_OF_LINEAR_EXTRUSION('',#4362,#34280);
#2229=SURFACE_OF_LINEAR_EXTRUSION('',#4364,#34282);
#2230=SURFACE_OF_LINEAR_EXTRUSION('',#4366,#34283);
#2231=SURFACE_OF_LINEAR_EXTRUSION('',#4375,#34289);
#2232=SURFACE_OF_LINEAR_EXTRUSION('',#4376,#34291);
#2233=SURFACE_OF_LINEAR_EXTRUSION('',#4377,#34293);
#2234=SURFACE_OF_LINEAR_EXTRUSION('',#4378,#34295);
#2235=SURFACE_OF_LINEAR_EXTRUSION('',#4379,#34297);
#2236=SURFACE_OF_LINEAR_EXTRUSION('',#4380,#34299);
#2237=SURFACE_OF_LINEAR_EXTRUSION('',#4381,#34301);
#2238=SURFACE_OF_LINEAR_EXTRUSION('',#4382,#34302);
#2239=SURFACE_OF_LINEAR_EXTRUSION('',#4417,#34458);
#2240=SURFACE_OF_LINEAR_EXTRUSION('',#4418,#34460);
#2241=SURFACE_OF_LINEAR_EXTRUSION('',#4419,#34462);
#2242=SURFACE_OF_LINEAR_EXTRUSION('',#4420,#34464);
#2243=SURFACE_OF_LINEAR_EXTRUSION('',#4421,#34466);
#2244=SURFACE_OF_LINEAR_EXTRUSION('',#4422,#34468);
#2245=SURFACE_OF_LINEAR_EXTRUSION('',#4423,#34470);
#2246=SURFACE_OF_LINEAR_EXTRUSION('',#4424,#34473);
#2247=SURFACE_OF_LINEAR_EXTRUSION('',#4425,#34475);
#2248=SURFACE_OF_LINEAR_EXTRUSION('',#4426,#34477);
#2249=SURFACE_OF_LINEAR_EXTRUSION('',#4427,#34482);
#2250=SURFACE_OF_LINEAR_EXTRUSION('',#4428,#34484);
#2251=SURFACE_OF_LINEAR_EXTRUSION('',#4429,#34485);
#2252=SURFACE_OF_LINEAR_EXTRUSION('',#4430,#34491);
#2253=SURFACE_OF_LINEAR_EXTRUSION('',#4431,#34493);
#2254=SURFACE_OF_LINEAR_EXTRUSION('',#4432,#34495);
#2255=SURFACE_OF_LINEAR_EXTRUSION('',#4433,#34496);
#2256=SURFACE_OF_LINEAR_EXTRUSION('',#4457,#34594);
#2257=SURFACE_OF_LINEAR_EXTRUSION('',#4459,#34596);
#2258=SURFACE_OF_LINEAR_EXTRUSION('',#4461,#34598);
#2259=SURFACE_OF_LINEAR_EXTRUSION('',#4463,#34600);
#2260=SURFACE_OF_LINEAR_EXTRUSION('',#4465,#34602);
#2261=SURFACE_OF_LINEAR_EXTRUSION('',#4467,#34604);
#2262=SURFACE_OF_LINEAR_EXTRUSION('',#4469,#34608);
#2263=SURFACE_OF_LINEAR_EXTRUSION('',#4471,#34610);
#2264=SURFACE_OF_LINEAR_EXTRUSION('',#4473,#34612);
#2265=SURFACE_OF_LINEAR_EXTRUSION('',#4475,#34614);
#2266=SURFACE_OF_LINEAR_EXTRUSION('',#4477,#34615);
#2267=SURFACE_OF_LINEAR_EXTRUSION('',#4489,#34620);
#2268=SURFACE_OF_LINEAR_EXTRUSION('',#4490,#34622);
#2269=SURFACE_OF_LINEAR_EXTRUSION('',#4491,#34624);
#2270=SURFACE_OF_LINEAR_EXTRUSION('',#4492,#34626);
#2271=SURFACE_OF_LINEAR_EXTRUSION('',#4493,#34628);
#2272=SURFACE_OF_LINEAR_EXTRUSION('',#4494,#34630);
#2273=SURFACE_OF_LINEAR_EXTRUSION('',#4495,#34632);
#2274=SURFACE_OF_LINEAR_EXTRUSION('',#4496,#34634);
#2275=SURFACE_OF_LINEAR_EXTRUSION('',#4497,#34636);
#2276=SURFACE_OF_LINEAR_EXTRUSION('',#4498,#34638);
#2277=SURFACE_OF_LINEAR_EXTRUSION('',#4499,#34640);
#2278=SURFACE_OF_LINEAR_EXTRUSION('',#4517,#34652);
#2279=SURFACE_OF_LINEAR_EXTRUSION('',#4519,#34654);
#2280=SURFACE_OF_LINEAR_EXTRUSION('',#4521,#34656);
#2281=SURFACE_OF_LINEAR_EXTRUSION('',#4523,#34658);
#2282=SURFACE_OF_LINEAR_EXTRUSION('',#4525,#34660);
#2283=SURFACE_OF_LINEAR_EXTRUSION('',#4527,#34662);
#2284=SURFACE_OF_LINEAR_EXTRUSION('',#4529,#34664);
#2285=SURFACE_OF_LINEAR_EXTRUSION('',#4531,#34665);
#2286=SURFACE_OF_LINEAR_EXTRUSION('',#4540,#34671);
#2287=SURFACE_OF_LINEAR_EXTRUSION('',#4541,#34673);
#2288=SURFACE_OF_LINEAR_EXTRUSION('',#4542,#34675);
#2289=SURFACE_OF_LINEAR_EXTRUSION('',#4543,#34677);
#2290=SURFACE_OF_LINEAR_EXTRUSION('',#4544,#34679);
#2291=SURFACE_OF_LINEAR_EXTRUSION('',#4545,#34681);
#2292=SURFACE_OF_LINEAR_EXTRUSION('',#4546,#34683);
#2293=SURFACE_OF_LINEAR_EXTRUSION('',#4547,#34684);
#2294=SURFACE_OF_LINEAR_EXTRUSION('',#4571,#34694);
#2295=SURFACE_OF_LINEAR_EXTRUSION('',#4573,#34696);
#2296=SURFACE_OF_LINEAR_EXTRUSION('',#4575,#34698);
#2297=SURFACE_OF_LINEAR_EXTRUSION('',#4577,#34700);
#2298=SURFACE_OF_LINEAR_EXTRUSION('',#4579,#34702);
#2299=SURFACE_OF_LINEAR_EXTRUSION('',#4581,#34704);
#2300=SURFACE_OF_LINEAR_EXTRUSION('',#4583,#34708);
#2301=SURFACE_OF_LINEAR_EXTRUSION('',#4585,#34710);
#2302=SURFACE_OF_LINEAR_EXTRUSION('',#4587,#34712);
#2303=SURFACE_OF_LINEAR_EXTRUSION('',#4589,#34714);
#2304=SURFACE_OF_LINEAR_EXTRUSION('',#4591,#34715);
#2305=SURFACE_OF_LINEAR_EXTRUSION('',#4603,#34720);
#2306=SURFACE_OF_LINEAR_EXTRUSION('',#4604,#34722);
#2307=SURFACE_OF_LINEAR_EXTRUSION('',#4605,#34724);
#2308=SURFACE_OF_LINEAR_EXTRUSION('',#4606,#34726);
#2309=SURFACE_OF_LINEAR_EXTRUSION('',#4607,#34728);
#2310=SURFACE_OF_LINEAR_EXTRUSION('',#4608,#34730);
#2311=SURFACE_OF_LINEAR_EXTRUSION('',#4609,#34732);
#2312=SURFACE_OF_LINEAR_EXTRUSION('',#4610,#34734);
#2313=SURFACE_OF_LINEAR_EXTRUSION('',#4611,#34736);
#2314=SURFACE_OF_LINEAR_EXTRUSION('',#4612,#34738);
#2315=SURFACE_OF_LINEAR_EXTRUSION('',#4613,#34740);
#2316=SURFACE_OF_LINEAR_EXTRUSION('',#4631,#34791);
#2317=SURFACE_OF_LINEAR_EXTRUSION('',#4633,#34793);
#2318=SURFACE_OF_LINEAR_EXTRUSION('',#4635,#34795);
#2319=SURFACE_OF_LINEAR_EXTRUSION('',#4637,#34797);
#2320=SURFACE_OF_LINEAR_EXTRUSION('',#4639,#34799);
#2321=SURFACE_OF_LINEAR_EXTRUSION('',#4641,#34801);
#2322=SURFACE_OF_LINEAR_EXTRUSION('',#4643,#34803);
#2323=SURFACE_OF_LINEAR_EXTRUSION('',#4645,#34804);
#2324=SURFACE_OF_LINEAR_EXTRUSION('',#4654,#34810);
#2325=SURFACE_OF_LINEAR_EXTRUSION('',#4655,#34812);
#2326=SURFACE_OF_LINEAR_EXTRUSION('',#4656,#34814);
#2327=SURFACE_OF_LINEAR_EXTRUSION('',#4657,#34816);
#2328=SURFACE_OF_LINEAR_EXTRUSION('',#4658,#34818);
#2329=SURFACE_OF_LINEAR_EXTRUSION('',#4659,#34820);
#2330=SURFACE_OF_LINEAR_EXTRUSION('',#4660,#34822);
#2331=SURFACE_OF_LINEAR_EXTRUSION('',#4661,#34823);
#2332=SURFACE_OF_LINEAR_EXTRUSION('',#2122,#39775);
#2333=SURFACE_OF_LINEAR_EXTRUSION('',#2125,#39777);
#2334=SURFACE_OF_LINEAR_EXTRUSION('',#2128,#39780);
#2335=SURFACE_OF_LINEAR_EXTRUSION('',#2131,#39783);
#2336=INVISIBILITY((#4782));
#2337=OVER_RIDING_STYLED_ITEM('',(#4989),#18997,#4781);
#2338=OVER_RIDING_STYLED_ITEM('',(#4990),#18998,#4781);
#2339=OVER_RIDING_STYLED_ITEM('',(#4991),#18999,#4781);
#2340=OVER_RIDING_STYLED_ITEM('',(#4992),#19000,#4781);
#2341=OVER_RIDING_STYLED_ITEM('',(#4993),#19001,#4781);
#2342=OVER_RIDING_STYLED_ITEM('',(#4994),#19002,#4781);
#2343=OVER_RIDING_STYLED_ITEM('',(#4995),#19005,#4781);
#2344=OVER_RIDING_STYLED_ITEM('',(#4996),#19006,#4781);
#2345=OVER_RIDING_STYLED_ITEM('',(#4997),#19007,#4781);
#2346=OVER_RIDING_STYLED_ITEM('',(#4998),#19008,#4781);
#2347=OVER_RIDING_STYLED_ITEM('',(#4999),#19009,#4781);
#2348=OVER_RIDING_STYLED_ITEM('',(#5000),#19010,#4781);
#2349=OVER_RIDING_STYLED_ITEM('',(#5001),#19011,#4781);
#2350=OVER_RIDING_STYLED_ITEM('',(#5002),#19012,#4781);
#2351=OVER_RIDING_STYLED_ITEM('',(#5003),#19013,#4781);
#2352=OVER_RIDING_STYLED_ITEM('',(#5004),#19014,#4781);
#2353=OVER_RIDING_STYLED_ITEM('',(#5022),#19788,#4798);
#2354=OVER_RIDING_STYLED_ITEM('',(#5023),#19789,#4798);
#2355=OVER_RIDING_STYLED_ITEM('',(#5051),#20449,#4825);
#2356=OVER_RIDING_STYLED_ITEM('',(#5052),#20450,#4825);
#2357=OVER_RIDING_STYLED_ITEM('',(#5053),#20451,#4825);
#2358=OVER_RIDING_STYLED_ITEM('',(#5054),#20452,#4825);
#2359=OVER_RIDING_STYLED_ITEM('',(#5055),#20453,#4825);
#2360=OVER_RIDING_STYLED_ITEM('',(#5056),#20454,#4825);
#2361=OVER_RIDING_STYLED_ITEM('',(#5057),#20455,#4825);
#2362=OVER_RIDING_STYLED_ITEM('',(#5058),#20456,#4825);
#2363=OVER_RIDING_STYLED_ITEM('',(#5059),#20457,#4825);
#2364=OVER_RIDING_STYLED_ITEM('',(#5060),#20458,#4825);
#2365=OVER_RIDING_STYLED_ITEM('',(#5061),#20459,#4825);
#2366=OVER_RIDING_STYLED_ITEM('',(#5062),#20460,#4825);
#2367=OVER_RIDING_STYLED_ITEM('',(#5063),#20461,#4825);
#2368=OVER_RIDING_STYLED_ITEM('',(#5064),#20462,#4825);
#2369=OVER_RIDING_STYLED_ITEM('',(#5065),#20463,#4825);
#2370=OVER_RIDING_STYLED_ITEM('',(#5066),#20464,#4825);
#2371=OVER_RIDING_STYLED_ITEM('',(#5068),#20465,#4826);
#2372=OVER_RIDING_STYLED_ITEM('',(#5069),#20466,#4826);
#2373=OVER_RIDING_STYLED_ITEM('',(#5070),#20467,#4826);
#2374=OVER_RIDING_STYLED_ITEM('',(#5071),#20468,#4826);
#2375=OVER_RIDING_STYLED_ITEM('',(#5072),#20469,#4826);
#2376=OVER_RIDING_STYLED_ITEM('',(#5073),#20470,#4826);
#2377=OVER_RIDING_STYLED_ITEM('',(#5074),#20471,#4826);
#2378=OVER_RIDING_STYLED_ITEM('',(#5076),#20472,#4827);
#2379=OVER_RIDING_STYLED_ITEM('',(#5077),#20473,#4827);
#2380=OVER_RIDING_STYLED_ITEM('',(#5078),#20474,#4827);
#2381=OVER_RIDING_STYLED_ITEM('',(#5079),#20475,#4827);
#2382=OVER_RIDING_STYLED_ITEM('',(#5080),#20476,#4827);
#2383=OVER_RIDING_STYLED_ITEM('',(#5081),#20477,#4827);
#2384=OVER_RIDING_STYLED_ITEM('',(#5082),#20478,#4827);
#2385=OVER_RIDING_STYLED_ITEM('',(#5084),#20479,#4828);
#2386=OVER_RIDING_STYLED_ITEM('',(#5085),#20480,#4828);
#2387=OVER_RIDING_STYLED_ITEM('',(#5086),#20481,#4828);
#2388=OVER_RIDING_STYLED_ITEM('',(#5087),#20482,#4828);
#2389=OVER_RIDING_STYLED_ITEM('',(#5088),#20483,#4828);
#2390=OVER_RIDING_STYLED_ITEM('',(#5089),#20484,#4828);
#2391=OVER_RIDING_STYLED_ITEM('',(#5090),#20485,#4828);
#2392=OVER_RIDING_STYLED_ITEM('',(#5091),#20486,#4828);
#2393=OVER_RIDING_STYLED_ITEM('',(#5121),#20655,#4857);
#2394=OVER_RIDING_STYLED_ITEM('',(#5122),#20656,#4857);
#2395=OVER_RIDING_STYLED_ITEM('',(#5123),#20657,#4857);
#2396=OVER_RIDING_STYLED_ITEM('',(#5124),#20658,#4857);
#2397=OVER_RIDING_STYLED_ITEM('',(#5125),#20659,#4857);
#2398=OVER_RIDING_STYLED_ITEM('',(#5126),#20660,#4857);
#2399=OVER_RIDING_STYLED_ITEM('',(#5127),#20661,#4857);
#2400=OVER_RIDING_STYLED_ITEM('',(#5128),#20662,#4857);
#2401=OVER_RIDING_STYLED_ITEM('',(#5129),#20663,#4857);
#2402=OVER_RIDING_STYLED_ITEM('',(#5130),#20664,#4857);
#2403=OVER_RIDING_STYLED_ITEM('',(#5131),#20665,#4857);
#2404=OVER_RIDING_STYLED_ITEM('',(#5132),#20666,#4857);
#2405=OVER_RIDING_STYLED_ITEM('',(#5133),#20667,#4857);
#2406=OVER_RIDING_STYLED_ITEM('',(#5134),#20668,#4857);
#2407=OVER_RIDING_STYLED_ITEM('',(#5135),#20669,#4857);
#2408=OVER_RIDING_STYLED_ITEM('',(#5136),#20670,#4857);
#2409=OVER_RIDING_STYLED_ITEM('',(#5137),#20671,#4857);
#2410=OVER_RIDING_STYLED_ITEM('',(#5138),#20672,#4857);
#2411=OVER_RIDING_STYLED_ITEM('',(#5139),#20673,#4857);
#2412=OVER_RIDING_STYLED_ITEM('',(#5140),#20674,#4857);
#2413=OVER_RIDING_STYLED_ITEM('',(#5141),#20675,#4857);
#2414=OVER_RIDING_STYLED_ITEM('',(#5142),#20676,#4857);
#2415=OVER_RIDING_STYLED_ITEM('',(#5143),#20677,#4857);
#2416=OVER_RIDING_STYLED_ITEM('',(#5144),#20678,#4857);
#2417=OVER_RIDING_STYLED_ITEM('',(#5145),#20679,#4857);
#2418=OVER_RIDING_STYLED_ITEM('',(#5146),#20680,#4857);
#2419=OVER_RIDING_STYLED_ITEM('',(#5147),#20681,#4857);
#2420=OVER_RIDING_STYLED_ITEM('',(#5148),#20682,#4857);
#2421=OVER_RIDING_STYLED_ITEM('',(#5149),#20683,#4857);
#2422=OVER_RIDING_STYLED_ITEM('',(#5150),#20684,#4857);
#2423=OVER_RIDING_STYLED_ITEM('',(#5151),#20685,#4857);
#2424=OVER_RIDING_STYLED_ITEM('',(#5152),#20686,#4857);
#2425=OVER_RIDING_STYLED_ITEM('',(#5153),#20687,#4857);
#2426=OVER_RIDING_STYLED_ITEM('',(#5154),#20688,#4857);
#2427=OVER_RIDING_STYLED_ITEM('',(#5155),#20689,#4857);
#2428=OVER_RIDING_STYLED_ITEM('',(#5156),#20690,#4857);
#2429=OVER_RIDING_STYLED_ITEM('',(#5157),#20691,#4857);
#2430=OVER_RIDING_STYLED_ITEM('',(#5158),#20692,#4857);
#2431=OVER_RIDING_STYLED_ITEM('',(#5159),#20693,#4857);
#2432=OVER_RIDING_STYLED_ITEM('',(#5160),#20694,#4857);
#2433=OVER_RIDING_STYLED_ITEM('',(#5161),#20695,#4857);
#2434=OVER_RIDING_STYLED_ITEM('',(#5162),#20696,#4857);
#2435=OVER_RIDING_STYLED_ITEM('',(#5163),#20697,#4857);
#2436=OVER_RIDING_STYLED_ITEM('',(#5164),#20698,#4857);
#2437=OVER_RIDING_STYLED_ITEM('',(#5165),#20699,#4857);
#2438=OVER_RIDING_STYLED_ITEM('',(#5166),#20700,#4857);
#2439=OVER_RIDING_STYLED_ITEM('',(#5167),#20701,#4857);
#2440=OVER_RIDING_STYLED_ITEM('',(#5168),#20702,#4857);
#2441=OVER_RIDING_STYLED_ITEM('',(#5169),#20703,#4857);
#2442=OVER_RIDING_STYLED_ITEM('',(#5170),#20704,#4857);
#2443=OVER_RIDING_STYLED_ITEM('',(#5171),#20705,#4857);
#2444=OVER_RIDING_STYLED_ITEM('',(#5172),#20706,#4857);
#2445=OVER_RIDING_STYLED_ITEM('',(#5173),#20707,#4857);
#2446=OVER_RIDING_STYLED_ITEM('',(#5174),#20708,#4857);
#2447=OVER_RIDING_STYLED_ITEM('',(#5175),#20709,#4857);
#2448=OVER_RIDING_STYLED_ITEM('',(#5176),#20710,#4857);
#2449=OVER_RIDING_STYLED_ITEM('',(#5177),#20711,#4857);
#2450=OVER_RIDING_STYLED_ITEM('',(#5178),#20712,#4857);
#2451=OVER_RIDING_STYLED_ITEM('',(#5179),#20713,#4857);
#2452=OVER_RIDING_STYLED_ITEM('',(#5180),#20714,#4857);
#2453=OVER_RIDING_STYLED_ITEM('',(#5181),#20715,#4857);
#2454=OVER_RIDING_STYLED_ITEM('',(#5182),#20716,#4857);
#2455=OVER_RIDING_STYLED_ITEM('',(#5183),#20717,#4857);
#2456=OVER_RIDING_STYLED_ITEM('',(#5184),#20718,#4857);
#2457=OVER_RIDING_STYLED_ITEM('',(#5185),#20719,#4857);
#2458=OVER_RIDING_STYLED_ITEM('',(#5186),#20720,#4857);
#2459=OVER_RIDING_STYLED_ITEM('',(#5187),#20721,#4857);
#2460=OVER_RIDING_STYLED_ITEM('',(#5188),#20722,#4857);
#2461=OVER_RIDING_STYLED_ITEM('',(#5189),#20723,#4857);
#2462=OVER_RIDING_STYLED_ITEM('',(#5190),#20724,#4857);
#2463=OVER_RIDING_STYLED_ITEM('',(#5191),#20725,#4857);
#2464=OVER_RIDING_STYLED_ITEM('',(#5192),#20726,#4857);
#2465=OVER_RIDING_STYLED_ITEM('',(#5193),#20727,#4857);
#2466=OVER_RIDING_STYLED_ITEM('',(#5194),#20728,#4857);
#2467=OVER_RIDING_STYLED_ITEM('',(#5195),#20729,#4857);
#2468=OVER_RIDING_STYLED_ITEM('',(#5196),#20730,#4857);
#2469=OVER_RIDING_STYLED_ITEM('',(#5197),#20731,#4857);
#2470=OVER_RIDING_STYLED_ITEM('',(#5198),#20732,#4857);
#2471=OVER_RIDING_STYLED_ITEM('',(#5199),#20733,#4857);
#2472=OVER_RIDING_STYLED_ITEM('',(#5200),#20734,#4857);
#2473=OVER_RIDING_STYLED_ITEM('',(#5201),#20735,#4857);
#2474=OVER_RIDING_STYLED_ITEM('',(#5202),#20736,#4857);
#2475=OVER_RIDING_STYLED_ITEM('',(#5203),#20737,#4857);
#2476=OVER_RIDING_STYLED_ITEM('',(#5204),#20738,#4857);
#2477=OVER_RIDING_STYLED_ITEM('',(#5205),#20739,#4857);
#2478=OVER_RIDING_STYLED_ITEM('',(#5206),#20740,#4857);
#2479=OVER_RIDING_STYLED_ITEM('',(#5207),#20741,#4857);
#2480=OVER_RIDING_STYLED_ITEM('',(#5208),#20742,#4857);
#2481=OVER_RIDING_STYLED_ITEM('',(#5209),#20743,#4857);
#2482=OVER_RIDING_STYLED_ITEM('',(#5210),#20744,#4857);
#2483=OVER_RIDING_STYLED_ITEM('',(#5211),#20745,#4857);
#2484=OVER_RIDING_STYLED_ITEM('',(#5212),#20746,#4857);
#2485=OVER_RIDING_STYLED_ITEM('',(#5213),#20747,#4857);
#2486=OVER_RIDING_STYLED_ITEM('',(#5214),#20748,#4857);
#2487=OVER_RIDING_STYLED_ITEM('',(#5215),#20749,#4857);
#2488=OVER_RIDING_STYLED_ITEM('',(#5216),#20750,#4857);
#2489=OVER_RIDING_STYLED_ITEM('',(#5217),#20751,#4857);
#2490=OVER_RIDING_STYLED_ITEM('',(#5218),#20752,#4857);
#2491=OVER_RIDING_STYLED_ITEM('',(#5219),#20753,#4857);
#2492=OVER_RIDING_STYLED_ITEM('',(#5220),#20754,#4857);
#2493=OVER_RIDING_STYLED_ITEM('',(#5221),#20755,#4857);
#2494=OVER_RIDING_STYLED_ITEM('',(#5222),#20756,#4857);
#2495=OVER_RIDING_STYLED_ITEM('',(#5223),#20757,#4857);
#2496=OVER_RIDING_STYLED_ITEM('',(#5224),#20758,#4857);
#2497=OVER_RIDING_STYLED_ITEM('',(#5225),#20759,#4857);
#2498=OVER_RIDING_STYLED_ITEM('',(#5226),#20760,#4857);
#2499=OVER_RIDING_STYLED_ITEM('',(#5227),#20761,#4857);
#2500=OVER_RIDING_STYLED_ITEM('',(#5228),#20762,#4857);
#2501=OVER_RIDING_STYLED_ITEM('',(#5229),#20763,#4857);
#2502=OVER_RIDING_STYLED_ITEM('',(#5230),#20764,#4857);
#2503=OVER_RIDING_STYLED_ITEM('',(#5231),#20765,#4857);
#2504=OVER_RIDING_STYLED_ITEM('',(#5232),#20766,#4857);
#2505=OVER_RIDING_STYLED_ITEM('',(#5233),#20767,#4857);
#2506=OVER_RIDING_STYLED_ITEM('',(#5234),#20768,#4857);
#2507=OVER_RIDING_STYLED_ITEM('',(#5235),#20769,#4857);
#2508=OVER_RIDING_STYLED_ITEM('',(#5236),#20770,#4857);
#2509=OVER_RIDING_STYLED_ITEM('',(#5237),#20771,#4857);
#2510=OVER_RIDING_STYLED_ITEM('',(#5238),#20772,#4857);
#2511=OVER_RIDING_STYLED_ITEM('',(#5239),#20773,#4857);
#2512=OVER_RIDING_STYLED_ITEM('',(#5240),#20774,#4857);
#2513=OVER_RIDING_STYLED_ITEM('',(#5241),#20775,#4857);
#2514=OVER_RIDING_STYLED_ITEM('',(#5242),#20776,#4857);
#2515=OVER_RIDING_STYLED_ITEM('',(#5243),#20777,#4857);
#2516=OVER_RIDING_STYLED_ITEM('',(#5244),#20778,#4857);
#2517=OVER_RIDING_STYLED_ITEM('',(#5246),#20779,#4858);
#2518=OVER_RIDING_STYLED_ITEM('',(#5247),#20780,#4858);
#2519=OVER_RIDING_STYLED_ITEM('',(#5248),#20781,#4858);
#2520=OVER_RIDING_STYLED_ITEM('',(#5249),#20782,#4858);
#2521=OVER_RIDING_STYLED_ITEM('',(#5250),#20783,#4858);
#2522=OVER_RIDING_STYLED_ITEM('',(#5251),#20784,#4858);
#2523=OVER_RIDING_STYLED_ITEM('',(#5252),#20785,#4858);
#2524=OVER_RIDING_STYLED_ITEM('',(#5253),#20786,#4858);
#2525=OVER_RIDING_STYLED_ITEM('',(#5254),#20787,#4858);
#2526=OVER_RIDING_STYLED_ITEM('',(#5255),#20788,#4858);
#2527=OVER_RIDING_STYLED_ITEM('',(#5256),#20789,#4858);
#2528=OVER_RIDING_STYLED_ITEM('',(#5257),#20790,#4858);
#2529=OVER_RIDING_STYLED_ITEM('',(#5258),#20791,#4858);
#2530=OVER_RIDING_STYLED_ITEM('',(#5259),#20792,#4858);
#2531=OVER_RIDING_STYLED_ITEM('',(#5260),#20793,#4858);
#2532=OVER_RIDING_STYLED_ITEM('',(#5261),#20794,#4858);
#2533=OVER_RIDING_STYLED_ITEM('',(#5262),#20795,#4858);
#2534=OVER_RIDING_STYLED_ITEM('',(#5263),#20796,#4858);
#2535=OVER_RIDING_STYLED_ITEM('',(#5264),#20797,#4858);
#2536=OVER_RIDING_STYLED_ITEM('',(#5265),#20798,#4858);
#2537=OVER_RIDING_STYLED_ITEM('',(#5266),#20799,#4858);
#2538=OVER_RIDING_STYLED_ITEM('',(#5267),#20800,#4858);
#2539=OVER_RIDING_STYLED_ITEM('',(#5268),#20801,#4858);
#2540=OVER_RIDING_STYLED_ITEM('',(#5269),#20802,#4858);
#2541=OVER_RIDING_STYLED_ITEM('',(#5270),#20803,#4858);
#2542=OVER_RIDING_STYLED_ITEM('',(#5271),#20804,#4858);
#2543=OVER_RIDING_STYLED_ITEM('',(#5272),#20805,#4858);
#2544=OVER_RIDING_STYLED_ITEM('',(#5273),#20806,#4858);
#2545=OVER_RIDING_STYLED_ITEM('',(#5274),#20807,#4858);
#2546=OVER_RIDING_STYLED_ITEM('',(#5275),#20808,#4858);
#2547=OVER_RIDING_STYLED_ITEM('',(#5276),#20809,#4858);
#2548=OVER_RIDING_STYLED_ITEM('',(#5277),#20810,#4858);
#2549=OVER_RIDING_STYLED_ITEM('',(#5278),#20811,#4858);
#2550=OVER_RIDING_STYLED_ITEM('',(#5279),#20812,#4858);
#2551=OVER_RIDING_STYLED_ITEM('',(#5280),#20813,#4858);
#2552=OVER_RIDING_STYLED_ITEM('',(#5281),#20814,#4858);
#2553=OVER_RIDING_STYLED_ITEM('',(#5282),#20815,#4858);
#2554=OVER_RIDING_STYLED_ITEM('',(#5283),#20816,#4858);
#2555=OVER_RIDING_STYLED_ITEM('',(#5284),#20817,#4858);
#2556=OVER_RIDING_STYLED_ITEM('',(#5285),#20818,#4858);
#2557=OVER_RIDING_STYLED_ITEM('',(#5286),#20819,#4858);
#2558=OVER_RIDING_STYLED_ITEM('',(#5287),#20820,#4858);
#2559=OVER_RIDING_STYLED_ITEM('',(#5288),#20821,#4858);
#2560=OVER_RIDING_STYLED_ITEM('',(#5289),#20822,#4858);
#2561=OVER_RIDING_STYLED_ITEM('',(#5290),#20823,#4858);
#2562=OVER_RIDING_STYLED_ITEM('',(#5291),#20824,#4858);
#2563=OVER_RIDING_STYLED_ITEM('',(#5292),#20825,#4858);
#2564=OVER_RIDING_STYLED_ITEM('',(#5293),#20826,#4858);
#2565=OVER_RIDING_STYLED_ITEM('',(#5294),#20827,#4858);
#2566=OVER_RIDING_STYLED_ITEM('',(#5295),#20828,#4858);
#2567=OVER_RIDING_STYLED_ITEM('',(#5296),#20829,#4858);
#2568=OVER_RIDING_STYLED_ITEM('',(#5297),#20830,#4858);
#2569=OVER_RIDING_STYLED_ITEM('',(#5298),#20831,#4858);
#2570=OVER_RIDING_STYLED_ITEM('',(#5299),#20832,#4858);
#2571=OVER_RIDING_STYLED_ITEM('',(#5300),#20833,#4858);
#2572=OVER_RIDING_STYLED_ITEM('',(#5301),#20834,#4858);
#2573=OVER_RIDING_STYLED_ITEM('',(#5302),#20835,#4858);
#2574=OVER_RIDING_STYLED_ITEM('',(#5303),#20836,#4858);
#2575=OVER_RIDING_STYLED_ITEM('',(#5304),#20837,#4858);
#2576=OVER_RIDING_STYLED_ITEM('',(#5305),#20838,#4858);
#2577=OVER_RIDING_STYLED_ITEM('',(#5306),#20839,#4858);
#2578=OVER_RIDING_STYLED_ITEM('',(#5307),#20840,#4858);
#2579=OVER_RIDING_STYLED_ITEM('',(#5308),#20841,#4858);
#2580=OVER_RIDING_STYLED_ITEM('',(#5309),#20842,#4858);
#2581=OVER_RIDING_STYLED_ITEM('',(#5310),#20843,#4858);
#2582=OVER_RIDING_STYLED_ITEM('',(#5311),#20844,#4858);
#2583=OVER_RIDING_STYLED_ITEM('',(#5312),#20845,#4858);
#2584=OVER_RIDING_STYLED_ITEM('',(#5313),#20846,#4858);
#2585=OVER_RIDING_STYLED_ITEM('',(#5314),#20847,#4858);
#2586=OVER_RIDING_STYLED_ITEM('',(#5315),#20848,#4858);
#2587=OVER_RIDING_STYLED_ITEM('',(#5316),#20849,#4858);
#2588=OVER_RIDING_STYLED_ITEM('',(#5317),#20850,#4858);
#2589=OVER_RIDING_STYLED_ITEM('',(#5318),#20851,#4858);
#2590=OVER_RIDING_STYLED_ITEM('',(#5319),#20852,#4858);
#2591=OVER_RIDING_STYLED_ITEM('',(#5320),#20853,#4858);
#2592=OVER_RIDING_STYLED_ITEM('',(#5321),#20854,#4858);
#2593=OVER_RIDING_STYLED_ITEM('',(#5322),#20855,#4858);
#2594=OVER_RIDING_STYLED_ITEM('',(#5323),#20856,#4858);
#2595=OVER_RIDING_STYLED_ITEM('',(#5324),#20857,#4858);
#2596=OVER_RIDING_STYLED_ITEM('',(#5325),#20858,#4858);
#2597=OVER_RIDING_STYLED_ITEM('',(#5326),#20859,#4858);
#2598=OVER_RIDING_STYLED_ITEM('',(#5327),#20860,#4858);
#2599=OVER_RIDING_STYLED_ITEM('',(#5328),#20861,#4858);
#2600=OVER_RIDING_STYLED_ITEM('',(#5329),#20862,#4858);
#2601=OVER_RIDING_STYLED_ITEM('',(#5330),#20863,#4858);
#2602=OVER_RIDING_STYLED_ITEM('',(#5331),#20864,#4858);
#2603=OVER_RIDING_STYLED_ITEM('',(#5332),#20865,#4858);
#2604=OVER_RIDING_STYLED_ITEM('',(#5333),#20866,#4858);
#2605=OVER_RIDING_STYLED_ITEM('',(#5334),#20867,#4858);
#2606=OVER_RIDING_STYLED_ITEM('',(#5335),#20868,#4858);
#2607=OVER_RIDING_STYLED_ITEM('',(#5336),#20869,#4858);
#2608=OVER_RIDING_STYLED_ITEM('',(#5337),#20870,#4858);
#2609=OVER_RIDING_STYLED_ITEM('',(#5338),#20871,#4858);
#2610=OVER_RIDING_STYLED_ITEM('',(#5339),#20872,#4858);
#2611=OVER_RIDING_STYLED_ITEM('',(#5340),#20873,#4858);
#2612=OVER_RIDING_STYLED_ITEM('',(#5341),#20874,#4858);
#2613=OVER_RIDING_STYLED_ITEM('',(#5342),#20875,#4858);
#2614=OVER_RIDING_STYLED_ITEM('',(#5343),#20876,#4858);
#2615=OVER_RIDING_STYLED_ITEM('',(#5344),#20877,#4858);
#2616=OVER_RIDING_STYLED_ITEM('',(#5345),#20878,#4858);
#2617=OVER_RIDING_STYLED_ITEM('',(#5346),#20879,#4858);
#2618=OVER_RIDING_STYLED_ITEM('',(#5347),#20880,#4858);
#2619=OVER_RIDING_STYLED_ITEM('',(#5348),#20881,#4858);
#2620=OVER_RIDING_STYLED_ITEM('',(#5349),#20882,#4858);
#2621=OVER_RIDING_STYLED_ITEM('',(#5350),#20883,#4858);
#2622=OVER_RIDING_STYLED_ITEM('',(#5351),#20884,#4858);
#2623=OVER_RIDING_STYLED_ITEM('',(#5352),#20885,#4858);
#2624=OVER_RIDING_STYLED_ITEM('',(#5353),#20886,#4858);
#2625=OVER_RIDING_STYLED_ITEM('',(#5354),#20887,#4858);
#2626=OVER_RIDING_STYLED_ITEM('',(#5355),#20888,#4858);
#2627=OVER_RIDING_STYLED_ITEM('',(#5356),#20889,#4858);
#2628=OVER_RIDING_STYLED_ITEM('',(#5357),#20890,#4858);
#2629=OVER_RIDING_STYLED_ITEM('',(#5358),#20891,#4858);
#2630=OVER_RIDING_STYLED_ITEM('',(#5359),#20892,#4858);
#2631=OVER_RIDING_STYLED_ITEM('',(#5360),#20893,#4858);
#2632=OVER_RIDING_STYLED_ITEM('',(#5361),#20894,#4858);
#2633=OVER_RIDING_STYLED_ITEM('',(#5362),#20895,#4858);
#2634=OVER_RIDING_STYLED_ITEM('',(#5363),#20896,#4858);
#2635=OVER_RIDING_STYLED_ITEM('',(#5364),#20897,#4858);
#2636=OVER_RIDING_STYLED_ITEM('',(#5365),#20898,#4858);
#2637=OVER_RIDING_STYLED_ITEM('',(#5366),#20899,#4858);
#2638=OVER_RIDING_STYLED_ITEM('',(#5367),#20900,#4858);
#2639=OVER_RIDING_STYLED_ITEM('',(#5368),#20901,#4858);
#2640=OVER_RIDING_STYLED_ITEM('',(#5369),#20902,#4858);
#2641=OVER_RIDING_STYLED_ITEM('',(#5370),#20903,#4858);
#2642=OVER_RIDING_STYLED_ITEM('',(#5371),#20904,#4858);
#2643=OVER_RIDING_STYLED_ITEM('',(#5372),#20905,#4858);
#2644=OVER_RIDING_STYLED_ITEM('',(#5373),#20906,#4858);
#2645=OVER_RIDING_STYLED_ITEM('',(#5374),#20907,#4858);
#2646=OVER_RIDING_STYLED_ITEM('',(#5375),#20908,#4858);
#2647=OVER_RIDING_STYLED_ITEM('',(#5376),#20909,#4858);
#2648=OVER_RIDING_STYLED_ITEM('',(#5377),#20910,#4858);
#2649=OVER_RIDING_STYLED_ITEM('',(#5378),#20911,#4858);
#2650=OVER_RIDING_STYLED_ITEM('',(#5379),#20912,#4858);
#2651=OVER_RIDING_STYLED_ITEM('',(#5380),#20913,#4858);
#2652=OVER_RIDING_STYLED_ITEM('',(#5381),#20914,#4858);
#2653=OVER_RIDING_STYLED_ITEM('',(#5382),#20915,#4858);
#2654=OVER_RIDING_STYLED_ITEM('',(#5383),#20916,#4858);
#2655=OVER_RIDING_STYLED_ITEM('',(#5384),#20917,#4858);
#2656=OVER_RIDING_STYLED_ITEM('',(#5385),#20918,#4858);
#2657=OVER_RIDING_STYLED_ITEM('',(#5386),#20919,#4858);
#2658=OVER_RIDING_STYLED_ITEM('',(#5388),#20920,#4859);
#2659=OVER_RIDING_STYLED_ITEM('',(#5389),#20921,#4859);
#2660=OVER_RIDING_STYLED_ITEM('',(#5390),#20922,#4859);
#2661=OVER_RIDING_STYLED_ITEM('',(#5391),#20923,#4859);
#2662=OVER_RIDING_STYLED_ITEM('',(#5392),#20924,#4859);
#2663=OVER_RIDING_STYLED_ITEM('',(#5393),#20925,#4859);
#2664=OVER_RIDING_STYLED_ITEM('',(#5394),#20926,#4859);
#2665=OVER_RIDING_STYLED_ITEM('',(#5395),#20927,#4859);
#2666=OVER_RIDING_STYLED_ITEM('',(#5396),#20928,#4859);
#2667=OVER_RIDING_STYLED_ITEM('',(#5397),#20929,#4859);
#2668=OVER_RIDING_STYLED_ITEM('',(#5398),#20930,#4859);
#2669=OVER_RIDING_STYLED_ITEM('',(#5399),#20931,#4859);
#2670=OVER_RIDING_STYLED_ITEM('',(#5400),#20932,#4859);
#2671=OVER_RIDING_STYLED_ITEM('',(#5401),#20933,#4859);
#2672=OVER_RIDING_STYLED_ITEM('',(#5402),#20934,#4859);
#2673=OVER_RIDING_STYLED_ITEM('',(#5403),#20935,#4859);
#2674=OVER_RIDING_STYLED_ITEM('',(#5404),#20936,#4859);
#2675=OVER_RIDING_STYLED_ITEM('',(#5405),#20937,#4859);
#2676=OVER_RIDING_STYLED_ITEM('',(#5406),#20938,#4859);
#2677=OVER_RIDING_STYLED_ITEM('',(#5407),#20939,#4859);
#2678=OVER_RIDING_STYLED_ITEM('',(#5408),#20940,#4859);
#2679=OVER_RIDING_STYLED_ITEM('',(#5409),#20941,#4859);
#2680=OVER_RIDING_STYLED_ITEM('',(#5410),#20942,#4859);
#2681=OVER_RIDING_STYLED_ITEM('',(#5411),#20943,#4859);
#2682=OVER_RIDING_STYLED_ITEM('',(#5412),#20944,#4859);
#2683=OVER_RIDING_STYLED_ITEM('',(#5413),#20945,#4859);
#2684=OVER_RIDING_STYLED_ITEM('',(#5414),#20946,#4859);
#2685=OVER_RIDING_STYLED_ITEM('',(#5415),#20947,#4859);
#2686=OVER_RIDING_STYLED_ITEM('',(#5416),#20948,#4859);
#2687=OVER_RIDING_STYLED_ITEM('',(#5417),#20949,#4859);
#2688=OVER_RIDING_STYLED_ITEM('',(#5418),#20950,#4859);
#2689=OVER_RIDING_STYLED_ITEM('',(#5419),#20951,#4859);
#2690=OVER_RIDING_STYLED_ITEM('',(#5420),#20952,#4859);
#2691=OVER_RIDING_STYLED_ITEM('',(#5421),#20953,#4859);
#2692=OVER_RIDING_STYLED_ITEM('',(#5422),#20954,#4859);
#2693=OVER_RIDING_STYLED_ITEM('',(#5423),#20955,#4859);
#2694=OVER_RIDING_STYLED_ITEM('',(#5424),#20956,#4859);
#2695=OVER_RIDING_STYLED_ITEM('',(#5425),#20957,#4859);
#2696=OVER_RIDING_STYLED_ITEM('',(#5426),#20958,#4859);
#2697=OVER_RIDING_STYLED_ITEM('',(#5427),#20959,#4859);
#2698=OVER_RIDING_STYLED_ITEM('',(#5428),#20960,#4859);
#2699=OVER_RIDING_STYLED_ITEM('',(#5429),#20961,#4859);
#2700=OVER_RIDING_STYLED_ITEM('',(#5430),#20962,#4859);
#2701=OVER_RIDING_STYLED_ITEM('',(#5431),#20963,#4859);
#2702=OVER_RIDING_STYLED_ITEM('',(#5432),#20964,#4859);
#2703=OVER_RIDING_STYLED_ITEM('',(#5433),#20965,#4859);
#2704=OVER_RIDING_STYLED_ITEM('',(#5434),#20966,#4859);
#2705=OVER_RIDING_STYLED_ITEM('',(#5435),#20967,#4859);
#2706=OVER_RIDING_STYLED_ITEM('',(#5436),#20968,#4859);
#2707=OVER_RIDING_STYLED_ITEM('',(#5437),#20969,#4859);
#2708=OVER_RIDING_STYLED_ITEM('',(#5438),#20970,#4859);
#2709=OVER_RIDING_STYLED_ITEM('',(#5439),#20971,#4859);
#2710=OVER_RIDING_STYLED_ITEM('',(#5440),#20972,#4859);
#2711=OVER_RIDING_STYLED_ITEM('',(#5441),#20973,#4859);
#2712=OVER_RIDING_STYLED_ITEM('',(#5442),#20974,#4859);
#2713=OVER_RIDING_STYLED_ITEM('',(#5443),#20975,#4859);
#2714=OVER_RIDING_STYLED_ITEM('',(#5444),#20976,#4859);
#2715=OVER_RIDING_STYLED_ITEM('',(#5445),#20977,#4859);
#2716=OVER_RIDING_STYLED_ITEM('',(#5446),#20978,#4859);
#2717=OVER_RIDING_STYLED_ITEM('',(#5447),#20979,#4859);
#2718=OVER_RIDING_STYLED_ITEM('',(#5448),#20980,#4859);
#2719=OVER_RIDING_STYLED_ITEM('',(#5449),#20981,#4859);
#2720=OVER_RIDING_STYLED_ITEM('',(#5450),#20982,#4859);
#2721=OVER_RIDING_STYLED_ITEM('',(#5451),#20983,#4859);
#2722=OVER_RIDING_STYLED_ITEM('',(#5452),#20984,#4859);
#2723=OVER_RIDING_STYLED_ITEM('',(#5453),#20985,#4859);
#2724=OVER_RIDING_STYLED_ITEM('',(#5454),#20986,#4859);
#2725=OVER_RIDING_STYLED_ITEM('',(#5455),#20987,#4859);
#2726=OVER_RIDING_STYLED_ITEM('',(#5456),#20988,#4859);
#2727=OVER_RIDING_STYLED_ITEM('',(#5457),#20989,#4859);
#2728=OVER_RIDING_STYLED_ITEM('',(#5458),#20990,#4859);
#2729=OVER_RIDING_STYLED_ITEM('',(#5459),#20991,#4859);
#2730=OVER_RIDING_STYLED_ITEM('',(#5460),#20992,#4859);
#2731=OVER_RIDING_STYLED_ITEM('',(#5461),#20993,#4859);
#2732=OVER_RIDING_STYLED_ITEM('',(#5462),#20994,#4859);
#2733=OVER_RIDING_STYLED_ITEM('',(#5463),#20995,#4859);
#2734=OVER_RIDING_STYLED_ITEM('',(#5464),#20996,#4859);
#2735=OVER_RIDING_STYLED_ITEM('',(#5465),#20997,#4859);
#2736=OVER_RIDING_STYLED_ITEM('',(#5466),#20998,#4859);
#2737=OVER_RIDING_STYLED_ITEM('',(#5467),#20999,#4859);
#2738=OVER_RIDING_STYLED_ITEM('',(#5468),#21000,#4859);
#2739=OVER_RIDING_STYLED_ITEM('',(#5469),#21001,#4859);
#2740=OVER_RIDING_STYLED_ITEM('',(#5470),#21002,#4859);
#2741=OVER_RIDING_STYLED_ITEM('',(#5471),#21003,#4859);
#2742=OVER_RIDING_STYLED_ITEM('',(#5472),#21004,#4859);
#2743=OVER_RIDING_STYLED_ITEM('',(#5473),#21005,#4859);
#2744=OVER_RIDING_STYLED_ITEM('',(#5474),#21006,#4859);
#2745=OVER_RIDING_STYLED_ITEM('',(#5475),#21007,#4859);
#2746=OVER_RIDING_STYLED_ITEM('',(#5476),#21008,#4859);
#2747=OVER_RIDING_STYLED_ITEM('',(#5477),#21009,#4859);
#2748=OVER_RIDING_STYLED_ITEM('',(#5478),#21010,#4859);
#2749=OVER_RIDING_STYLED_ITEM('',(#5479),#21011,#4859);
#2750=OVER_RIDING_STYLED_ITEM('',(#5480),#21012,#4859);
#2751=OVER_RIDING_STYLED_ITEM('',(#5481),#21013,#4859);
#2752=OVER_RIDING_STYLED_ITEM('',(#5482),#21014,#4859);
#2753=OVER_RIDING_STYLED_ITEM('',(#5483),#21015,#4859);
#2754=OVER_RIDING_STYLED_ITEM('',(#5484),#21016,#4859);
#2755=OVER_RIDING_STYLED_ITEM('',(#5485),#21017,#4859);
#2756=OVER_RIDING_STYLED_ITEM('',(#5486),#21018,#4859);
#2757=OVER_RIDING_STYLED_ITEM('',(#5487),#21019,#4859);
#2758=OVER_RIDING_STYLED_ITEM('',(#5488),#21020,#4859);
#2759=OVER_RIDING_STYLED_ITEM('',(#5489),#21021,#4859);
#2760=OVER_RIDING_STYLED_ITEM('',(#5490),#21022,#4859);
#2761=OVER_RIDING_STYLED_ITEM('',(#5491),#21023,#4859);
#2762=OVER_RIDING_STYLED_ITEM('',(#5492),#21024,#4859);
#2763=OVER_RIDING_STYLED_ITEM('',(#5493),#21025,#4859);
#2764=OVER_RIDING_STYLED_ITEM('',(#5494),#21026,#4859);
#2765=OVER_RIDING_STYLED_ITEM('',(#5495),#21027,#4859);
#2766=OVER_RIDING_STYLED_ITEM('',(#5496),#21028,#4859);
#2767=OVER_RIDING_STYLED_ITEM('',(#5497),#21029,#4859);
#2768=OVER_RIDING_STYLED_ITEM('',(#5498),#21030,#4859);
#2769=OVER_RIDING_STYLED_ITEM('',(#5499),#21031,#4859);
#2770=OVER_RIDING_STYLED_ITEM('',(#5500),#21032,#4859);
#2771=OVER_RIDING_STYLED_ITEM('',(#5501),#21033,#4859);
#2772=OVER_RIDING_STYLED_ITEM('',(#5502),#21034,#4859);
#2773=OVER_RIDING_STYLED_ITEM('',(#5503),#21035,#4859);
#2774=OVER_RIDING_STYLED_ITEM('',(#5504),#21036,#4859);
#2775=OVER_RIDING_STYLED_ITEM('',(#5505),#21037,#4859);
#2776=OVER_RIDING_STYLED_ITEM('',(#5506),#21038,#4859);
#2777=OVER_RIDING_STYLED_ITEM('',(#5507),#21039,#4859);
#2778=OVER_RIDING_STYLED_ITEM('',(#5508),#21040,#4859);
#2779=OVER_RIDING_STYLED_ITEM('',(#5509),#21041,#4859);
#2780=OVER_RIDING_STYLED_ITEM('',(#5510),#21042,#4859);
#2781=OVER_RIDING_STYLED_ITEM('',(#5511),#21043,#4859);
#2782=OVER_RIDING_STYLED_ITEM('',(#5512),#21044,#4859);
#2783=OVER_RIDING_STYLED_ITEM('',(#5513),#21045,#4859);
#2784=OVER_RIDING_STYLED_ITEM('',(#5514),#21046,#4859);
#2785=OVER_RIDING_STYLED_ITEM('',(#5515),#21047,#4859);
#2786=OVER_RIDING_STYLED_ITEM('',(#5516),#21048,#4859);
#2787=OVER_RIDING_STYLED_ITEM('',(#5517),#21049,#4859);
#2788=OVER_RIDING_STYLED_ITEM('',(#5518),#21050,#4859);
#2789=OVER_RIDING_STYLED_ITEM('',(#5519),#21051,#4859);
#2790=OVER_RIDING_STYLED_ITEM('',(#5520),#21052,#4859);
#2791=OVER_RIDING_STYLED_ITEM('',(#5521),#21053,#4859);
#2792=OVER_RIDING_STYLED_ITEM('',(#5522),#21054,#4859);
#2793=OVER_RIDING_STYLED_ITEM('',(#5523),#21055,#4859);
#2794=OVER_RIDING_STYLED_ITEM('',(#5524),#21056,#4859);
#2795=OVER_RIDING_STYLED_ITEM('',(#5525),#21057,#4859);
#2796=OVER_RIDING_STYLED_ITEM('',(#5526),#21058,#4859);
#2797=OVER_RIDING_STYLED_ITEM('',(#5527),#21059,#4859);
#2798=OVER_RIDING_STYLED_ITEM('',(#5528),#21060,#4859);
#2799=OVER_RIDING_STYLED_ITEM('',(#5529),#21061,#4859);
#2800=OVER_RIDING_STYLED_ITEM('',(#5530),#21062,#4859);
#2801=OVER_RIDING_STYLED_ITEM('',(#5531),#21063,#4859);
#2802=OVER_RIDING_STYLED_ITEM('',(#5532),#21064,#4859);
#2803=OVER_RIDING_STYLED_ITEM('',(#5533),#21065,#4859);
#2804=OVER_RIDING_STYLED_ITEM('',(#5534),#21066,#4859);
#2805=OVER_RIDING_STYLED_ITEM('',(#5535),#21067,#4859);
#2806=OVER_RIDING_STYLED_ITEM('',(#5536),#21068,#4859);
#2807=OVER_RIDING_STYLED_ITEM('',(#5537),#21069,#4859);
#2808=OVER_RIDING_STYLED_ITEM('',(#5538),#21070,#4859);
#2809=OVER_RIDING_STYLED_ITEM('',(#5539),#21071,#4859);
#2810=OVER_RIDING_STYLED_ITEM('',(#5540),#21072,#4859);
#2811=OVER_RIDING_STYLED_ITEM('',(#5541),#21073,#4859);
#2812=OVER_RIDING_STYLED_ITEM('',(#5542),#21074,#4859);
#2813=OVER_RIDING_STYLED_ITEM('',(#5543),#21075,#4859);
#2814=OVER_RIDING_STYLED_ITEM('',(#5544),#21076,#4859);
#2815=OVER_RIDING_STYLED_ITEM('',(#5545),#21077,#4859);
#2816=OVER_RIDING_STYLED_ITEM('',(#5546),#21078,#4859);
#2817=OVER_RIDING_STYLED_ITEM('',(#5547),#21079,#4859);
#2818=OVER_RIDING_STYLED_ITEM('',(#5548),#21080,#4859);
#2819=OVER_RIDING_STYLED_ITEM('',(#5549),#21081,#4859);
#2820=OVER_RIDING_STYLED_ITEM('',(#5550),#21082,#4859);
#2821=OVER_RIDING_STYLED_ITEM('',(#5551),#21083,#4859);
#2822=OVER_RIDING_STYLED_ITEM('',(#5552),#21084,#4859);
#2823=OVER_RIDING_STYLED_ITEM('',(#5553),#21085,#4859);
#2824=OVER_RIDING_STYLED_ITEM('',(#5554),#21086,#4859);
#2825=OVER_RIDING_STYLED_ITEM('',(#5555),#21087,#4859);
#2826=OVER_RIDING_STYLED_ITEM('',(#5556),#21088,#4859);
#2827=OVER_RIDING_STYLED_ITEM('',(#5557),#21089,#4859);
#2828=OVER_RIDING_STYLED_ITEM('',(#5558),#21090,#4859);
#2829=OVER_RIDING_STYLED_ITEM('',(#5559),#21091,#4859);
#2830=OVER_RIDING_STYLED_ITEM('',(#5560),#21092,#4859);
#2831=OVER_RIDING_STYLED_ITEM('',(#5561),#21093,#4859);
#2832=OVER_RIDING_STYLED_ITEM('',(#5562),#21094,#4859);
#2833=OVER_RIDING_STYLED_ITEM('',(#5563),#21095,#4859);
#2834=OVER_RIDING_STYLED_ITEM('',(#5564),#21096,#4859);
#2835=OVER_RIDING_STYLED_ITEM('',(#5565),#21097,#4859);
#2836=OVER_RIDING_STYLED_ITEM('',(#5566),#21098,#4859);
#2837=OVER_RIDING_STYLED_ITEM('',(#5567),#21099,#4859);
#2838=OVER_RIDING_STYLED_ITEM('',(#5568),#21100,#4859);
#2839=OVER_RIDING_STYLED_ITEM('',(#5570),#21101,#4860);
#2840=OVER_RIDING_STYLED_ITEM('',(#5571),#21102,#4860);
#2841=OVER_RIDING_STYLED_ITEM('',(#5572),#21103,#4860);
#2842=OVER_RIDING_STYLED_ITEM('',(#5573),#21104,#4860);
#2843=OVER_RIDING_STYLED_ITEM('',(#5574),#21105,#4860);
#2844=OVER_RIDING_STYLED_ITEM('',(#5575),#21106,#4860);
#2845=OVER_RIDING_STYLED_ITEM('',(#5576),#21107,#4860);
#2846=OVER_RIDING_STYLED_ITEM('',(#5577),#21108,#4860);
#2847=OVER_RIDING_STYLED_ITEM('',(#5578),#21109,#4860);
#2848=OVER_RIDING_STYLED_ITEM('',(#5579),#21110,#4860);
#2849=OVER_RIDING_STYLED_ITEM('',(#5580),#21111,#4860);
#2850=OVER_RIDING_STYLED_ITEM('',(#5581),#21112,#4860);
#2851=OVER_RIDING_STYLED_ITEM('',(#5582),#21113,#4860);
#2852=OVER_RIDING_STYLED_ITEM('',(#5583),#21114,#4860);
#2853=OVER_RIDING_STYLED_ITEM('',(#5584),#21115,#4860);
#2854=OVER_RIDING_STYLED_ITEM('',(#5585),#21116,#4860);
#2855=OVER_RIDING_STYLED_ITEM('',(#5586),#21117,#4860);
#2856=OVER_RIDING_STYLED_ITEM('',(#5587),#21118,#4860);
#2857=OVER_RIDING_STYLED_ITEM('',(#5588),#21119,#4860);
#2858=OVER_RIDING_STYLED_ITEM('',(#5589),#21120,#4860);
#2859=OVER_RIDING_STYLED_ITEM('',(#5590),#21121,#4860);
#2860=OVER_RIDING_STYLED_ITEM('',(#5591),#21122,#4860);
#2861=OVER_RIDING_STYLED_ITEM('',(#5592),#21123,#4860);
#2862=OVER_RIDING_STYLED_ITEM('',(#5593),#21124,#4860);
#2863=OVER_RIDING_STYLED_ITEM('',(#5594),#21125,#4860);
#2864=OVER_RIDING_STYLED_ITEM('',(#5595),#21126,#4860);
#2865=OVER_RIDING_STYLED_ITEM('',(#5596),#21127,#4860);
#2866=OVER_RIDING_STYLED_ITEM('',(#5597),#21128,#4860);
#2867=OVER_RIDING_STYLED_ITEM('',(#5598),#21129,#4860);
#2868=OVER_RIDING_STYLED_ITEM('',(#5599),#21130,#4860);
#2869=OVER_RIDING_STYLED_ITEM('',(#5600),#21131,#4860);
#2870=OVER_RIDING_STYLED_ITEM('',(#5601),#21132,#4860);
#2871=OVER_RIDING_STYLED_ITEM('',(#5602),#21133,#4860);
#2872=OVER_RIDING_STYLED_ITEM('',(#5603),#21134,#4860);
#2873=OVER_RIDING_STYLED_ITEM('',(#5604),#21135,#4860);
#2874=OVER_RIDING_STYLED_ITEM('',(#5605),#21136,#4860);
#2875=OVER_RIDING_STYLED_ITEM('',(#5606),#21137,#4860);
#2876=OVER_RIDING_STYLED_ITEM('',(#5607),#21138,#4860);
#2877=OVER_RIDING_STYLED_ITEM('',(#5608),#21139,#4860);
#2878=OVER_RIDING_STYLED_ITEM('',(#5613),#21162,#4864);
#2879=OVER_RIDING_STYLED_ITEM('',(#5614),#21163,#4864);
#2880=OVER_RIDING_STYLED_ITEM('',(#5615),#21164,#4864);
#2881=OVER_RIDING_STYLED_ITEM('',(#5616),#21165,#4864);
#2882=OVER_RIDING_STYLED_ITEM('',(#5617),#21166,#4864);
#2883=OVER_RIDING_STYLED_ITEM('',(#5618),#21167,#4864);
#2884=OVER_RIDING_STYLED_ITEM('',(#5619),#21168,#4864);
#2885=OVER_RIDING_STYLED_ITEM('',(#5620),#21169,#4864);
#2886=OVER_RIDING_STYLED_ITEM('',(#5621),#21170,#4864);
#2887=OVER_RIDING_STYLED_ITEM('',(#5622),#21171,#4864);
#2888=OVER_RIDING_STYLED_ITEM('',(#5623),#21172,#4864);
#2889=OVER_RIDING_STYLED_ITEM('',(#5624),#21173,#4864);
#2890=OVER_RIDING_STYLED_ITEM('',(#5625),#21174,#4864);
#2891=OVER_RIDING_STYLED_ITEM('',(#5626),#21175,#4864);
#2892=OVER_RIDING_STYLED_ITEM('',(#5627),#21176,#4864);
#2893=OVER_RIDING_STYLED_ITEM('',(#5628),#21177,#4864);
#2894=OVER_RIDING_STYLED_ITEM('',(#5629),#21178,#4864);
#2895=OVER_RIDING_STYLED_ITEM('',(#5630),#21179,#4864);
#2896=OVER_RIDING_STYLED_ITEM('',(#5631),#21180,#4864);
#2897=OVER_RIDING_STYLED_ITEM('',(#5632),#21181,#4864);
#2898=OVER_RIDING_STYLED_ITEM('',(#5633),#21182,#4864);
#2899=OVER_RIDING_STYLED_ITEM('',(#5634),#21183,#4864);
#2900=OVER_RIDING_STYLED_ITEM('',(#5635),#21184,#4864);
#2901=OVER_RIDING_STYLED_ITEM('',(#5636),#21185,#4864);
#2902=OVER_RIDING_STYLED_ITEM('',(#5637),#21186,#4864);
#2903=OVER_RIDING_STYLED_ITEM('',(#5638),#21187,#4864);
#2904=OVER_RIDING_STYLED_ITEM('',(#5639),#21188,#4864);
#2905=OVER_RIDING_STYLED_ITEM('',(#5640),#21189,#4864);
#2906=OVER_RIDING_STYLED_ITEM('',(#5641),#21190,#4864);
#2907=OVER_RIDING_STYLED_ITEM('',(#5642),#21191,#4864);
#2908=OVER_RIDING_STYLED_ITEM('',(#5643),#21192,#4864);
#2909=OVER_RIDING_STYLED_ITEM('',(#5644),#21193,#4864);
#2910=OVER_RIDING_STYLED_ITEM('',(#5645),#21194,#4864);
#2911=OVER_RIDING_STYLED_ITEM('',(#5646),#21195,#4864);
#2912=OVER_RIDING_STYLED_ITEM('',(#5647),#21196,#4864);
#2913=OVER_RIDING_STYLED_ITEM('',(#5648),#21197,#4864);
#2914=OVER_RIDING_STYLED_ITEM('',(#5649),#21198,#4864);
#2915=OVER_RIDING_STYLED_ITEM('',(#5650),#21199,#4864);
#2916=OVER_RIDING_STYLED_ITEM('',(#5651),#21200,#4864);
#2917=OVER_RIDING_STYLED_ITEM('',(#5652),#21201,#4864);
#2918=OVER_RIDING_STYLED_ITEM('',(#5653),#21202,#4864);
#2919=OVER_RIDING_STYLED_ITEM('',(#5654),#21203,#4864);
#2920=OVER_RIDING_STYLED_ITEM('',(#5655),#21204,#4864);
#2921=OVER_RIDING_STYLED_ITEM('',(#5656),#21205,#4864);
#2922=OVER_RIDING_STYLED_ITEM('',(#5657),#21206,#4864);
#2923=OVER_RIDING_STYLED_ITEM('',(#5658),#21207,#4864);
#2924=OVER_RIDING_STYLED_ITEM('',(#5659),#21208,#4864);
#2925=OVER_RIDING_STYLED_ITEM('',(#5660),#21209,#4864);
#2926=OVER_RIDING_STYLED_ITEM('',(#5661),#21210,#4864);
#2927=OVER_RIDING_STYLED_ITEM('',(#5662),#21211,#4864);
#2928=OVER_RIDING_STYLED_ITEM('',(#5663),#21212,#4864);
#2929=OVER_RIDING_STYLED_ITEM('',(#5664),#21213,#4864);
#2930=OVER_RIDING_STYLED_ITEM('',(#5665),#21214,#4864);
#2931=OVER_RIDING_STYLED_ITEM('',(#5666),#21215,#4864);
#2932=OVER_RIDING_STYLED_ITEM('',(#5667),#21216,#4864);
#2933=OVER_RIDING_STYLED_ITEM('',(#5668),#21217,#4864);
#2934=OVER_RIDING_STYLED_ITEM('',(#5669),#21218,#4864);
#2935=OVER_RIDING_STYLED_ITEM('',(#5670),#21219,#4864);
#2936=OVER_RIDING_STYLED_ITEM('',(#5671),#21220,#4864);
#2937=OVER_RIDING_STYLED_ITEM('',(#5672),#21221,#4864);
#2938=OVER_RIDING_STYLED_ITEM('',(#5673),#21222,#4864);
#2939=OVER_RIDING_STYLED_ITEM('',(#5674),#21223,#4864);
#2940=OVER_RIDING_STYLED_ITEM('',(#5675),#21224,#4864);
#2941=OVER_RIDING_STYLED_ITEM('',(#5676),#21225,#4864);
#2942=OVER_RIDING_STYLED_ITEM('',(#5677),#21226,#4864);
#2943=OVER_RIDING_STYLED_ITEM('',(#5678),#21227,#4864);
#2944=OVER_RIDING_STYLED_ITEM('',(#5679),#21228,#4864);
#2945=OVER_RIDING_STYLED_ITEM('',(#5680),#21229,#4864);
#2946=OVER_RIDING_STYLED_ITEM('',(#5681),#21230,#4864);
#2947=OVER_RIDING_STYLED_ITEM('',(#5682),#21231,#4864);
#2948=OVER_RIDING_STYLED_ITEM('',(#5683),#21232,#4864);
#2949=OVER_RIDING_STYLED_ITEM('',(#5684),#21233,#4864);
#2950=OVER_RIDING_STYLED_ITEM('',(#5685),#21234,#4864);
#2951=OVER_RIDING_STYLED_ITEM('',(#5686),#21235,#4864);
#2952=OVER_RIDING_STYLED_ITEM('',(#5687),#21236,#4864);
#2953=OVER_RIDING_STYLED_ITEM('',(#5688),#21237,#4864);
#2954=OVER_RIDING_STYLED_ITEM('',(#5689),#21238,#4864);
#2955=OVER_RIDING_STYLED_ITEM('',(#5690),#21239,#4864);
#2956=OVER_RIDING_STYLED_ITEM('',(#5691),#21240,#4864);
#2957=OVER_RIDING_STYLED_ITEM('',(#5692),#21241,#4864);
#2958=OVER_RIDING_STYLED_ITEM('',(#5693),#21242,#4864);
#2959=OVER_RIDING_STYLED_ITEM('',(#5694),#21243,#4864);
#2960=OVER_RIDING_STYLED_ITEM('',(#5695),#21244,#4864);
#2961=OVER_RIDING_STYLED_ITEM('',(#5696),#21245,#4864);
#2962=OVER_RIDING_STYLED_ITEM('',(#5697),#21246,#4864);
#2963=OVER_RIDING_STYLED_ITEM('',(#5698),#21247,#4864);
#2964=OVER_RIDING_STYLED_ITEM('',(#5699),#21248,#4864);
#2965=OVER_RIDING_STYLED_ITEM('',(#5700),#21249,#4864);
#2966=OVER_RIDING_STYLED_ITEM('',(#5701),#21250,#4864);
#2967=OVER_RIDING_STYLED_ITEM('',(#5702),#21251,#4864);
#2968=OVER_RIDING_STYLED_ITEM('',(#5703),#21252,#4864);
#2969=OVER_RIDING_STYLED_ITEM('',(#5704),#21253,#4864);
#2970=OVER_RIDING_STYLED_ITEM('',(#5705),#21254,#4864);
#2971=OVER_RIDING_STYLED_ITEM('',(#5706),#21255,#4864);
#2972=OVER_RIDING_STYLED_ITEM('',(#5707),#21256,#4864);
#2973=OVER_RIDING_STYLED_ITEM('',(#5708),#21257,#4864);
#2974=OVER_RIDING_STYLED_ITEM('',(#5709),#21258,#4864);
#2975=OVER_RIDING_STYLED_ITEM('',(#5710),#21259,#4864);
#2976=OVER_RIDING_STYLED_ITEM('',(#5711),#21260,#4864);
#2977=OVER_RIDING_STYLED_ITEM('',(#5712),#21261,#4864);
#2978=OVER_RIDING_STYLED_ITEM('',(#5713),#21262,#4864);
#2979=OVER_RIDING_STYLED_ITEM('',(#5714),#21263,#4864);
#2980=OVER_RIDING_STYLED_ITEM('',(#5715),#21264,#4864);
#2981=OVER_RIDING_STYLED_ITEM('',(#5716),#21265,#4864);
#2982=OVER_RIDING_STYLED_ITEM('',(#5717),#21266,#4864);
#2983=OVER_RIDING_STYLED_ITEM('',(#5718),#21267,#4864);
#2984=OVER_RIDING_STYLED_ITEM('',(#5719),#21268,#4864);
#2985=OVER_RIDING_STYLED_ITEM('',(#5720),#21269,#4864);
#2986=OVER_RIDING_STYLED_ITEM('',(#5721),#21270,#4864);
#2987=OVER_RIDING_STYLED_ITEM('',(#5722),#21271,#4864);
#2988=OVER_RIDING_STYLED_ITEM('',(#5723),#21272,#4864);
#2989=OVER_RIDING_STYLED_ITEM('',(#5724),#21273,#4864);
#2990=OVER_RIDING_STYLED_ITEM('',(#5725),#21274,#4864);
#2991=OVER_RIDING_STYLED_ITEM('',(#5727),#21275,#4865);
#2992=OVER_RIDING_STYLED_ITEM('',(#5728),#21276,#4865);
#2993=OVER_RIDING_STYLED_ITEM('',(#5729),#21277,#4865);
#2994=OVER_RIDING_STYLED_ITEM('',(#5730),#21278,#4865);
#2995=OVER_RIDING_STYLED_ITEM('',(#5731),#21279,#4865);
#2996=OVER_RIDING_STYLED_ITEM('',(#5732),#21280,#4865);
#2997=OVER_RIDING_STYLED_ITEM('',(#5734),#21281,#4866);
#2998=OVER_RIDING_STYLED_ITEM('',(#5735),#21282,#4866);
#2999=OVER_RIDING_STYLED_ITEM('',(#5736),#21283,#4866);
#3000=OVER_RIDING_STYLED_ITEM('',(#5737),#21284,#4866);
#3001=OVER_RIDING_STYLED_ITEM('',(#5738),#21285,#4866);
#3002=OVER_RIDING_STYLED_ITEM('',(#5739),#21286,#4866);
#3003=OVER_RIDING_STYLED_ITEM('',(#5741),#21287,#4867);
#3004=OVER_RIDING_STYLED_ITEM('',(#5742),#21288,#4867);
#3005=OVER_RIDING_STYLED_ITEM('',(#5743),#21289,#4867);
#3006=OVER_RIDING_STYLED_ITEM('',(#5744),#21290,#4867);
#3007=OVER_RIDING_STYLED_ITEM('',(#5745),#21291,#4867);
#3008=OVER_RIDING_STYLED_ITEM('',(#5746),#21292,#4867);
#3009=OVER_RIDING_STYLED_ITEM('',(#5747),#21293,#4867);
#3010=OVER_RIDING_STYLED_ITEM('',(#5749),#21294,#4868);
#3011=OVER_RIDING_STYLED_ITEM('',(#5750),#21295,#4868);
#3012=OVER_RIDING_STYLED_ITEM('',(#5751),#21296,#4868);
#3013=OVER_RIDING_STYLED_ITEM('',(#5752),#21297,#4868);
#3014=OVER_RIDING_STYLED_ITEM('',(#5753),#21298,#4868);
#3015=OVER_RIDING_STYLED_ITEM('',(#5754),#21299,#4868);
#3016=OVER_RIDING_STYLED_ITEM('',(#5756),#21300,#4869);
#3017=OVER_RIDING_STYLED_ITEM('',(#5757),#21301,#4869);
#3018=OVER_RIDING_STYLED_ITEM('',(#5758),#21302,#4869);
#3019=OVER_RIDING_STYLED_ITEM('',(#5759),#21303,#4869);
#3020=OVER_RIDING_STYLED_ITEM('',(#5760),#21304,#4869);
#3021=OVER_RIDING_STYLED_ITEM('',(#5761),#21305,#4869);
#3022=OVER_RIDING_STYLED_ITEM('',(#5762),#21306,#4869);
#3023=OVER_RIDING_STYLED_ITEM('',(#5764),#21307,#4870);
#3024=OVER_RIDING_STYLED_ITEM('',(#5765),#21308,#4870);
#3025=OVER_RIDING_STYLED_ITEM('',(#5766),#21309,#4870);
#3026=OVER_RIDING_STYLED_ITEM('',(#5767),#21310,#4870);
#3027=OVER_RIDING_STYLED_ITEM('',(#5768),#21311,#4870);
#3028=OVER_RIDING_STYLED_ITEM('',(#5769),#21312,#4870);
#3029=OVER_RIDING_STYLED_ITEM('',(#5770),#21313,#4870);
#3030=OVER_RIDING_STYLED_ITEM('',(#5772),#21314,#4871);
#3031=OVER_RIDING_STYLED_ITEM('',(#5773),#21315,#4871);
#3032=OVER_RIDING_STYLED_ITEM('',(#5774),#21316,#4871);
#3033=OVER_RIDING_STYLED_ITEM('',(#5775),#21317,#4871);
#3034=OVER_RIDING_STYLED_ITEM('',(#5776),#21318,#4871);
#3035=OVER_RIDING_STYLED_ITEM('',(#5777),#21319,#4871);
#3036=OVER_RIDING_STYLED_ITEM('',(#5779),#21320,#4872);
#3037=OVER_RIDING_STYLED_ITEM('',(#5780),#21321,#4872);
#3038=OVER_RIDING_STYLED_ITEM('',(#5781),#21322,#4872);
#3039=OVER_RIDING_STYLED_ITEM('',(#5782),#21323,#4872);
#3040=OVER_RIDING_STYLED_ITEM('',(#5783),#21324,#4872);
#3041=OVER_RIDING_STYLED_ITEM('',(#5784),#21325,#4872);
#3042=OVER_RIDING_STYLED_ITEM('',(#5786),#21326,#4873);
#3043=OVER_RIDING_STYLED_ITEM('',(#5787),#21327,#4873);
#3044=OVER_RIDING_STYLED_ITEM('',(#5788),#21328,#4873);
#3045=OVER_RIDING_STYLED_ITEM('',(#5789),#21329,#4873);
#3046=OVER_RIDING_STYLED_ITEM('',(#5790),#21330,#4873);
#3047=OVER_RIDING_STYLED_ITEM('',(#5791),#21331,#4873);
#3048=OVER_RIDING_STYLED_ITEM('',(#5792),#21332,#4873);
#3049=OVER_RIDING_STYLED_ITEM('',(#5794),#21333,#4874);
#3050=OVER_RIDING_STYLED_ITEM('',(#5795),#21334,#4874);
#3051=OVER_RIDING_STYLED_ITEM('',(#5796),#21335,#4874);
#3052=OVER_RIDING_STYLED_ITEM('',(#5797),#21336,#4874);
#3053=OVER_RIDING_STYLED_ITEM('',(#5798),#21337,#4874);
#3054=OVER_RIDING_STYLED_ITEM('',(#5799),#21338,#4874);
#3055=OVER_RIDING_STYLED_ITEM('',(#5800),#21339,#4874);
#3056=OVER_RIDING_STYLED_ITEM('',(#5802),#21340,#4875);
#3057=OVER_RIDING_STYLED_ITEM('',(#5803),#21341,#4875);
#3058=OVER_RIDING_STYLED_ITEM('',(#5804),#21342,#4875);
#3059=OVER_RIDING_STYLED_ITEM('',(#5805),#21343,#4875);
#3060=OVER_RIDING_STYLED_ITEM('',(#5806),#21344,#4875);
#3061=OVER_RIDING_STYLED_ITEM('',(#5807),#21345,#4875);
#3062=OVER_RIDING_STYLED_ITEM('',(#5809),#21346,#4876);
#3063=OVER_RIDING_STYLED_ITEM('',(#5810),#21347,#4876);
#3064=OVER_RIDING_STYLED_ITEM('',(#5811),#21348,#4876);
#3065=OVER_RIDING_STYLED_ITEM('',(#5812),#21349,#4876);
#3066=OVER_RIDING_STYLED_ITEM('',(#5813),#21350,#4876);
#3067=OVER_RIDING_STYLED_ITEM('',(#5814),#21351,#4876);
#3068=OVER_RIDING_STYLED_ITEM('',(#5816),#21352,#4877);
#3069=OVER_RIDING_STYLED_ITEM('',(#5817),#21353,#4877);
#3070=OVER_RIDING_STYLED_ITEM('',(#5818),#21354,#4877);
#3071=OVER_RIDING_STYLED_ITEM('',(#5819),#21355,#4877);
#3072=OVER_RIDING_STYLED_ITEM('',(#5820),#21356,#4877);
#3073=OVER_RIDING_STYLED_ITEM('',(#5821),#21357,#4877);
#3074=OVER_RIDING_STYLED_ITEM('',(#5822),#21358,#4877);
#3075=OVER_RIDING_STYLED_ITEM('',(#5823),#21359,#4877);
#3076=OVER_RIDING_STYLED_ITEM('',(#5824),#21360,#4877);
#3077=OVER_RIDING_STYLED_ITEM('',(#5826),#21361,#4878);
#3078=OVER_RIDING_STYLED_ITEM('',(#5827),#21362,#4878);
#3079=OVER_RIDING_STYLED_ITEM('',(#5828),#21363,#4878);
#3080=OVER_RIDING_STYLED_ITEM('',(#5829),#21364,#4878);
#3081=OVER_RIDING_STYLED_ITEM('',(#5830),#21365,#4878);
#3082=OVER_RIDING_STYLED_ITEM('',(#5831),#21366,#4878);
#3083=OVER_RIDING_STYLED_ITEM('',(#5833),#21367,#4879);
#3084=OVER_RIDING_STYLED_ITEM('',(#5834),#21368,#4879);
#3085=OVER_RIDING_STYLED_ITEM('',(#5835),#21369,#4879);
#3086=OVER_RIDING_STYLED_ITEM('',(#5836),#21370,#4879);
#3087=OVER_RIDING_STYLED_ITEM('',(#5837),#21371,#4879);
#3088=OVER_RIDING_STYLED_ITEM('',(#5838),#21372,#4879);
#3089=OVER_RIDING_STYLED_ITEM('',(#5840),#21373,#4880);
#3090=OVER_RIDING_STYLED_ITEM('',(#5841),#21374,#4880);
#3091=OVER_RIDING_STYLED_ITEM('',(#5842),#21375,#4880);
#3092=OVER_RIDING_STYLED_ITEM('',(#5843),#21376,#4880);
#3093=OVER_RIDING_STYLED_ITEM('',(#5844),#21377,#4880);
#3094=OVER_RIDING_STYLED_ITEM('',(#5845),#21378,#4880);
#3095=OVER_RIDING_STYLED_ITEM('',(#5846),#21379,#4880);
#3096=OVER_RIDING_STYLED_ITEM('',(#5848),#21380,#4881);
#3097=OVER_RIDING_STYLED_ITEM('',(#5849),#21381,#4881);
#3098=OVER_RIDING_STYLED_ITEM('',(#5850),#21382,#4881);
#3099=OVER_RIDING_STYLED_ITEM('',(#5851),#21383,#4881);
#3100=OVER_RIDING_STYLED_ITEM('',(#5852),#21384,#4881);
#3101=OVER_RIDING_STYLED_ITEM('',(#5853),#21385,#4881);
#3102=OVER_RIDING_STYLED_ITEM('',(#5854),#21386,#4881);
#3103=OVER_RIDING_STYLED_ITEM('',(#5856),#21387,#4882);
#3104=OVER_RIDING_STYLED_ITEM('',(#5857),#21388,#4882);
#3105=OVER_RIDING_STYLED_ITEM('',(#5858),#21389,#4882);
#3106=OVER_RIDING_STYLED_ITEM('',(#5859),#21390,#4882);
#3107=OVER_RIDING_STYLED_ITEM('',(#5860),#21391,#4882);
#3108=OVER_RIDING_STYLED_ITEM('',(#5861),#21392,#4882);
#3109=OVER_RIDING_STYLED_ITEM('',(#5863),#21393,#4883);
#3110=OVER_RIDING_STYLED_ITEM('',(#5864),#21394,#4883);
#3111=OVER_RIDING_STYLED_ITEM('',(#5865),#21395,#4883);
#3112=OVER_RIDING_STYLED_ITEM('',(#5866),#21396,#4883);
#3113=OVER_RIDING_STYLED_ITEM('',(#5867),#21397,#4883);
#3114=OVER_RIDING_STYLED_ITEM('',(#5868),#21398,#4883);
#3115=OVER_RIDING_STYLED_ITEM('',(#5870),#21399,#4884);
#3116=OVER_RIDING_STYLED_ITEM('',(#5871),#21400,#4884);
#3117=OVER_RIDING_STYLED_ITEM('',(#5872),#21401,#4884);
#3118=OVER_RIDING_STYLED_ITEM('',(#5873),#21402,#4884);
#3119=OVER_RIDING_STYLED_ITEM('',(#5874),#21403,#4884);
#3120=OVER_RIDING_STYLED_ITEM('',(#5875),#21404,#4884);
#3121=OVER_RIDING_STYLED_ITEM('',(#5877),#21405,#4885);
#3122=OVER_RIDING_STYLED_ITEM('',(#5878),#21406,#4885);
#3123=OVER_RIDING_STYLED_ITEM('',(#5879),#21407,#4885);
#3124=OVER_RIDING_STYLED_ITEM('',(#5880),#21408,#4885);
#3125=OVER_RIDING_STYLED_ITEM('',(#5881),#21409,#4885);
#3126=OVER_RIDING_STYLED_ITEM('',(#5882),#21410,#4885);
#3127=OVER_RIDING_STYLED_ITEM('',(#5883),#21411,#4885);
#3128=OVER_RIDING_STYLED_ITEM('',(#5885),#21412,#4886);
#3129=OVER_RIDING_STYLED_ITEM('',(#5886),#21413,#4886);
#3130=OVER_RIDING_STYLED_ITEM('',(#5887),#21414,#4886);
#3131=OVER_RIDING_STYLED_ITEM('',(#5888),#21415,#4886);
#3132=OVER_RIDING_STYLED_ITEM('',(#5889),#21416,#4886);
#3133=OVER_RIDING_STYLED_ITEM('',(#5890),#21417,#4886);
#3134=OVER_RIDING_STYLED_ITEM('',(#5892),#21418,#4887);
#3135=OVER_RIDING_STYLED_ITEM('',(#5893),#21419,#4887);
#3136=OVER_RIDING_STYLED_ITEM('',(#5894),#21420,#4887);
#3137=OVER_RIDING_STYLED_ITEM('',(#5895),#21421,#4887);
#3138=OVER_RIDING_STYLED_ITEM('',(#5896),#21422,#4887);
#3139=OVER_RIDING_STYLED_ITEM('',(#5897),#21423,#4887);
#3140=OVER_RIDING_STYLED_ITEM('',(#5898),#21424,#4887);
#3141=OVER_RIDING_STYLED_ITEM('',(#5900),#21425,#4888);
#3142=OVER_RIDING_STYLED_ITEM('',(#5901),#21426,#4888);
#3143=OVER_RIDING_STYLED_ITEM('',(#5902),#21427,#4888);
#3144=OVER_RIDING_STYLED_ITEM('',(#5903),#21428,#4888);
#3145=OVER_RIDING_STYLED_ITEM('',(#5904),#21429,#4888);
#3146=OVER_RIDING_STYLED_ITEM('',(#5905),#21430,#4888);
#3147=OVER_RIDING_STYLED_ITEM('',(#5906),#21431,#4888);
#3148=OVER_RIDING_STYLED_ITEM('',(#5908),#21432,#4889);
#3149=OVER_RIDING_STYLED_ITEM('',(#5909),#21433,#4889);
#3150=OVER_RIDING_STYLED_ITEM('',(#5910),#21434,#4889);
#3151=OVER_RIDING_STYLED_ITEM('',(#5911),#21435,#4889);
#3152=OVER_RIDING_STYLED_ITEM('',(#5912),#21436,#4889);
#3153=OVER_RIDING_STYLED_ITEM('',(#5913),#21437,#4889);
#3154=OVER_RIDING_STYLED_ITEM('',(#5915),#21438,#4890);
#3155=OVER_RIDING_STYLED_ITEM('',(#5916),#21439,#4890);
#3156=OVER_RIDING_STYLED_ITEM('',(#5917),#21440,#4890);
#3157=OVER_RIDING_STYLED_ITEM('',(#5918),#21441,#4890);
#3158=OVER_RIDING_STYLED_ITEM('',(#5919),#21442,#4890);
#3159=OVER_RIDING_STYLED_ITEM('',(#5920),#21443,#4890);
#3160=OVER_RIDING_STYLED_ITEM('',(#5922),#21444,#4891);
#3161=OVER_RIDING_STYLED_ITEM('',(#5923),#21445,#4891);
#3162=OVER_RIDING_STYLED_ITEM('',(#5924),#21446,#4891);
#3163=OVER_RIDING_STYLED_ITEM('',(#5925),#21447,#4891);
#3164=OVER_RIDING_STYLED_ITEM('',(#5926),#21448,#4891);
#3165=OVER_RIDING_STYLED_ITEM('',(#5927),#21449,#4891);
#3166=OVER_RIDING_STYLED_ITEM('',(#5928),#21450,#4891);
#3167=OVER_RIDING_STYLED_ITEM('',(#5930),#21451,#4892);
#3168=OVER_RIDING_STYLED_ITEM('',(#5931),#21452,#4892);
#3169=OVER_RIDING_STYLED_ITEM('',(#5932),#21453,#4892);
#3170=OVER_RIDING_STYLED_ITEM('',(#5933),#21454,#4892);
#3171=OVER_RIDING_STYLED_ITEM('',(#5934),#21455,#4892);
#3172=OVER_RIDING_STYLED_ITEM('',(#5935),#21456,#4892);
#3173=OVER_RIDING_STYLED_ITEM('',(#5936),#21457,#4892);
#3174=OVER_RIDING_STYLED_ITEM('',(#5938),#21458,#4893);
#3175=OVER_RIDING_STYLED_ITEM('',(#5939),#21459,#4893);
#3176=OVER_RIDING_STYLED_ITEM('',(#5940),#21460,#4893);
#3177=OVER_RIDING_STYLED_ITEM('',(#5941),#21461,#4893);
#3178=OVER_RIDING_STYLED_ITEM('',(#5942),#21462,#4893);
#3179=OVER_RIDING_STYLED_ITEM('',(#5943),#21463,#4893);
#3180=OVER_RIDING_STYLED_ITEM('',(#5945),#21464,#4894);
#3181=OVER_RIDING_STYLED_ITEM('',(#5946),#21465,#4894);
#3182=OVER_RIDING_STYLED_ITEM('',(#5947),#21466,#4894);
#3183=OVER_RIDING_STYLED_ITEM('',(#5948),#21467,#4894);
#3184=OVER_RIDING_STYLED_ITEM('',(#5949),#21468,#4894);
#3185=OVER_RIDING_STYLED_ITEM('',(#5950),#21469,#4894);
#3186=OVER_RIDING_STYLED_ITEM('',(#5952),#21470,#4895);
#3187=OVER_RIDING_STYLED_ITEM('',(#5953),#21471,#4895);
#3188=OVER_RIDING_STYLED_ITEM('',(#5954),#21472,#4895);
#3189=OVER_RIDING_STYLED_ITEM('',(#5955),#21473,#4895);
#3190=OVER_RIDING_STYLED_ITEM('',(#5956),#21474,#4895);
#3191=OVER_RIDING_STYLED_ITEM('',(#5957),#21475,#4895);
#3192=OVER_RIDING_STYLED_ITEM('',(#5958),#21476,#4895);
#3193=OVER_RIDING_STYLED_ITEM('',(#5960),#21477,#4896);
#3194=OVER_RIDING_STYLED_ITEM('',(#5961),#21478,#4896);
#3195=OVER_RIDING_STYLED_ITEM('',(#5962),#21479,#4896);
#3196=OVER_RIDING_STYLED_ITEM('',(#5963),#21480,#4896);
#3197=OVER_RIDING_STYLED_ITEM('',(#5964),#21481,#4896);
#3198=OVER_RIDING_STYLED_ITEM('',(#5965),#21482,#4896);
#3199=OVER_RIDING_STYLED_ITEM('',(#5966),#21483,#4896);
#3200=OVER_RIDING_STYLED_ITEM('',(#5968),#21484,#4897);
#3201=OVER_RIDING_STYLED_ITEM('',(#5969),#21485,#4897);
#3202=OVER_RIDING_STYLED_ITEM('',(#5970),#21486,#4897);
#3203=OVER_RIDING_STYLED_ITEM('',(#5971),#21487,#4897);
#3204=OVER_RIDING_STYLED_ITEM('',(#5972),#21488,#4897);
#3205=OVER_RIDING_STYLED_ITEM('',(#5973),#21489,#4897);
#3206=OVER_RIDING_STYLED_ITEM('',(#5975),#21490,#4898);
#3207=OVER_RIDING_STYLED_ITEM('',(#5976),#21491,#4898);
#3208=OVER_RIDING_STYLED_ITEM('',(#5977),#21492,#4898);
#3209=OVER_RIDING_STYLED_ITEM('',(#5978),#21493,#4898);
#3210=OVER_RIDING_STYLED_ITEM('',(#5979),#21494,#4898);
#3211=OVER_RIDING_STYLED_ITEM('',(#5980),#21495,#4898);
#3212=OVER_RIDING_STYLED_ITEM('',(#5981),#21496,#4898);
#3213=OVER_RIDING_STYLED_ITEM('',(#5983),#21497,#4899);
#3214=OVER_RIDING_STYLED_ITEM('',(#5984),#21498,#4899);
#3215=OVER_RIDING_STYLED_ITEM('',(#5985),#21499,#4899);
#3216=OVER_RIDING_STYLED_ITEM('',(#5986),#21500,#4899);
#3217=OVER_RIDING_STYLED_ITEM('',(#5987),#21501,#4899);
#3218=OVER_RIDING_STYLED_ITEM('',(#5988),#21502,#4899);
#3219=OVER_RIDING_STYLED_ITEM('',(#5989),#21503,#4899);
#3220=OVER_RIDING_STYLED_ITEM('',(#5991),#21504,#4900);
#3221=OVER_RIDING_STYLED_ITEM('',(#5992),#21505,#4900);
#3222=OVER_RIDING_STYLED_ITEM('',(#5993),#21506,#4900);
#3223=OVER_RIDING_STYLED_ITEM('',(#5994),#21507,#4900);
#3224=OVER_RIDING_STYLED_ITEM('',(#5995),#21508,#4900);
#3225=OVER_RIDING_STYLED_ITEM('',(#5996),#21509,#4900);
#3226=OVER_RIDING_STYLED_ITEM('',(#5998),#21510,#4901);
#3227=OVER_RIDING_STYLED_ITEM('',(#5999),#21511,#4901);
#3228=OVER_RIDING_STYLED_ITEM('',(#6000),#21512,#4901);
#3229=OVER_RIDING_STYLED_ITEM('',(#6001),#21513,#4901);
#3230=OVER_RIDING_STYLED_ITEM('',(#6002),#21514,#4901);
#3231=OVER_RIDING_STYLED_ITEM('',(#6003),#21515,#4901);
#3232=OVER_RIDING_STYLED_ITEM('',(#6005),#21516,#4902);
#3233=OVER_RIDING_STYLED_ITEM('',(#6006),#21517,#4902);
#3234=OVER_RIDING_STYLED_ITEM('',(#6007),#21518,#4902);
#3235=OVER_RIDING_STYLED_ITEM('',(#6008),#21519,#4902);
#3236=OVER_RIDING_STYLED_ITEM('',(#6009),#21520,#4902);
#3237=OVER_RIDING_STYLED_ITEM('',(#6010),#21521,#4902);
#3238=OVER_RIDING_STYLED_ITEM('',(#6011),#21522,#4902);
#3239=OVER_RIDING_STYLED_ITEM('',(#6013),#21523,#4903);
#3240=OVER_RIDING_STYLED_ITEM('',(#6014),#21524,#4903);
#3241=OVER_RIDING_STYLED_ITEM('',(#6015),#21525,#4903);
#3242=OVER_RIDING_STYLED_ITEM('',(#6016),#21526,#4903);
#3243=OVER_RIDING_STYLED_ITEM('',(#6017),#21527,#4903);
#3244=OVER_RIDING_STYLED_ITEM('',(#6018),#21528,#4903);
#3245=OVER_RIDING_STYLED_ITEM('',(#6019),#21529,#4903);
#3246=OVER_RIDING_STYLED_ITEM('',(#6021),#21530,#4904);
#3247=OVER_RIDING_STYLED_ITEM('',(#6022),#21531,#4904);
#3248=OVER_RIDING_STYLED_ITEM('',(#6023),#21532,#4904);
#3249=OVER_RIDING_STYLED_ITEM('',(#6024),#21533,#4904);
#3250=OVER_RIDING_STYLED_ITEM('',(#6025),#21534,#4904);
#3251=OVER_RIDING_STYLED_ITEM('',(#6026),#21535,#4904);
#3252=OVER_RIDING_STYLED_ITEM('',(#6028),#21536,#4905);
#3253=OVER_RIDING_STYLED_ITEM('',(#6029),#21537,#4905);
#3254=OVER_RIDING_STYLED_ITEM('',(#6030),#21538,#4905);
#3255=OVER_RIDING_STYLED_ITEM('',(#6031),#21539,#4905);
#3256=OVER_RIDING_STYLED_ITEM('',(#6032),#21540,#4905);
#3257=OVER_RIDING_STYLED_ITEM('',(#6033),#21541,#4905);
#3258=OVER_RIDING_STYLED_ITEM('',(#6035),#21542,#4906);
#3259=OVER_RIDING_STYLED_ITEM('',(#6036),#21543,#4906);
#3260=OVER_RIDING_STYLED_ITEM('',(#6037),#21544,#4906);
#3261=OVER_RIDING_STYLED_ITEM('',(#6038),#21545,#4906);
#3262=OVER_RIDING_STYLED_ITEM('',(#6039),#21546,#4906);
#3263=OVER_RIDING_STYLED_ITEM('',(#6040),#21547,#4906);
#3264=OVER_RIDING_STYLED_ITEM('',(#6041),#21548,#4906);
#3265=OVER_RIDING_STYLED_ITEM('',(#6043),#21549,#4907);
#3266=OVER_RIDING_STYLED_ITEM('',(#6044),#21550,#4907);
#3267=OVER_RIDING_STYLED_ITEM('',(#6045),#21551,#4907);
#3268=OVER_RIDING_STYLED_ITEM('',(#6046),#21552,#4907);
#3269=OVER_RIDING_STYLED_ITEM('',(#6047),#21553,#4907);
#3270=OVER_RIDING_STYLED_ITEM('',(#6048),#21554,#4907);
#3271=OVER_RIDING_STYLED_ITEM('',(#6049),#21555,#4907);
#3272=OVER_RIDING_STYLED_ITEM('',(#6051),#21556,#4908);
#3273=OVER_RIDING_STYLED_ITEM('',(#6052),#21557,#4908);
#3274=OVER_RIDING_STYLED_ITEM('',(#6053),#21558,#4908);
#3275=OVER_RIDING_STYLED_ITEM('',(#6054),#21559,#4908);
#3276=OVER_RIDING_STYLED_ITEM('',(#6055),#21560,#4908);
#3277=OVER_RIDING_STYLED_ITEM('',(#6056),#21561,#4908);
#3278=OVER_RIDING_STYLED_ITEM('',(#6058),#21562,#4909);
#3279=OVER_RIDING_STYLED_ITEM('',(#6059),#21563,#4909);
#3280=OVER_RIDING_STYLED_ITEM('',(#6060),#21564,#4909);
#3281=OVER_RIDING_STYLED_ITEM('',(#6061),#21565,#4909);
#3282=OVER_RIDING_STYLED_ITEM('',(#6062),#21566,#4909);
#3283=OVER_RIDING_STYLED_ITEM('',(#6063),#21567,#4909);
#3284=OVER_RIDING_STYLED_ITEM('',(#6064),#21568,#4909);
#3285=OVER_RIDING_STYLED_ITEM('',(#6066),#21569,#4910);
#3286=OVER_RIDING_STYLED_ITEM('',(#6067),#21570,#4910);
#3287=OVER_RIDING_STYLED_ITEM('',(#6068),#21571,#4910);
#3288=OVER_RIDING_STYLED_ITEM('',(#6069),#21572,#4910);
#3289=OVER_RIDING_STYLED_ITEM('',(#6070),#21573,#4910);
#3290=OVER_RIDING_STYLED_ITEM('',(#6071),#21574,#4910);
#3291=OVER_RIDING_STYLED_ITEM('',(#6072),#21575,#4910);
#3292=OVER_RIDING_STYLED_ITEM('',(#6074),#21576,#4911);
#3293=OVER_RIDING_STYLED_ITEM('',(#6075),#21577,#4911);
#3294=OVER_RIDING_STYLED_ITEM('',(#6076),#21578,#4911);
#3295=OVER_RIDING_STYLED_ITEM('',(#6077),#21579,#4911);
#3296=OVER_RIDING_STYLED_ITEM('',(#6078),#21580,#4911);
#3297=OVER_RIDING_STYLED_ITEM('',(#6079),#21581,#4911);
#3298=OVER_RIDING_STYLED_ITEM('',(#6081),#21582,#4912);
#3299=OVER_RIDING_STYLED_ITEM('',(#6082),#21583,#4912);
#3300=OVER_RIDING_STYLED_ITEM('',(#6083),#21584,#4912);
#3301=OVER_RIDING_STYLED_ITEM('',(#6084),#21585,#4912);
#3302=OVER_RIDING_STYLED_ITEM('',(#6085),#21586,#4912);
#3303=OVER_RIDING_STYLED_ITEM('',(#6086),#21587,#4912);
#3304=OVER_RIDING_STYLED_ITEM('',(#6088),#21588,#4913);
#3305=OVER_RIDING_STYLED_ITEM('',(#6089),#21589,#4913);
#3306=OVER_RIDING_STYLED_ITEM('',(#6090),#21590,#4913);
#3307=OVER_RIDING_STYLED_ITEM('',(#6091),#21591,#4913);
#3308=OVER_RIDING_STYLED_ITEM('',(#6092),#21592,#4913);
#3309=OVER_RIDING_STYLED_ITEM('',(#6093),#21593,#4913);
#3310=OVER_RIDING_STYLED_ITEM('',(#6094),#21594,#4913);
#3311=OVER_RIDING_STYLED_ITEM('',(#6096),#21595,#4914);
#3312=OVER_RIDING_STYLED_ITEM('',(#6097),#21596,#4914);
#3313=OVER_RIDING_STYLED_ITEM('',(#6098),#21597,#4914);
#3314=OVER_RIDING_STYLED_ITEM('',(#6099),#21598,#4914);
#3315=OVER_RIDING_STYLED_ITEM('',(#6100),#21599,#4914);
#3316=OVER_RIDING_STYLED_ITEM('',(#6101),#21600,#4914);
#3317=OVER_RIDING_STYLED_ITEM('',(#6102),#21601,#4914);
#3318=OVER_RIDING_STYLED_ITEM('',(#6126),#21734,#4937);
#3319=OVER_RIDING_STYLED_ITEM('',(#6127),#21735,#4937);
#3320=OVER_RIDING_STYLED_ITEM('',(#6128),#21736,#4937);
#3321=OVER_RIDING_STYLED_ITEM('',(#6129),#21737,#4937);
#3322=OVER_RIDING_STYLED_ITEM('',(#6130),#21738,#4937);
#3323=OVER_RIDING_STYLED_ITEM('',(#6131),#21739,#4937);
#3324=OVER_RIDING_STYLED_ITEM('',(#6132),#21740,#4937);
#3325=OVER_RIDING_STYLED_ITEM('',(#6133),#21741,#4937);
#3326=OVER_RIDING_STYLED_ITEM('',(#6134),#21742,#4937);
#3327=OVER_RIDING_STYLED_ITEM('',(#6135),#21743,#4937);
#3328=OVER_RIDING_STYLED_ITEM('',(#6136),#21744,#4937);
#3329=OVER_RIDING_STYLED_ITEM('',(#6137),#21745,#4937);
#3330=OVER_RIDING_STYLED_ITEM('',(#6138),#21746,#4937);
#3331=OVER_RIDING_STYLED_ITEM('',(#6139),#21747,#4937);
#3332=OVER_RIDING_STYLED_ITEM('',(#6140),#21748,#4937);
#3333=OVER_RIDING_STYLED_ITEM('',(#6141),#21749,#4937);
#3334=OVER_RIDING_STYLED_ITEM('',(#6142),#21750,#4937);
#3335=OVER_RIDING_STYLED_ITEM('',(#6143),#21751,#4937);
#3336=OVER_RIDING_STYLED_ITEM('',(#6144),#21752,#4937);
#3337=OVER_RIDING_STYLED_ITEM('',(#6145),#21753,#4937);
#3338=OVER_RIDING_STYLED_ITEM('',(#6146),#21754,#4937);
#3339=OVER_RIDING_STYLED_ITEM('',(#6147),#21755,#4937);
#3340=OVER_RIDING_STYLED_ITEM('',(#6148),#21756,#4937);
#3341=OVER_RIDING_STYLED_ITEM('',(#6149),#21757,#4937);
#3342=OVER_RIDING_STYLED_ITEM('',(#6150),#21758,#4937);
#3343=OVER_RIDING_STYLED_ITEM('',(#6151),#21759,#4937);
#3344=OVER_RIDING_STYLED_ITEM('',(#6152),#21760,#4937);
#3345=OVER_RIDING_STYLED_ITEM('',(#6153),#21761,#4937);
#3346=OVER_RIDING_STYLED_ITEM('',(#6154),#21762,#4937);
#3347=OVER_RIDING_STYLED_ITEM('',(#6155),#21763,#4937);
#3348=OVER_RIDING_STYLED_ITEM('',(#6156),#21764,#4937);
#3349=OVER_RIDING_STYLED_ITEM('',(#6157),#21765,#4937);
#3350=OVER_RIDING_STYLED_ITEM('',(#6158),#21766,#4937);
#3351=OVER_RIDING_STYLED_ITEM('',(#6159),#21767,#4937);
#3352=OVER_RIDING_STYLED_ITEM('',(#6160),#21768,#4937);
#3353=OVER_RIDING_STYLED_ITEM('',(#6161),#21769,#4937);
#3354=OVER_RIDING_STYLED_ITEM('',(#6162),#21770,#4937);
#3355=OVER_RIDING_STYLED_ITEM('',(#6163),#21771,#4937);
#3356=OVER_RIDING_STYLED_ITEM('',(#6164),#21772,#4937);
#3357=OVER_RIDING_STYLED_ITEM('',(#6165),#21773,#4937);
#3358=OVER_RIDING_STYLED_ITEM('',(#6166),#21774,#4937);
#3359=OVER_RIDING_STYLED_ITEM('',(#6167),#21775,#4937);
#3360=OVER_RIDING_STYLED_ITEM('',(#6168),#21776,#4937);
#3361=OVER_RIDING_STYLED_ITEM('',(#6169),#21777,#4937);
#3362=OVER_RIDING_STYLED_ITEM('',(#6170),#21778,#4937);
#3363=OVER_RIDING_STYLED_ITEM('',(#6171),#21779,#4937);
#3364=OVER_RIDING_STYLED_ITEM('',(#6172),#21780,#4937);
#3365=OVER_RIDING_STYLED_ITEM('',(#6173),#21781,#4937);
#3366=OVER_RIDING_STYLED_ITEM('',(#6174),#21782,#4937);
#3367=OVER_RIDING_STYLED_ITEM('',(#6175),#21783,#4937);
#3368=OVER_RIDING_STYLED_ITEM('',(#6176),#21784,#4937);
#3369=OVER_RIDING_STYLED_ITEM('',(#6177),#21785,#4937);
#3370=OVER_RIDING_STYLED_ITEM('',(#6178),#21786,#4937);
#3371=OVER_RIDING_STYLED_ITEM('',(#6179),#21787,#4937);
#3372=OVER_RIDING_STYLED_ITEM('',(#6180),#21788,#4937);
#3373=OVER_RIDING_STYLED_ITEM('',(#6181),#21789,#4937);
#3374=OVER_RIDING_STYLED_ITEM('',(#6182),#21790,#4937);
#3375=OVER_RIDING_STYLED_ITEM('',(#6183),#21791,#4937);
#3376=OVER_RIDING_STYLED_ITEM('',(#6184),#21792,#4937);
#3377=OVER_RIDING_STYLED_ITEM('',(#6185),#21793,#4937);
#3378=OVER_RIDING_STYLED_ITEM('',(#6186),#21794,#4937);
#3379=OVER_RIDING_STYLED_ITEM('',(#6187),#21795,#4937);
#3380=OVER_RIDING_STYLED_ITEM('',(#6188),#21796,#4937);
#3381=OVER_RIDING_STYLED_ITEM('',(#6189),#21797,#4937);
#3382=OVER_RIDING_STYLED_ITEM('',(#6190),#21798,#4937);
#3383=OVER_RIDING_STYLED_ITEM('',(#6191),#21799,#4937);
#3384=OVER_RIDING_STYLED_ITEM('',(#6192),#21800,#4937);
#3385=OVER_RIDING_STYLED_ITEM('',(#6193),#21801,#4937);
#3386=OVER_RIDING_STYLED_ITEM('',(#6194),#21802,#4937);
#3387=OVER_RIDING_STYLED_ITEM('',(#6195),#21803,#4937);
#3388=OVER_RIDING_STYLED_ITEM('',(#6196),#21804,#4937);
#3389=OVER_RIDING_STYLED_ITEM('',(#6197),#21805,#4937);
#3390=OVER_RIDING_STYLED_ITEM('',(#6198),#21806,#4937);
#3391=OVER_RIDING_STYLED_ITEM('',(#6199),#21807,#4937);
#3392=OVER_RIDING_STYLED_ITEM('',(#6200),#21808,#4937);
#3393=OVER_RIDING_STYLED_ITEM('',(#6201),#21809,#4937);
#3394=OVER_RIDING_STYLED_ITEM('',(#6202),#21810,#4937);
#3395=OVER_RIDING_STYLED_ITEM('',(#6203),#21811,#4937);
#3396=OVER_RIDING_STYLED_ITEM('',(#6204),#21812,#4937);
#3397=OVER_RIDING_STYLED_ITEM('',(#6205),#21813,#4937);
#3398=OVER_RIDING_STYLED_ITEM('',(#6206),#21814,#4937);
#3399=OVER_RIDING_STYLED_ITEM('',(#6207),#21815,#4937);
#3400=OVER_RIDING_STYLED_ITEM('',(#6208),#21816,#4937);
#3401=OVER_RIDING_STYLED_ITEM('',(#6209),#21817,#4937);
#3402=OVER_RIDING_STYLED_ITEM('',(#6210),#21818,#4937);
#3403=OVER_RIDING_STYLED_ITEM('',(#6211),#21819,#4937);
#3404=OVER_RIDING_STYLED_ITEM('',(#6212),#21820,#4937);
#3405=OVER_RIDING_STYLED_ITEM('',(#6213),#21821,#4937);
#3406=OVER_RIDING_STYLED_ITEM('',(#6214),#21822,#4937);
#3407=OVER_RIDING_STYLED_ITEM('',(#6215),#21823,#4937);
#3408=OVER_RIDING_STYLED_ITEM('',(#6216),#21824,#4937);
#3409=OVER_RIDING_STYLED_ITEM('',(#6218),#21829,#4938);
#3410=OVER_RIDING_STYLED_ITEM('',(#6219),#21830,#4938);
#3411=OVER_RIDING_STYLED_ITEM('',(#6220),#21831,#4938);
#3412=OVER_RIDING_STYLED_ITEM('',(#6221),#21832,#4938);
#3413=OVER_RIDING_STYLED_ITEM('',(#6222),#21833,#4938);
#3414=OVER_RIDING_STYLED_ITEM('',(#6223),#21834,#4938);
#3415=OVER_RIDING_STYLED_ITEM('',(#6225),#21835,#4939);
#3416=OVER_RIDING_STYLED_ITEM('',(#6226),#21836,#4939);
#3417=OVER_RIDING_STYLED_ITEM('',(#6227),#21837,#4939);
#3418=OVER_RIDING_STYLED_ITEM('',(#6228),#21838,#4939);
#3419=OVER_RIDING_STYLED_ITEM('',(#6229),#21839,#4939);
#3420=OVER_RIDING_STYLED_ITEM('',(#6230),#21840,#4939);
#3421=OVER_RIDING_STYLED_ITEM('',(#6232),#21841,#4940);
#3422=OVER_RIDING_STYLED_ITEM('',(#6233),#21842,#4940);
#3423=OVER_RIDING_STYLED_ITEM('',(#6234),#21843,#4940);
#3424=OVER_RIDING_STYLED_ITEM('',(#6235),#21844,#4940);
#3425=OVER_RIDING_STYLED_ITEM('',(#6236),#21845,#4940);
#3426=OVER_RIDING_STYLED_ITEM('',(#6237),#21846,#4940);
#3427=OVER_RIDING_STYLED_ITEM('',(#6239),#21847,#4941);
#3428=OVER_RIDING_STYLED_ITEM('',(#6240),#21848,#4941);
#3429=OVER_RIDING_STYLED_ITEM('',(#6241),#21849,#4941);
#3430=OVER_RIDING_STYLED_ITEM('',(#6242),#21850,#4941);
#3431=OVER_RIDING_STYLED_ITEM('',(#6243),#21851,#4941);
#3432=OVER_RIDING_STYLED_ITEM('',(#6244),#21852,#4941);
#3433=OVER_RIDING_STYLED_ITEM('',(#6246),#21853,#4942);
#3434=OVER_RIDING_STYLED_ITEM('',(#6247),#21854,#4942);
#3435=OVER_RIDING_STYLED_ITEM('',(#6248),#21855,#4942);
#3436=OVER_RIDING_STYLED_ITEM('',(#6249),#21856,#4942);
#3437=OVER_RIDING_STYLED_ITEM('',(#6250),#21857,#4942);
#3438=OVER_RIDING_STYLED_ITEM('',(#6251),#21858,#4942);
#3439=OVER_RIDING_STYLED_ITEM('',(#6253),#21859,#4943);
#3440=OVER_RIDING_STYLED_ITEM('',(#6254),#21860,#4943);
#3441=OVER_RIDING_STYLED_ITEM('',(#6255),#21861,#4943);
#3442=OVER_RIDING_STYLED_ITEM('',(#6256),#21862,#4943);
#3443=OVER_RIDING_STYLED_ITEM('',(#6257),#21863,#4943);
#3444=OVER_RIDING_STYLED_ITEM('',(#6258),#21864,#4943);
#3445=OVER_RIDING_STYLED_ITEM('',(#6260),#21865,#4944);
#3446=OVER_RIDING_STYLED_ITEM('',(#6261),#21866,#4944);
#3447=OVER_RIDING_STYLED_ITEM('',(#6262),#21867,#4944);
#3448=OVER_RIDING_STYLED_ITEM('',(#6263),#21868,#4944);
#3449=OVER_RIDING_STYLED_ITEM('',(#6264),#21869,#4944);
#3450=OVER_RIDING_STYLED_ITEM('',(#6265),#21870,#4944);
#3451=OVER_RIDING_STYLED_ITEM('',(#6266),#21871,#4944);
#3452=OVER_RIDING_STYLED_ITEM('',(#6267),#21872,#4944);
#3453=OVER_RIDING_STYLED_ITEM('',(#6268),#21873,#4944);
#3454=OVER_RIDING_STYLED_ITEM('',(#6270),#21874,#4945);
#3455=OVER_RIDING_STYLED_ITEM('',(#6271),#21875,#4945);
#3456=OVER_RIDING_STYLED_ITEM('',(#6272),#21876,#4945);
#3457=OVER_RIDING_STYLED_ITEM('',(#6273),#21877,#4945);
#3458=OVER_RIDING_STYLED_ITEM('',(#6274),#21878,#4945);
#3459=OVER_RIDING_STYLED_ITEM('',(#6275),#21879,#4945);
#3460=OVER_RIDING_STYLED_ITEM('',(#6277),#21880,#4946);
#3461=OVER_RIDING_STYLED_ITEM('',(#6278),#21881,#4946);
#3462=OVER_RIDING_STYLED_ITEM('',(#6279),#21882,#4946);
#3463=OVER_RIDING_STYLED_ITEM('',(#6280),#21883,#4946);
#3464=OVER_RIDING_STYLED_ITEM('',(#6281),#21884,#4946);
#3465=OVER_RIDING_STYLED_ITEM('',(#6282),#21885,#4946);
#3466=OVER_RIDING_STYLED_ITEM('',(#6284),#21886,#4947);
#3467=OVER_RIDING_STYLED_ITEM('',(#6285),#21887,#4947);
#3468=OVER_RIDING_STYLED_ITEM('',(#6286),#21888,#4947);
#3469=OVER_RIDING_STYLED_ITEM('',(#6287),#21889,#4947);
#3470=OVER_RIDING_STYLED_ITEM('',(#6288),#21890,#4947);
#3471=OVER_RIDING_STYLED_ITEM('',(#6289),#21891,#4947);
#3472=OVER_RIDING_STYLED_ITEM('',(#6291),#21892,#4948);
#3473=OVER_RIDING_STYLED_ITEM('',(#6292),#21893,#4948);
#3474=OVER_RIDING_STYLED_ITEM('',(#6293),#21894,#4948);
#3475=OVER_RIDING_STYLED_ITEM('',(#6294),#21895,#4948);
#3476=OVER_RIDING_STYLED_ITEM('',(#6295),#21896,#4948);
#3477=OVER_RIDING_STYLED_ITEM('',(#6296),#21897,#4948);
#3478=OVER_RIDING_STYLED_ITEM('',(#6298),#21898,#4949);
#3479=OVER_RIDING_STYLED_ITEM('',(#6299),#21899,#4949);
#3480=OVER_RIDING_STYLED_ITEM('',(#6300),#21900,#4949);
#3481=OVER_RIDING_STYLED_ITEM('',(#6301),#21901,#4949);
#3482=OVER_RIDING_STYLED_ITEM('',(#6302),#21902,#4949);
#3483=OVER_RIDING_STYLED_ITEM('',(#6303),#21903,#4949);
#3484=OVER_RIDING_STYLED_ITEM('',(#6305),#21904,#4950);
#3485=OVER_RIDING_STYLED_ITEM('',(#6306),#21905,#4950);
#3486=OVER_RIDING_STYLED_ITEM('',(#6307),#21906,#4950);
#3487=OVER_RIDING_STYLED_ITEM('',(#6308),#21907,#4950);
#3488=OVER_RIDING_STYLED_ITEM('',(#6309),#21908,#4950);
#3489=OVER_RIDING_STYLED_ITEM('',(#6310),#21909,#4950);
#3490=OVER_RIDING_STYLED_ITEM('',(#6312),#21910,#4951);
#3491=OVER_RIDING_STYLED_ITEM('',(#6313),#21911,#4951);
#3492=OVER_RIDING_STYLED_ITEM('',(#6314),#21912,#4951);
#3493=OVER_RIDING_STYLED_ITEM('',(#6315),#21913,#4951);
#3494=OVER_RIDING_STYLED_ITEM('',(#6316),#21914,#4951);
#3495=OVER_RIDING_STYLED_ITEM('',(#6317),#21915,#4951);
#3496=OVER_RIDING_STYLED_ITEM('',(#6324),#22468,#4957);
#3497=OVER_RIDING_STYLED_ITEM('',(#6325),#22469,#4957);
#3498=OVER_RIDING_STYLED_ITEM('',(#6326),#22470,#4957);
#3499=OVER_RIDING_STYLED_ITEM('',(#6327),#22471,#4957);
#3500=OVER_RIDING_STYLED_ITEM('',(#6328),#22472,#4957);
#3501=OVER_RIDING_STYLED_ITEM('',(#6329),#22473,#4957);
#3502=OVER_RIDING_STYLED_ITEM('',(#6330),#22474,#4957);
#3503=OVER_RIDING_STYLED_ITEM('',(#6331),#22475,#4957);
#3504=OVER_RIDING_STYLED_ITEM('',(#6332),#22476,#4957);
#3505=OVER_RIDING_STYLED_ITEM('',(#6333),#22477,#4957);
#3506=OVER_RIDING_STYLED_ITEM('',(#6335),#22478,#4958);
#3507=OVER_RIDING_STYLED_ITEM('',(#6336),#22479,#4958);
#3508=OVER_RIDING_STYLED_ITEM('',(#6337),#22480,#4958);
#3509=OVER_RIDING_STYLED_ITEM('',(#6338),#22481,#4958);
#3510=OVER_RIDING_STYLED_ITEM('',(#6339),#22482,#4958);
#3511=OVER_RIDING_STYLED_ITEM('',(#6340),#22483,#4958);
#3512=OVER_RIDING_STYLED_ITEM('',(#6341),#22484,#4958);
#3513=OVER_RIDING_STYLED_ITEM('',(#6342),#22485,#4958);
#3514=OVER_RIDING_STYLED_ITEM('',(#6343),#22486,#4958);
#3515=OVER_RIDING_STYLED_ITEM('',(#6344),#22487,#4958);
#3516=OVER_RIDING_STYLED_ITEM('',(#6345),#22488,#4958);
#3517=OVER_RIDING_STYLED_ITEM('',(#6346),#22489,#4958);
#3518=OVER_RIDING_STYLED_ITEM('',(#6347),#22490,#4958);
#3519=OVER_RIDING_STYLED_ITEM('',(#6348),#22491,#4958);
#3520=OVER_RIDING_STYLED_ITEM('',(#6353),#22506,#4962);
#3521=OVER_RIDING_STYLED_ITEM('',(#6354),#22507,#4962);
#3522=OVER_RIDING_STYLED_ITEM('',(#6355),#22508,#4962);
#3523=OVER_RIDING_STYLED_ITEM('',(#6356),#22509,#4962);
#3524=OVER_RIDING_STYLED_ITEM('',(#6357),#22510,#4962);
#3525=OVER_RIDING_STYLED_ITEM('',(#6358),#22511,#4962);
#3526=OVER_RIDING_STYLED_ITEM('',(#6359),#22512,#4962);
#3527=OVER_RIDING_STYLED_ITEM('',(#6360),#22513,#4962);
#3528=OVER_RIDING_STYLED_ITEM('',(#6361),#22514,#4962);
#3529=OVER_RIDING_STYLED_ITEM('',(#6362),#22515,#4962);
#3530=OVER_RIDING_STYLED_ITEM('',(#6363),#22516,#4962);
#3531=OVER_RIDING_STYLED_ITEM('',(#6364),#22517,#4962);
#3532=OVER_RIDING_STYLED_ITEM('',(#6365),#22518,#4962);
#3533=OVER_RIDING_STYLED_ITEM('',(#6366),#22519,#4962);
#3534=OVER_RIDING_STYLED_ITEM('',(#6369),#22524,#4964);
#3535=OVER_RIDING_STYLED_ITEM('',(#6370),#22525,#4964);
#3536=OVER_RIDING_STYLED_ITEM('',(#6371),#22526,#4964);
#3537=OVER_RIDING_STYLED_ITEM('',(#6372),#22527,#4964);
#3538=OVER_RIDING_STYLED_ITEM('',(#6373),#22528,#4964);
#3539=OVER_RIDING_STYLED_ITEM('',(#6374),#22529,#4964);
#3540=OVER_RIDING_STYLED_ITEM('',(#6375),#22530,#4964);
#3541=OVER_RIDING_STYLED_ITEM('',(#6376),#22531,#4964);
#3542=OVER_RIDING_STYLED_ITEM('',(#6377),#22532,#4964);
#3543=OVER_RIDING_STYLED_ITEM('',(#6378),#22533,#4964);
#3544=OVER_RIDING_STYLED_ITEM('',(#6379),#22534,#4964);
#3545=OVER_RIDING_STYLED_ITEM('',(#6380),#22535,#4964);
#3546=OVER_RIDING_STYLED_ITEM('',(#6381),#22536,#4964);
#3547=OVER_RIDING_STYLED_ITEM('',(#6382),#22537,#4964);
#3548=OVER_RIDING_STYLED_ITEM('',(#6385),#22542,#4966);
#3549=OVER_RIDING_STYLED_ITEM('',(#6386),#22543,#4966);
#3550=OVER_RIDING_STYLED_ITEM('',(#6387),#22544,#4966);
#3551=OVER_RIDING_STYLED_ITEM('',(#6388),#22545,#4966);
#3552=OVER_RIDING_STYLED_ITEM('',(#6389),#22546,#4966);
#3553=OVER_RIDING_STYLED_ITEM('',(#6390),#22547,#4966);
#3554=OVER_RIDING_STYLED_ITEM('',(#6391),#22548,#4966);
#3555=OVER_RIDING_STYLED_ITEM('',(#6392),#22549,#4966);
#3556=OVER_RIDING_STYLED_ITEM('',(#6393),#22550,#4966);
#3557=OVER_RIDING_STYLED_ITEM('',(#6394),#22551,#4966);
#3558=OVER_RIDING_STYLED_ITEM('',(#6395),#22552,#4966);
#3559=OVER_RIDING_STYLED_ITEM('',(#6396),#22553,#4966);
#3560=OVER_RIDING_STYLED_ITEM('',(#6397),#22554,#4966);
#3561=OVER_RIDING_STYLED_ITEM('',(#6398),#22555,#4966);
#3562=OVER_RIDING_STYLED_ITEM('',(#6400),#22556,#4967);
#3563=OVER_RIDING_STYLED_ITEM('',(#6401),#22557,#4967);
#3564=OVER_RIDING_STYLED_ITEM('',(#6402),#22558,#4967);
#3565=OVER_RIDING_STYLED_ITEM('',(#6403),#22559,#4967);
#3566=OVER_RIDING_STYLED_ITEM('',(#6404),#22560,#4967);
#3567=OVER_RIDING_STYLED_ITEM('',(#6405),#22561,#4967);
#3568=OVER_RIDING_STYLED_ITEM('',(#6406),#22562,#4967);
#3569=OVER_RIDING_STYLED_ITEM('',(#6407),#22563,#4967);
#3570=OVER_RIDING_STYLED_ITEM('',(#6408),#22564,#4967);
#3571=OVER_RIDING_STYLED_ITEM('',(#6409),#22565,#4967);
#3572=OVER_RIDING_STYLED_ITEM('',(#6410),#22566,#4967);
#3573=OVER_RIDING_STYLED_ITEM('',(#6411),#22567,#4967);
#3574=OVER_RIDING_STYLED_ITEM('',(#6412),#22568,#4967);
#3575=OVER_RIDING_STYLED_ITEM('',(#6413),#22569,#4967);
#3576=OVER_RIDING_STYLED_ITEM('',(#6415),#22570,#4968);
#3577=OVER_RIDING_STYLED_ITEM('',(#6416),#22571,#4968);
#3578=OVER_RIDING_STYLED_ITEM('',(#6417),#22572,#4968);
#3579=OVER_RIDING_STYLED_ITEM('',(#6418),#22573,#4968);
#3580=OVER_RIDING_STYLED_ITEM('',(#6419),#22574,#4968);
#3581=OVER_RIDING_STYLED_ITEM('',(#6420),#22575,#4968);
#3582=OVER_RIDING_STYLED_ITEM('',(#6421),#22576,#4968);
#3583=OVER_RIDING_STYLED_ITEM('',(#6422),#22577,#4968);
#3584=OVER_RIDING_STYLED_ITEM('',(#6423),#22578,#4968);
#3585=OVER_RIDING_STYLED_ITEM('',(#6424),#22579,#4968);
#3586=OVER_RIDING_STYLED_ITEM('',(#6425),#22580,#4968);
#3587=OVER_RIDING_STYLED_ITEM('',(#6426),#22581,#4968);
#3588=OVER_RIDING_STYLED_ITEM('',(#6427),#22582,#4968);
#3589=OVER_RIDING_STYLED_ITEM('',(#6428),#22583,#4968);
#3590=OVER_RIDING_STYLED_ITEM('',(#6431),#22590,#4970);
#3591=OVER_RIDING_STYLED_ITEM('',(#6432),#22591,#4970);
#3592=OVER_RIDING_STYLED_ITEM('',(#6433),#22592,#4970);
#3593=OVER_RIDING_STYLED_ITEM('',(#6434),#22593,#4970);
#3594=OVER_RIDING_STYLED_ITEM('',(#6435),#22594,#4970);
#3595=OVER_RIDING_STYLED_ITEM('',(#6436),#22595,#4970);
#3596=OVER_RIDING_STYLED_ITEM('',(#6437),#22596,#4970);
#3597=OVER_RIDING_STYLED_ITEM('',(#6438),#22597,#4970);
#3598=OVER_RIDING_STYLED_ITEM('',(#6439),#22598,#4970);
#3599=OVER_RIDING_STYLED_ITEM('',(#6440),#22599,#4970);
#3600=OVER_RIDING_STYLED_ITEM('',(#6441),#22600,#4970);
#3601=OVER_RIDING_STYLED_ITEM('',(#6442),#22601,#4970);
#3602=OVER_RIDING_STYLED_ITEM('',(#6443),#22602,#4970);
#3603=OVER_RIDING_STYLED_ITEM('',(#6444),#22603,#4970);
#3604=OVER_RIDING_STYLED_ITEM('',(#6447),#22608,#4972);
#3605=OVER_RIDING_STYLED_ITEM('',(#6448),#22609,#4972);
#3606=OVER_RIDING_STYLED_ITEM('',(#6449),#22610,#4972);
#3607=OVER_RIDING_STYLED_ITEM('',(#6450),#22611,#4972);
#3608=OVER_RIDING_STYLED_ITEM('',(#6451),#22612,#4972);
#3609=OVER_RIDING_STYLED_ITEM('',(#6452),#22613,#4972);
#3610=OVER_RIDING_STYLED_ITEM('',(#6453),#22614,#4972);
#3611=OVER_RIDING_STYLED_ITEM('',(#6454),#22615,#4972);
#3612=OVER_RIDING_STYLED_ITEM('',(#6455),#22616,#4972);
#3613=OVER_RIDING_STYLED_ITEM('',(#6456),#22617,#4972);
#3614=OVER_RIDING_STYLED_ITEM('',(#6462),#22644,#4977);
#3615=OVER_RIDING_STYLED_ITEM('',(#6463),#22645,#4977);
#3616=OVER_RIDING_STYLED_ITEM('',(#6464),#22646,#4977);
#3617=OVER_RIDING_STYLED_ITEM('',(#6465),#22647,#4977);
#3618=OVER_RIDING_STYLED_ITEM('',(#6466),#22648,#4977);
#3619=OVER_RIDING_STYLED_ITEM('',(#6467),#22649,#4977);
#3620=OVER_RIDING_STYLED_ITEM('',(#6468),#22650,#4977);
#3621=OVER_RIDING_STYLED_ITEM('',(#6469),#22651,#4977);
#3622=OVER_RIDING_STYLED_ITEM('',(#6470),#22652,#4977);
#3623=OVER_RIDING_STYLED_ITEM('',(#6471),#22653,#4977);
#3624=OVER_RIDING_STYLED_ITEM('',(#6472),#22654,#4977);
#3625=OVER_RIDING_STYLED_ITEM('',(#6473),#22655,#4977);
#3626=OVER_RIDING_STYLED_ITEM('',(#6474),#22656,#4977);
#3627=OVER_RIDING_STYLED_ITEM('',(#6475),#22657,#4977);
#3628=BREP_WITH_VOIDS('_03004-06_0',#14195,(#3629));
#3629=ORIENTED_CLOSED_SHELL('',*,#14196,.F.);
#3630=SPHERICAL_SURFACE('',#83253,1.75);
#3631=SPHERICAL_SURFACE('',#83274,1.75);
#3632=VERTEX_LOOP('',#65329);
#3633=VERTEX_LOOP('',#65550);
#3634=VERTEX_LOOP('',#65551);
#3635=VERTEX_LOOP('',#65552);
#3636=VERTEX_LOOP('',#65553);
#3637=VERTEX_LOOP('',#65554);
#3638=VERTEX_LOOP('',#65555);
#3639=VERTEX_LOOP('',#65556);
#3640=VERTEX_LOOP('',#65557);
#3641=VERTEX_LOOP('',#66488);
#3642=VERTEX_LOOP('',#66490);
#3643=VERTEX_LOOP('',#66492);
#3644=VERTEX_LOOP('',#66494);
#3645=VERTEX_LOOP('',#71281);
#3646=CONICAL_SURFACE('',#83196,2.,45.);
#3647=CONICAL_SURFACE('',#83220,3.47,45.);
#3648=CONICAL_SURFACE('',#83223,3.47,45.);
#3649=CONICAL_SURFACE('',#83237,2.5,59.);
#3650=CONICAL_SURFACE('',#83250,3.,30.0000000000975);
#3651=CONICAL_SURFACE('',#83265,2.2,45.0000000001462);
#3652=CONICAL_SURFACE('',#83266,2.2,45.0000000001462);
#3653=CONICAL_SURFACE('',#83293,6.5,60.);
#3654=CONICAL_SURFACE('',#83295,6.5,60.);
#3655=CONICAL_SURFACE('',#83297,6.5,60.);
#3656=CONICAL_SURFACE('',#83299,6.5,60.);
#3657=CONICAL_SURFACE('',#83301,6.5,60.);
#3658=CONICAL_SURFACE('',#83303,6.5,60.);
#3659=CONICAL_SURFACE('',#83307,6.5,60.);
#3660=CONICAL_SURFACE('',#83309,6.5,60.);
#3661=CONICAL_SURFACE('',#83311,6.5,60.);
#3662=CONICAL_SURFACE('',#83313,6.5,60.);
#3663=CONICAL_SURFACE('',#83315,6.5,60.);
#3664=CONICAL_SURFACE('',#83317,6.5,60.);
#3665=CONICAL_SURFACE('',#83323,4.,45.);
#3666=CONICAL_SURFACE('',#83324,3.3234375,45.);
#3667=CONICAL_SURFACE('',#83341,106.732050807569,30.);
#3668=CONICAL_SURFACE('',#83343,31.7320508075689,60.000000000001);
#3669=CONICAL_SURFACE('',#83345,30.,30.);
#3670=CONICAL_SURFACE('',#83346,105.,60.0000000000011);
#3671=CONICAL_SURFACE('',#83484,5.735,45.);
#3672=CONICAL_SURFACE('',#83487,5.735,45.);
#3673=CONICAL_SURFACE('',#83491,1.,45.);
#3674=CONICAL_SURFACE('',#83492,0.999999999999997,44.9999999999999);
#3675=CONICAL_SURFACE('',#83493,1.,45.);
#3676=CONICAL_SURFACE('',#83494,1.,45.);
#3677=CONICAL_SURFACE('',#83495,1.,45.);
#3678=CONICAL_SURFACE('',#83496,1.,45.);
#3679=CONICAL_SURFACE('',#83497,1.,45.);
#3680=CONICAL_SURFACE('',#83498,1.,45.);
#3681=CONICAL_SURFACE('',#83571,27.,3.70221285319941);
#3682=CONICAL_SURFACE('',#83572,31.,3.70221285319941);
#3683=CONICAL_SURFACE('',#84222,53.2424322583639,70.);
#3684=CONICAL_SURFACE('',#84224,53.2424322583639,70.);
#3685=CONICAL_SURFACE('',#84226,53.2424322583639,70.);
#3686=CONICAL_SURFACE('',#84228,53.2424322583639,70.);
#3687=CONICAL_SURFACE('',#84230,53.2424322583639,70.);
#3688=CONICAL_SURFACE('',#84232,53.2424322583639,70.);
#3689=CONICAL_SURFACE('',#84234,53.2424322583639,70.);
#3690=CONICAL_SURFACE('',#84236,53.2424322583639,70.);
#3691=CONICAL_SURFACE('',#84238,53.2424322583639,70.);
#3692=CONICAL_SURFACE('',#84240,53.2424322583639,70.);
#3693=CONICAL_SURFACE('',#84242,53.2424322583639,70.);
#3694=CONICAL_SURFACE('',#84244,53.2424322583639,70.);
#3695=CONICAL_SURFACE('',#84246,53.2424322583639,70.);
#3696=CONICAL_SURFACE('',#84248,53.2424322583639,70.);
#3697=CONICAL_SURFACE('',#84250,53.2424322583639,70.);
#3698=CONICAL_SURFACE('',#84252,53.2424322583639,70.);
#3699=CONICAL_SURFACE('',#84254,53.2424322583639,70.);
#3700=CONICAL_SURFACE('',#84256,53.2424322583639,70.);
#3701=CONICAL_SURFACE('',#84258,53.2424322583639,70.);
#3702=CONICAL_SURFACE('',#84260,53.2424322583639,70.);
#3703=CONICAL_SURFACE('',#84262,53.2424322583639,70.);
#3704=CONICAL_SURFACE('',#84264,53.2424322583639,70.);
#3705=CONICAL_SURFACE('',#84266,53.2424322583639,70.);
#3706=CONICAL_SURFACE('',#84268,53.2424322583639,70.);
#3707=CONICAL_SURFACE('',#84270,53.2424322583639,70.);
#3708=CONICAL_SURFACE('',#84272,53.2424322583639,70.);
#3709=CONICAL_SURFACE('',#84274,53.2424322583639,70.);
#3710=CONICAL_SURFACE('',#84276,53.2424322583639,70.);
#3711=CONICAL_SURFACE('',#84278,53.2424322583639,70.);
#3712=CONICAL_SURFACE('',#84280,53.2424322583639,70.);
#3713=CONICAL_SURFACE('',#84282,53.2424322583639,70.);
#3714=CONICAL_SURFACE('',#84284,53.2424322583639,70.);
#3715=CONICAL_SURFACE('',#84286,53.2424322583639,70.);
#3716=CONICAL_SURFACE('',#84288,53.2424322583639,70.);
#3717=CONICAL_SURFACE('',#84290,53.2424322583639,70.);
#3718=CONICAL_SURFACE('',#84292,53.2424322583639,70.);
#3719=CONICAL_SURFACE('',#84294,53.2424322583639,70.);
#3720=CONICAL_SURFACE('',#84296,53.2424322583639,70.);
#3721=CONICAL_SURFACE('',#84298,53.2424322583639,70.);
#3722=CONICAL_SURFACE('',#84300,53.2424322583639,70.);
#3723=CONICAL_SURFACE('',#84302,53.2424322583639,70.);
#3724=CONICAL_SURFACE('',#84304,53.2424322583639,70.);
#3725=CONICAL_SURFACE('',#84306,53.2424322583639,70.);
#3726=CONICAL_SURFACE('',#84308,53.2424322583639,70.);
#3727=CONICAL_SURFACE('',#84310,53.2424322583639,70.);
#3728=CONICAL_SURFACE('',#84312,53.2424322583639,70.);
#3729=CONICAL_SURFACE('',#84314,53.2424322583639,70.);
#3730=CONICAL_SURFACE('',#84316,53.2424322583639,70.);
#3731=CONICAL_SURFACE('',#84318,53.2424322583639,70.);
#3732=CONICAL_SURFACE('',#84320,53.2424322583639,70.);
#3733=CONICAL_SURFACE('',#84322,53.2424322583639,70.);
#3734=CONICAL_SURFACE('',#84324,53.2424322583639,70.);
#3735=CONICAL_SURFACE('',#84326,53.2424322583639,70.);
#3736=CONICAL_SURFACE('',#84328,53.2424322583639,70.);
#3737=CONICAL_SURFACE('',#84330,53.2424322583639,70.);
#3738=CONICAL_SURFACE('',#84332,53.2424322583639,70.);
#3739=CONICAL_SURFACE('',#84334,53.2424322583639,70.);
#3740=CONICAL_SURFACE('',#84336,53.2424322583639,70.);
#3741=CONICAL_SURFACE('',#84338,53.2424322583639,70.);
#3742=CONICAL_SURFACE('',#84340,53.2424322583639,70.);
#3743=CONICAL_SURFACE('',#84403,53.2424322583639,70.);
#3744=CONICAL_SURFACE('',#84404,53.2424322583639,70.);
#3745=CONICAL_SURFACE('',#84405,53.2424322583639,70.);
#3746=CONICAL_SURFACE('',#84406,53.2424322583639,70.);
#3747=CONICAL_SURFACE('',#84407,53.2424322583639,70.);
#3748=CONICAL_SURFACE('',#84408,53.2424322583639,70.);
#3749=CONICAL_SURFACE('',#84409,53.2424322583639,70.);
#3750=CONICAL_SURFACE('',#84410,53.2424322583639,70.);
#3751=CONICAL_SURFACE('',#84411,53.2424322583639,70.);
#3752=CONICAL_SURFACE('',#84412,53.2424322583639,70.);
#3753=CONICAL_SURFACE('',#84413,53.2424322583639,70.);
#3754=CONICAL_SURFACE('',#84414,53.2424322583639,70.);
#3755=CONICAL_SURFACE('',#84415,53.2424322583639,70.);
#3756=CONICAL_SURFACE('',#84416,53.2424322583639,70.);
#3757=CONICAL_SURFACE('',#84417,53.2424322583639,70.);
#3758=CONICAL_SURFACE('',#84418,53.2424322583639,70.);
#3759=CONICAL_SURFACE('',#84419,53.2424322583639,70.);
#3760=CONICAL_SURFACE('',#84420,53.2424322583639,70.);
#3761=CONICAL_SURFACE('',#84421,53.2424322583639,70.);
#3762=CONICAL_SURFACE('',#84422,53.2424322583639,70.);
#3763=CONICAL_SURFACE('',#84423,53.2424322583639,70.);
#3764=CONICAL_SURFACE('',#84424,53.2424322583639,70.);
#3765=CONICAL_SURFACE('',#84425,53.2424322583639,70.);
#3766=CONICAL_SURFACE('',#84426,53.2424322583639,70.);
#3767=CONICAL_SURFACE('',#84427,53.2424322583639,70.);
#3768=CONICAL_SURFACE('',#84428,53.2424322583639,70.);
#3769=CONICAL_SURFACE('',#84429,53.2424322583639,70.);
#3770=CONICAL_SURFACE('',#84430,53.2424322583639,70.);
#3771=CONICAL_SURFACE('',#84431,53.2424322583639,70.);
#3772=CONICAL_SURFACE('',#84432,53.2424322583639,70.);
#3773=CONICAL_SURFACE('',#84433,53.2424322583639,70.);
#3774=CONICAL_SURFACE('',#84434,53.2424322583639,70.);
#3775=CONICAL_SURFACE('',#84435,53.2424322583639,70.);
#3776=CONICAL_SURFACE('',#84436,53.2424322583639,70.);
#3777=CONICAL_SURFACE('',#84437,53.2424322583639,70.);
#3778=CONICAL_SURFACE('',#84438,53.2424322583639,70.);
#3779=CONICAL_SURFACE('',#84439,53.2424322583639,70.);
#3780=CONICAL_SURFACE('',#84440,53.2424322583639,70.);
#3781=CONICAL_SURFACE('',#84441,53.2424322583639,70.);
#3782=CONICAL_SURFACE('',#84442,53.2424322583639,70.);
#3783=CONICAL_SURFACE('',#84443,53.2424322583639,70.);
#3784=CONICAL_SURFACE('',#84444,53.2424322583639,70.);
#3785=CONICAL_SURFACE('',#84445,53.2424322583639,70.);
#3786=CONICAL_SURFACE('',#84446,53.2424322583639,70.);
#3787=CONICAL_SURFACE('',#84447,53.2424322583639,70.);
#3788=CONICAL_SURFACE('',#84448,53.2424322583639,70.);
#3789=CONICAL_SURFACE('',#84449,53.2424322583639,70.);
#3790=CONICAL_SURFACE('',#84450,53.2424322583639,70.);
#3791=CONICAL_SURFACE('',#84451,53.2424322583639,70.);
#3792=CONICAL_SURFACE('',#84452,53.2424322583639,70.);
#3793=CONICAL_SURFACE('',#84453,53.2424322583639,70.);
#3794=CONICAL_SURFACE('',#84454,53.2424322583639,70.);
#3795=CONICAL_SURFACE('',#84455,53.2424322583639,70.);
#3796=CONICAL_SURFACE('',#84456,53.2424322583639,70.);
#3797=CONICAL_SURFACE('',#84457,53.2424322583639,70.);
#3798=CONICAL_SURFACE('',#84458,53.2424322583639,70.);
#3799=CONICAL_SURFACE('',#84459,53.2424322583639,70.);
#3800=CONICAL_SURFACE('',#84460,53.2424322583639,70.);
#3801=CONICAL_SURFACE('',#84461,53.2424322583639,70.);
#3802=CONICAL_SURFACE('',#84478,53.2424322583639,70.);
#3803=CONICAL_SURFACE('',#84505,4.73,45.);
#3804=CONICAL_SURFACE('',#84547,3.47,45.);
#3805=CONICAL_SURFACE('',#84550,3.47,45.);
#3806=CONICAL_SURFACE('',#84553,3.47,45.);
#3807=CONICAL_SURFACE('',#84556,3.47,45.);
#3808=CONICAL_SURFACE('',#84582,1.25,59.);
#3809=CONICAL_SURFACE('',#84585,1.25,59.);
#3810=CONICAL_SURFACE('',#84588,1.25,59.);
#3811=CONICAL_SURFACE('',#84591,1.25,59.);
#3812=CONICAL_SURFACE('',#84731,17.2424322583639,70.);
#3813=CONICAL_SURFACE('',#84733,17.2424322583639,70.);
#3814=CONICAL_SURFACE('',#84735,17.2424322583639,70.);
#3815=CONICAL_SURFACE('',#84737,17.2424322583639,70.);
#3816=CONICAL_SURFACE('',#84739,17.2424322583639,70.);
#3817=CONICAL_SURFACE('',#84741,17.2424322583639,70.);
#3818=CONICAL_SURFACE('',#84743,17.2424322583639,70.);
#3819=CONICAL_SURFACE('',#84745,17.2424322583639,70.);
#3820=CONICAL_SURFACE('',#84747,17.2424322583639,70.);
#3821=CONICAL_SURFACE('',#84749,17.2424322583639,70.);
#3822=CONICAL_SURFACE('',#84751,17.2424322583639,70.);
#3823=CONICAL_SURFACE('',#84753,17.2424322583639,70.);
#3824=CONICAL_SURFACE('',#84755,17.2424322583639,70.);
#3825=CONICAL_SURFACE('',#84757,17.2424322583639,70.);
#3826=CONICAL_SURFACE('',#84759,17.2424322583639,70.);
#3827=CONICAL_SURFACE('',#84761,17.2424322583639,70.);
#3828=CONICAL_SURFACE('',#84763,17.2424322583639,70.);
#3829=CONICAL_SURFACE('',#84765,17.2424322583639,70.);
#3830=CONICAL_SURFACE('',#84767,17.2424322583639,70.);
#3831=CONICAL_SURFACE('',#84769,17.2424322583639,70.);
#3832=CONICAL_SURFACE('',#84771,17.2424322583639,70.);
#3833=CONICAL_SURFACE('',#84773,17.2424322583639,70.);
#3834=CONICAL_SURFACE('',#84775,17.2424322583639,70.);
#3835=CONICAL_SURFACE('',#84783,17.2424322583639,70.);
#3836=CONICAL_SURFACE('',#84964,0.723900043089576,44.9999999999915);
#3837=CONICAL_SURFACE('',#84967,0.723899946946512,44.9999999999915);
#3838=CONICAL_SURFACE('',#84979,0.7239,44.9999999999915);
#3839=CONICAL_SURFACE('',#84981,0.7239,44.9999999999915);
#3840=CONICAL_SURFACE('',#84990,0.723899946946512,44.9999999999915);
#3841=CONICAL_SURFACE('',#84993,0.723900043089576,44.9999999999915);
#3842=CONICAL_SURFACE('',#86848,0.0999999999993302,4.99999999947012);
#3843=CONICAL_SURFACE('',#86851,0.100000000000207,4.99999999947012);
#3844=CONICAL_SURFACE('',#86854,0.0999999999922219,4.99999999947012);
#3845=CONICAL_SURFACE('',#86857,0.0999999999993302,4.99999999947012);
#3846=CONICAL_SURFACE('',#86860,0.0999999999993302,4.99999999988854);
#3847=CONICAL_SURFACE('',#86863,0.100000000000207,4.99999999988854);
#3848=CONICAL_SURFACE('',#86895,0.0999999999922219,4.99999999988854);
#3849=CONICAL_SURFACE('',#86898,0.0999999999993302,4.99999999988854);
#3850=CONICAL_SURFACE('',#88183,1.65,59.);
#3851=TOROIDAL_SURFACE('',#83062,135.,2.);
#3852=TOROIDAL_SURFACE('',#83063,135.,4.);
#3853=TOROIDAL_SURFACE('',#83071,135.,2.);
#3854=TOROIDAL_SURFACE('',#83079,135.,2.);
#3855=TOROIDAL_SURFACE('',#83087,135.,2.);
#3856=TOROIDAL_SURFACE('',#83095,135.,2.);
#3857=TOROIDAL_SURFACE('',#83103,135.,2.);
#3858=TOROIDAL_SURFACE('',#83111,135.,2.);
#3859=TOROIDAL_SURFACE('',#83119,135.,2.);
#3860=TOROIDAL_SURFACE('',#83127,135.,2.);
#3861=TOROIDAL_SURFACE('',#83135,135.,2.);
#3862=TOROIDAL_SURFACE('',#83143,135.,2.);
#3863=TOROIDAL_SURFACE('',#83151,135.,2.);
#3864=TOROIDAL_SURFACE('',#83153,135.,4.);
#3865=TOROIDAL_SURFACE('',#83154,135.,4.);
#3866=TOROIDAL_SURFACE('',#83155,135.,4.);
#3867=TOROIDAL_SURFACE('',#83156,135.,4.);
#3868=TOROIDAL_SURFACE('',#83157,135.,4.);
#3869=TOROIDAL_SURFACE('',#83158,135.,4.);
#3870=TOROIDAL_SURFACE('',#83159,135.,4.);
#3871=TOROIDAL_SURFACE('',#83160,135.,4.);
#3872=TOROIDAL_SURFACE('',#83161,135.,4.);
#3873=TOROIDAL_SURFACE('',#83162,135.,4.);
#3874=TOROIDAL_SURFACE('',#83163,135.,4.);
#3875=TOROIDAL_SURFACE('',#83177,135.,2.);
#3876=TOROIDAL_SURFACE('',#83179,135.,4.);
#3877=TOROIDAL_SURFACE('',#85322,2.45,0.15);
#3878=TOROIDAL_SURFACE('',#85327,2.45,0.15);
#3879=TOROIDAL_SURFACE('',#85333,2.45,0.15);
#3880=TOROIDAL_SURFACE('',#85335,2.45,0.15);
#3881=TOROIDAL_SURFACE('',#87792,1.65,0.100000000000001);
#3882=TOROIDAL_SURFACE('',#87800,1.65,0.099999999999999);
#3883=TOROIDAL_SURFACE('',#87948,1.65,0.100000000000007);
#3884=TOROIDAL_SURFACE('',#87956,1.65,0.100000000000001);
#3885=B_SPLINE_CURVE_WITH_KNOTS('',3,(#107277,#107278,#107279,#107280,#107281,
#107282,#107283,#107284,#107285,#107286,#107287,#107288,#107289,#107290,
#107291,#107292,#107293,#107294,#107295,#107296,#107297,#107298,#107299,
#107300,#107301,#107302,#107303,#107304,#107305,#107306,#107307,#107308,
#107309,#107310,#107311,#107312,#107313,#107314,#107315,#107316,#107317,
#107318,#107319,#107320,#107321,#107322,#107323,#107324,#107325,#107326,
#107327,#107328,#107329,#107330,#107331,#107332,#107333,#107334),
 .UNSPECIFIED.,.T.,.F.,(1,3,3,3,3,3,3,3,3,3,3,3,3,3,3,3,3,3,3,3,3,1),(-0.0333656072470925,
0.,0.05369951136616,0.107398714094493,0.161102545066208,0.214809528105841,
0.268511522724824,0.322208176163896,0.375907470687256,0.429613266964745,
0.483319278402172,0.537018880096753,0.590715453184599,0.644417105483508,
0.698124016862827,0.751828158552466,0.805525826105192,0.859223419608733,
0.912927453816349,0.966634392752908,1.,1.05369951136616),.UNSPECIFIED.);
#3886=B_SPLINE_CURVE_WITH_KNOTS('',3,(#107336,#107337,#107338,#107339,#107340,
#107341,#107342,#107343,#107344,#107345,#107346,#107347,#107348,#107349,
#107350,#107351,#107352,#107353,#107354,#107355,#107356,#107357,#107358,
#107359,#107360,#107361,#107362,#107363,#107364,#107365,#107366,#107367,
#107368,#107369,#107370,#107371,#107372,#107373,#107374,#107375,#107376,
#107377,#107378,#107379,#107380,#107381,#107382,#107383,#107384,#107385,
#107386,#107387,#107388,#107389,#107390,#107391,#107392,#107393),
 .UNSPECIFIED.,.T.,.F.,(1,3,3,3,3,3,3,3,3,3,3,3,3,3,3,3,3,3,3,3,3,1),(-0.0333656072470921,
0.,0.0536995113661596,0.107398714094493,0.161102545066209,0.21480952810584,
0.268511522724823,0.322208176163896,0.375907470687255,0.429613266964745,
0.483319278402172,0.537018880096752,0.590715453184599,0.644417105483509,
0.698124016862827,0.751828158552466,0.805525826105191,0.859223419608733,
0.912927453816349,0.966634392752908,1.,1.05369951136616),.UNSPECIFIED.);
#3887=B_SPLINE_CURVE_WITH_KNOTS('',3,(#107395,#107396,#107397,#107398,#107399,
#107400,#107401,#107402,#107403,#107404,#107405,#107406,#107407,#107408,
#107409,#107410,#107411,#107412,#107413,#107414,#107415,#107416,#107417,
#107418,#107419,#107420,#107421,#107422,#107423,#107424,#107425,#107426,
#107427,#107428,#107429,#107430,#107431,#107432,#107433,#107434,#107435,
#107436,#107437,#107438,#107439,#107440,#107441,#107442,#107443,#107444,
#107445,#107446,#107447,#107448,#107449,#107450,#107451,#107452),
 .UNSPECIFIED.,.T.,.F.,(1,3,3,3,3,3,3,3,3,3,3,3,3,3,3,3,3,3,3,3,3,1),(-0.0333656072470928,
0.,0.0536995113661596,0.107398714094493,0.161102545066208,0.214809528105841,
0.268511522724824,0.322208176163896,0.375907470687256,0.429613266964745,
0.483319278402172,0.537018880096753,0.590715453184599,0.644417105483508,
0.698124016862827,0.751828158552466,0.805525826105192,0.859223419608732,
0.912927453816349,0.966634392752907,1.,1.05369951136616),.UNSPECIFIED.);
#3888=B_SPLINE_CURVE_WITH_KNOTS('',3,(#107508,#107509,#107510,#107511,#107512,
#107513,#107514,#107515,#107516,#107517,#107518,#107519,#107520,#107521,
#107522,#107523,#107524,#107525,#107526,#107527,#107528,#107529,#107530,
#107531,#107532,#107533,#107534,#107535,#107536,#107537,#107538,#107539,
#107540,#107541,#107542,#107543,#107544,#107545,#107546,#107547,#107548,
#107549,#107550,#107551,#107552,#107553,#107554,#107555,#107556,#107557,
#107558,#107559,#107560,#107561,#107562,#107563,#107564,#107565),
 .UNSPECIFIED.,.T.,.F.,(1,3,3,3,3,3,3,3,3,3,3,3,3,3,3,3,3,3,3,3,3,1),(-0.0333656072470926,
0.,0.0536995113661598,0.107398714094493,0.161102545066208,0.214809528105841,
0.268511522724824,0.322208176163897,0.375907470687256,0.429613266964745,
0.483319278402172,0.537018880096753,0.590715453184599,0.644417105483508,
0.698124016862827,0.751828158552466,0.805525826105192,0.859223419608732,
0.912927453816349,0.966634392752907,1.,1.05369951136616),.UNSPECIFIED.);
#3889=B_SPLINE_CURVE_WITH_KNOTS('',3,(#107568,#107569,#107570,#107571,#107572,
#107573,#107574,#107575,#107576,#107577,#107578,#107579,#107580,#107581,
#107582,#107583,#107584,#107585,#107586,#107587,#107588,#107589,#107590,
#107591,#107592,#107593,#107594,#107595,#107596,#107597,#107598,#107599,
#107600,#107601,#107602,#107603,#107604,#107605,#107606,#107607,#107608,
#107609,#107610,#107611,#107612,#107613,#107614,#107615,#107616,#107617,
#107618,#107619,#107620,#107621,#107622,#107623,#107624,#107625),
 .UNSPECIFIED.,.T.,.F.,(1,3,3,3,3,3,3,3,3,3,3,3,3,3,3,3,3,3,3,3,3,1),(-0.0333643077448831,
0.,0.0536996521149763,0.107399004409537,0.161102852726014,0.214809763032105,
0.268511827415802,0.322208703204383,0.37590814470252,0.42961390221904,0.483319868627416,
0.53701960841487,0.590716406223639,0.644418138203091,0.698124978927791,
0.75182912896701,0.805526989837444,0.859224778938743,0.912928824829083,
0.966635692255117,1.,1.05369965211498),.UNSPECIFIED.);
#3890=B_SPLINE_CURVE_WITH_KNOTS('',3,(#107627,#107628,#107629,#107630,#107631,
#107632,#107633,#107634,#107635,#107636,#107637,#107638,#107639,#107640,
#107641,#107642,#107643,#107644,#107645,#107646,#107647,#107648,#107649,
#107650,#107651,#107652,#107653,#107654,#107655,#107656,#107657,#107658,
#107659,#107660,#107661,#107662,#107663,#107664,#107665,#107666,#107667,
#107668,#107669,#107670,#107671,#107672,#107673,#107674,#107675,#107676,
#107677,#107678,#107679,#107680,#107681,#107682,#107683,#107684),
 .UNSPECIFIED.,.T.,.F.,(1,3,3,3,3,3,3,3,3,3,3,3,3,3,3,3,3,3,3,3,3,1),(-0.0333643077448829,
0.,0.0536996521149767,0.107399004409537,0.161102852726014,0.214809763032105,
0.268511827415802,0.322208703204384,0.37590814470252,0.42961390221904,0.483319868627417,
0.53701960841487,0.59071640622364,0.644418138203092,0.698124978927791,0.751829128967011,
0.805526989837445,0.859224778938742,0.912928824829084,0.966635692255117,
1.,1.05369965211498),.UNSPECIFIED.);
#3891=B_SPLINE_CURVE_WITH_KNOTS('',3,(#107686,#107687,#107688,#107689,#107690,
#107691,#107692,#107693,#107694,#107695,#107696,#107697,#107698,#107699,
#107700,#107701,#107702,#107703,#107704,#107705,#107706,#107707,#107708,
#107709,#107710,#107711,#107712,#107713,#107714,#107715,#107716,#107717,
#107718,#107719,#107720,#107721,#107722,#107723,#107724,#107725,#107726,
#107727,#107728,#107729,#107730,#107731,#107732,#107733,#107734,#107735,
#107736,#107737,#107738,#107739,#107740,#107741,#107742,#107743),
 .UNSPECIFIED.,.T.,.F.,(1,3,3,3,3,3,3,3,3,3,3,3,3,3,3,3,3,3,3,3,3,1),(-0.0333643077448832,
0.,0.0536996521149766,0.107399004409537,0.161102852726015,0.214809763032105,
0.268511827415802,0.322208703204384,0.375908144702519,0.429613902219041,
0.483319868627417,0.53701960841487,0.590716406223639,0.644418138203091,
0.698124978927791,0.751829128967011,0.805526989837444,0.859224778938742,
0.912928824829084,0.966635692255117,1.,1.05369965211498),.UNSPECIFIED.);
#3892=B_SPLINE_CURVE_WITH_KNOTS('',3,(#107799,#107800,#107801,#107802,#107803,
#107804,#107805,#107806,#107807,#107808,#107809,#107810,#107811,#107812,
#107813,#107814,#107815,#107816,#107817,#107818,#107819,#107820,#107821,
#107822,#107823,#107824,#107825,#107826,#107827,#107828,#107829,#107830,
#107831,#107832,#107833,#107834,#107835,#107836,#107837,#107838,#107839,
#107840,#107841,#107842,#107843,#107844,#107845,#107846,#107847,#107848,
#107849,#107850,#107851,#107852,#107853,#107854,#107855,#107856),
 .UNSPECIFIED.,.T.,.F.,(1,3,3,3,3,3,3,3,3,3,3,3,3,3,3,3,3,3,3,3,3,1),(-0.0333643077448834,
0.,0.0536996521149763,0.107399004409537,0.161102852726014,0.214809763032105,
0.268511827415802,0.322208703204383,0.375908144702519,0.42961390221904,
0.483319868627417,0.537019608414869,0.590716406223639,0.644418138203091,
0.698124978927791,0.751829128967011,0.805526989837443,0.859224778938742,
0.912928824829084,0.966635692255117,1.,1.05369965211498),.UNSPECIFIED.);
#3893=B_SPLINE_CURVE_WITH_KNOTS('',3,(#108127,#108128,#108129,#108130,#108131,
#108132,#108133),.UNSPECIFIED.,.F.,.F.,(4,3,4),(0.,0.646263969043025,1.),
 .UNSPECIFIED.);
#3894=B_SPLINE_CURVE_WITH_KNOTS('',3,(#108134,#108135,#108136,#108137,#108138,
#108139,#108140,#108141,#108142,#108143,#108144,#108145,#108146,#108147,
#108148,#108149),.UNSPECIFIED.,.F.,.F.,(4,3,3,3,3,4),(0.,0.214732525326138,
0.429460450608451,0.64426154069134,0.859222162160397,1.),.UNSPECIFIED.);
#3895=B_SPLINE_CURVE_WITH_KNOTS('',3,(#108159,#108160,#108161,#108162,#108163,
#108164,#108165),.UNSPECIFIED.,.F.,.F.,(4,3,4),(0.,0.6462628685454,1.),
 .UNSPECIFIED.);
#3896=B_SPLINE_CURVE_WITH_KNOTS('',3,(#108168,#108169,#108170,#108171,#108172,
#108173,#108174,#108175,#108176,#108177,#108178,#108179,#108180,#108181,
#108182,#108183),.UNSPECIFIED.,.F.,.F.,(4,3,3,3,3,4),(0.,0.215150948592705,
0.430306843375369,0.645384474084946,0.860299803535651,1.),.UNSPECIFIED.);
#3897=B_SPLINE_CURVE_WITH_KNOTS('',3,(#108192,#108193,#108194,#108195,#108196,
#108197,#108198),.UNSPECIFIED.,.F.,.F.,(4,3,4),(0.,0.646263969043036,1.),
 .UNSPECIFIED.);
#3898=B_SPLINE_CURVE_WITH_KNOTS('',3,(#108199,#108200,#108201,#108202,#108203,
#108204,#108205,#108206,#108207,#108208,#108209,#108210,#108211,#108212,
#108213,#108214),.UNSPECIFIED.,.F.,.F.,(4,3,3,3,3,4),(0.,0.214732525326139,
0.429460450608457,0.644261540691336,0.859222162160401,1.),.UNSPECIFIED.);
#3899=B_SPLINE_CURVE_WITH_KNOTS('',3,(#108224,#108225,#108226,#108227,#108228,
#108229,#108230),.UNSPECIFIED.,.F.,.F.,(4,3,4),(0.,0.646262868545387,1.),
 .UNSPECIFIED.);
#3900=B_SPLINE_CURVE_WITH_KNOTS('',3,(#108233,#108234,#108235,#108236,#108237,
#108238,#108239,#108240,#108241,#108242,#108243,#108244,#108245,#108246,
#108247,#108248),.UNSPECIFIED.,.F.,.F.,(4,3,3,3,3,4),(0.,0.215150948592694,
0.430306843375349,0.645384474084922,0.86029980353563,1.),.UNSPECIFIED.);
#3901=B_SPLINE_CURVE_WITH_KNOTS('',3,(#108256,#108257,#108258,#108259,#108260,
#108261,#108262),.UNSPECIFIED.,.F.,.F.,(4,3,4),(0.,0.646263969043028,1.),
 .UNSPECIFIED.);
#3902=B_SPLINE_CURVE_WITH_KNOTS('',3,(#108263,#108264,#108265,#108266,#108267,
#108268,#108269,#108270,#108271,#108272,#108273,#108274,#108275,#108276,
#108277,#108278),.UNSPECIFIED.,.F.,.F.,(4,3,3,3,3,4),(0.,0.214732525326137,
0.429460450608455,0.644261540691334,0.859222162160392,1.),.UNSPECIFIED.);
#3903=B_SPLINE_CURVE_WITH_KNOTS('',3,(#108288,#108289,#108290,#108291,#108292,
#108293,#108294),.UNSPECIFIED.,.F.,.F.,(4,3,4),(0.,0.646262868545376,1.),
 .UNSPECIFIED.);
#3904=B_SPLINE_CURVE_WITH_KNOTS('',3,(#108297,#108298,#108299,#108300,#108301,
#108302,#108303,#108304,#108305,#108306,#108307,#108308,#108309,#108310,
#108311,#108312),.UNSPECIFIED.,.F.,.F.,(4,3,3,3,3,4),(0.,0.215150948592697,
0.430306843375359,0.645384474084931,0.860299803535628,1.),.UNSPECIFIED.);
#3905=B_SPLINE_CURVE_WITH_KNOTS('',3,(#108320,#108321,#108322,#108323,#108324,
#108325,#108326),.UNSPECIFIED.,.F.,.F.,(4,3,4),(0.,0.64626396904303,1.),
 .UNSPECIFIED.);
#3906=B_SPLINE_CURVE_WITH_KNOTS('',3,(#108327,#108328,#108329,#108330,#108331,
#108332,#108333,#108334,#108335,#108336,#108337,#108338,#108339,#108340,
#108341,#108342),.UNSPECIFIED.,.F.,.F.,(4,3,3,3,3,4),(0.,0.214732525326138,
0.429460450608459,0.644261540691338,0.859222162160382,1.),.UNSPECIFIED.);
#3907=B_SPLINE_CURVE_WITH_KNOTS('',3,(#108352,#108353,#108354,#108355,#108356,
#108357,#108358),.UNSPECIFIED.,.F.,.F.,(4,3,4),(0.,0.646262868545379,1.),
 .UNSPECIFIED.);
#3908=B_SPLINE_CURVE_WITH_KNOTS('',3,(#108361,#108362,#108363,#108364,#108365,
#108366,#108367,#108368,#108369,#108370,#108371,#108372,#108373,#108374,
#108375,#108376),.UNSPECIFIED.,.F.,.F.,(4,3,3,3,3,4),(0.,0.215150948592696,
0.430306843375357,0.64538447408493,0.860299803535638,1.),.UNSPECIFIED.);
#3909=B_SPLINE_CURVE_WITH_KNOTS('',3,(#108384,#108385,#108386,#108387,#108388,
#108389,#108390),.UNSPECIFIED.,.F.,.F.,(4,3,4),(0.,0.646263969043024,1.),
 .UNSPECIFIED.);
#3910=B_SPLINE_CURVE_WITH_KNOTS('',3,(#108391,#108392,#108393,#108394,#108395,
#108396,#108397,#108398,#108399,#108400,#108401,#108402,#108403,#108404,
#108405,#108406),.UNSPECIFIED.,.F.,.F.,(4,3,3,3,3,4),(0.,0.21473252532614,
0.429460450608459,0.644261540691342,0.859222162160403,1.),.UNSPECIFIED.);
#3911=B_SPLINE_CURVE_WITH_KNOTS('',3,(#108416,#108417,#108418,#108419,#108420,
#108421,#108422),.UNSPECIFIED.,.F.,.F.,(4,3,4),(0.,0.646262868545392,1.),
 .UNSPECIFIED.);
#3912=B_SPLINE_CURVE_WITH_KNOTS('',3,(#108425,#108426,#108427,#108428,#108429,
#108430,#108431,#108432,#108433,#108434,#108435,#108436,#108437,#108438,
#108439,#108440),.UNSPECIFIED.,.F.,.F.,(4,3,3,3,3,4),(0.,0.215150948592698,
0.430306843375365,0.645384474084921,0.860299803535638,1.),.UNSPECIFIED.);
#3913=B_SPLINE_CURVE_WITH_KNOTS('',3,(#108448,#108449,#108450,#108451,#108452,
#108453,#108454),.UNSPECIFIED.,.F.,.F.,(4,3,4),(0.,0.646263969043027,1.),
 .UNSPECIFIED.);
#3914=B_SPLINE_CURVE_WITH_KNOTS('',3,(#108455,#108456,#108457,#108458,#108459,
#108460,#108461,#108462,#108463,#108464,#108465,#108466,#108467,#108468,
#108469,#108470),.UNSPECIFIED.,.F.,.F.,(4,3,3,3,3,4),(0.,0.214732525326138,
0.429460450608453,0.644261540691337,0.859222162160394,1.),.UNSPECIFIED.);
#3915=B_SPLINE_CURVE_WITH_KNOTS('',3,(#108480,#108481,#108482,#108483,#108484,
#108485,#108486),.UNSPECIFIED.,.F.,.F.,(4,3,4),(0.,0.646262868545398,1.),
 .UNSPECIFIED.);
#3916=B_SPLINE_CURVE_WITH_KNOTS('',3,(#108489,#108490,#108491,#108492,#108493,
#108494,#108495,#108496,#108497,#108498,#108499,#108500,#108501,#108502,
#108503,#108504),.UNSPECIFIED.,.F.,.F.,(4,3,3,3,3,4),(0.,0.215150948592698,
0.430306843375358,0.64538447408493,0.860299803535643,1.),.UNSPECIFIED.);
#3917=B_SPLINE_CURVE_WITH_KNOTS('',3,(#108512,#108513,#108514,#108515,#108516,
#108517,#108518),.UNSPECIFIED.,.F.,.F.,(4,3,4),(0.,0.646263969043033,1.),
 .UNSPECIFIED.);
#3918=B_SPLINE_CURVE_WITH_KNOTS('',3,(#108519,#108520,#108521,#108522,#108523,
#108524,#108525,#108526,#108527,#108528,#108529,#108530,#108531,#108532,
#108533,#108534),.UNSPECIFIED.,.F.,.F.,(4,3,3,3,3,4),(0.,0.214732525326138,
0.429460450608456,0.644261540691328,0.859222162160388,1.),.UNSPECIFIED.);
#3919=B_SPLINE_CURVE_WITH_KNOTS('',3,(#108544,#108545,#108546,#108547,#108548,
#108549,#108550),.UNSPECIFIED.,.F.,.F.,(4,3,4),(0.,0.646262868545385,1.),
 .UNSPECIFIED.);
#3920=B_SPLINE_CURVE_WITH_KNOTS('',3,(#108553,#108554,#108555,#108556,#108557,
#108558,#108559,#108560,#108561,#108562,#108563,#108564,#108565,#108566,
#108567,#108568),.UNSPECIFIED.,.F.,.F.,(4,3,3,3,3,4),(0.,0.215150948592699,
0.430306843375359,0.645384474084929,0.860299803535635,1.),.UNSPECIFIED.);
#3921=B_SPLINE_CURVE_WITH_KNOTS('',3,(#108576,#108577,#108578,#108579,#108580,
#108581,#108582),.UNSPECIFIED.,.F.,.F.,(4,3,4),(0.,0.646263969043023,1.),
 .UNSPECIFIED.);
#3922=B_SPLINE_CURVE_WITH_KNOTS('',3,(#108583,#108584,#108585,#108586,#108587,
#108588,#108589,#108590,#108591,#108592,#108593,#108594,#108595,#108596,
#108597,#108598),.UNSPECIFIED.,.F.,.F.,(4,3,3,3,3,4),(0.,0.214732525326137,
0.429460450608456,0.644261540691337,0.859222162160392,1.),.UNSPECIFIED.);
#3923=B_SPLINE_CURVE_WITH_KNOTS('',3,(#108608,#108609,#108610,#108611,#108612,
#108613,#108614),.UNSPECIFIED.,.F.,.F.,(4,3,4),(0.,0.646262868545389,1.),
 .UNSPECIFIED.);
#3924=B_SPLINE_CURVE_WITH_KNOTS('',3,(#108617,#108618,#108619,#108620,#108621,
#108622,#108623,#108624,#108625,#108626,#108627,#108628,#108629,#108630,
#108631,#108632),.UNSPECIFIED.,.F.,.F.,(4,3,3,3,3,4),(0.,0.2151509485927,
0.430306843375354,0.645384474084933,0.860299803535649,1.),.UNSPECIFIED.);
#3925=B_SPLINE_CURVE_WITH_KNOTS('',3,(#108640,#108641,#108642,#108643,#108644,
#108645,#108646),.UNSPECIFIED.,.F.,.F.,(4,3,4),(0.,0.646263969043031,1.),
 .UNSPECIFIED.);
#3926=B_SPLINE_CURVE_WITH_KNOTS('',3,(#108647,#108648,#108649,#108650,#108651,
#108652,#108653,#108654,#108655,#108656,#108657,#108658,#108659,#108660,
#108661,#108662),.UNSPECIFIED.,.F.,.F.,(4,3,3,3,3,4),(0.,0.214732525326139,
0.429460450608456,0.644261540691332,0.859222162160388,1.),.UNSPECIFIED.);
#3927=B_SPLINE_CURVE_WITH_KNOTS('',3,(#108672,#108673,#108674,#108675,#108676,
#108677,#108678),.UNSPECIFIED.,.F.,.F.,(4,3,4),(0.,0.646262868545402,1.),
 .UNSPECIFIED.);
#3928=B_SPLINE_CURVE_WITH_KNOTS('',3,(#108681,#108682,#108683,#108684,#108685,
#108686,#108687,#108688,#108689,#108690,#108691,#108692,#108693,#108694,
#108695,#108696),.UNSPECIFIED.,.F.,.F.,(4,3,3,3,3,4),(0.,0.215150948592696,
0.430306843375354,0.645384474084921,0.860299803535643,1.),.UNSPECIFIED.);
#3929=B_SPLINE_CURVE_WITH_KNOTS('',3,(#108704,#108705,#108706,#108707,#108708,
#108709,#108710),.UNSPECIFIED.,.F.,.F.,(4,3,4),(0.,0.646263969043044,1.),
 .UNSPECIFIED.);
#3930=B_SPLINE_CURVE_WITH_KNOTS('',3,(#108711,#108712,#108713,#108714,#108715,
#108716,#108717,#108718,#108719,#108720,#108721,#108722,#108723,#108724,
#108725,#108726),.UNSPECIFIED.,.F.,.F.,(4,3,3,3,3,4),(0.,0.214732525326138,
0.429460450608454,0.644261540691333,0.859222162160398,1.),.UNSPECIFIED.);
#3931=B_SPLINE_CURVE_WITH_KNOTS('',3,(#108736,#108737,#108738,#108739,#108740,
#108741,#108742),.UNSPECIFIED.,.F.,.F.,(4,3,4),(0.,0.6462628685454,1.),
 .UNSPECIFIED.);
#3932=B_SPLINE_CURVE_WITH_KNOTS('',3,(#108745,#108746,#108747,#108748,#108749,
#108750,#108751,#108752,#108753,#108754,#108755,#108756,#108757,#108758,
#108759,#108760),.UNSPECIFIED.,.F.,.F.,(4,3,3,3,3,4),(0.,0.215150948592694,
0.43030684337535,0.645384474084918,0.860299803535624,1.),.UNSPECIFIED.);
#3933=B_SPLINE_CURVE_WITH_KNOTS('',3,(#108768,#108769,#108770,#108771,#108772,
#108773,#108774),.UNSPECIFIED.,.F.,.F.,(4,3,4),(0.,0.646263969043027,1.),
 .UNSPECIFIED.);
#3934=B_SPLINE_CURVE_WITH_KNOTS('',3,(#108775,#108776,#108777,#108778,#108779,
#108780,#108781,#108782,#108783,#108784,#108785,#108786,#108787,#108788,
#108789,#108790),.UNSPECIFIED.,.F.,.F.,(4,3,3,3,3,4),(0.,0.214732525326133,
0.429460450608446,0.644261540691334,0.859222162160386,1.),.UNSPECIFIED.);
#3935=B_SPLINE_CURVE_WITH_KNOTS('',3,(#108800,#108801,#108802,#108803,#108804,
#108805,#108806),.UNSPECIFIED.,.F.,.F.,(4,3,4),(0.,0.646262868545397,1.),
 .UNSPECIFIED.);
#3936=B_SPLINE_CURVE_WITH_KNOTS('',3,(#108809,#108810,#108811,#108812,#108813,
#108814,#108815,#108816,#108817,#108818,#108819,#108820,#108821,#108822,
#108823,#108824),.UNSPECIFIED.,.F.,.F.,(4,3,3,3,3,4),(0.,0.215150948592699,
0.430306843375364,0.645384474084933,0.860299803535636,1.),.UNSPECIFIED.);
#3937=B_SPLINE_CURVE_WITH_KNOTS('',3,(#108832,#108833,#108834,#108835,#108836,
#108837,#108838),.UNSPECIFIED.,.F.,.F.,(4,3,4),(0.,0.646263969043035,1.),
 .UNSPECIFIED.);
#3938=B_SPLINE_CURVE_WITH_KNOTS('',3,(#108839,#108840,#108841,#108842,#108843,
#108844,#108845,#108846,#108847,#108848,#108849,#108850,#108851,#108852,
#108853,#108854),.UNSPECIFIED.,.F.,.F.,(4,3,3,3,3,4),(0.,0.214732525326138,
0.429460450608452,0.644261540691337,0.859222162160384,1.),.UNSPECIFIED.);
#3939=B_SPLINE_CURVE_WITH_KNOTS('',3,(#108864,#108865,#108866,#108867,#108868,
#108869,#108870),.UNSPECIFIED.,.F.,.F.,(4,3,4),(0.,0.646262868545392,1.),
 .UNSPECIFIED.);
#3940=B_SPLINE_CURVE_WITH_KNOTS('',3,(#108873,#108874,#108875,#108876,#108877,
#108878,#108879,#108880,#108881,#108882,#108883,#108884,#108885,#108886,
#108887,#108888),.UNSPECIFIED.,.F.,.F.,(4,3,3,3,3,4),(0.,0.2151509485927,
0.430306843375367,0.645384474084932,0.860299803535643,1.),.UNSPECIFIED.);
#3941=B_SPLINE_CURVE_WITH_KNOTS('',3,(#108926,#108927,#108928,#108929,#108930,
#108931,#108932),.UNSPECIFIED.,.F.,.F.,(4,3,4),(0.,0.64626396904302,1.),
 .UNSPECIFIED.);
#3942=B_SPLINE_CURVE_WITH_KNOTS('',3,(#108933,#108934,#108935,#108936,#108937,
#108938,#108939,#108940,#108941,#108942,#108943,#108944,#108945,#108946,
#108947,#108948),.UNSPECIFIED.,.F.,.F.,(4,3,3,3,3,4),(0.,0.214732525326136,
0.429460450608455,0.644261540691329,0.859222162160383,1.),.UNSPECIFIED.);
#3943=B_SPLINE_CURVE_WITH_KNOTS('',3,(#108958,#108959,#108960,#108961,#108962,
#108963,#108964),.UNSPECIFIED.,.F.,.F.,(4,3,4),(0.,0.646262868545414,1.),
 .UNSPECIFIED.);
#3944=B_SPLINE_CURVE_WITH_KNOTS('',3,(#108967,#108968,#108969,#108970,#108971,
#108972,#108973,#108974,#108975,#108976,#108977,#108978,#108979,#108980,
#108981,#108982),.UNSPECIFIED.,.F.,.F.,(4,3,3,3,3,4),(0.,0.215150948592699,
0.430306843375367,0.645384474084934,0.860299803535638,1.),.UNSPECIFIED.);
#3945=B_SPLINE_CURVE_WITH_KNOTS('',3,(#108995,#108996,#108997,#108998,#108999,
#109000,#109001,#109002,#109003,#109004,#109005,#109006,#109007,#109008,
#109009,#109010,#109011,#109012,#109013,#109014,#109015,#109016,#109017,
#109018,#109019,#109020,#109021,#109022,#109023,#109024,#109025,#109026,
#109027,#109028,#109029,#109030,#109031,#109032,#109033,#109034,#109035,
#109036,#109037,#109038,#109039,#109040,#109041,#109042,#109043,#109044,
#109045,#109046,#109047,#109048,#109049,#109050,#109051,#109052,#109053,
#109054,#109055),.UNSPECIFIED.,.T.,.F.,(1,3,3,3,3,3,3,3,3,3,3,3,3,3,3,3,
3,3,3,3,3,3,1),(-0.00780412620212168,0.,0.0505401307910387,0.100888446715251,
0.154055149503954,0.209561529689553,0.262185001015257,0.311578063875403,
0.361709754110371,0.415385472224374,0.470839501550709,0.522681112936414,
0.571196540738344,0.621759497488053,0.676437903756926,0.731257115502073,
0.782222692106636,0.831377773122634,0.882765388370173,0.937670547545251,
0.992195873797878,1.,1.05054013079104),.UNSPECIFIED.);
#3946=B_SPLINE_CURVE_WITH_KNOTS('',3,(#109057,#109058,#109059,#109060,#109061,
#109062,#109063,#109064,#109065,#109066,#109067,#109068,#109069,#109070,
#109071,#109072,#109073,#109074,#109075,#109076,#109077,#109078,#109079,
#109080,#109081,#109082,#109083,#109084,#109085,#109086,#109087,#109088,
#109089,#109090,#109091,#109092,#109093,#109094,#109095,#109096,#109097,
#109098,#109099,#109100,#109101,#109102,#109103,#109104,#109105,#109106,
#109107,#109108,#109109,#109110,#109111,#109112,#109113,#109114,#109115,
#109116,#109117),.UNSPECIFIED.,.T.,.F.,(1,3,3,3,3,3,3,3,3,3,3,3,3,3,3,3,
3,3,3,3,3,3,1),(-0.00780412620212179,0.,0.0505401307910385,0.100888446715251,
0.154055149503953,0.209561529689553,0.262185001015257,0.311578063875403,
0.361709754110371,0.415385472224374,0.470839501550709,0.522681112936414,
0.571196540738345,0.621759497488053,0.676437903756927,0.731257115502074,
0.782222692106636,0.831377773122634,0.882765388370173,0.937670547545251,
0.992195873797878,1.,1.05054013079104),.UNSPECIFIED.);
#3947=B_SPLINE_CURVE_WITH_KNOTS('',3,(#109123,#109124,#109125,#109126,#109127,
#109128,#109129,#109130,#109131,#109132,#109133,#109134,#109135,#109136,
#109137,#109138,#109139,#109140,#109141,#109142,#109143,#109144,#109145,
#109146,#109147,#109148,#109149,#109150,#109151,#109152,#109153,#109154,
#109155,#109156,#109157,#109158,#109159,#109160,#109161,#109162,#109163,
#109164,#109165,#109166,#109167,#109168,#109169,#109170,#109171,#109172,
#109173,#109174,#109175,#109176,#109177,#109178,#109179,#109180,#109181,
#109182,#109183),.UNSPECIFIED.,.T.,.F.,(1,3,3,3,3,3,3,3,3,3,3,3,3,3,3,3,
3,3,3,3,3,3,1),(-0.00780412620212179,0.,0.0505401307910385,0.100888446715251,
0.154055149503953,0.209561529689553,0.262185001015257,0.311578063875403,
0.361709754110371,0.415385472224374,0.470839501550709,0.522681112936414,
0.571196540738345,0.621759497488053,0.676437903756927,0.731257115502074,
0.782222692106636,0.831377773122634,0.882765388370173,0.937670547545251,
0.992195873797878,1.,1.05054013079104),.UNSPECIFIED.);
#3948=B_SPLINE_CURVE_WITH_KNOTS('',3,(#109185,#109186,#109187,#109188,#109189,
#109190,#109191,#109192,#109193,#109194,#109195,#109196,#109197,#109198,
#109199,#109200,#109201,#109202,#109203,#109204,#109205,#109206,#109207,
#109208,#109209,#109210,#109211,#109212,#109213,#109214,#109215,#109216,
#109217,#109218,#109219,#109220,#109221,#109222,#109223,#109224,#109225,
#109226,#109227,#109228,#109229,#109230,#109231,#109232,#109233,#109234,
#109235,#109236,#109237,#109238,#109239,#109240,#109241,#109242,#109243,
#109244,#109245),.UNSPECIFIED.,.T.,.F.,(1,3,3,3,3,3,3,3,3,3,3,3,3,3,3,3,
3,3,3,3,3,3,1),(-0.00780412620212156,0.,0.0505401307910387,0.100888446715251,
0.154055149503954,0.209561529689554,0.262185001015257,0.311578063875403,
0.361709754110371,0.415385472224374,0.470839501550709,0.522681112936414,
0.571196540738344,0.621759497488053,0.676437903756927,0.731257115502074,
0.782222692106636,0.831377773122634,0.882765388370173,0.937670547545252,
0.992195873797878,1.,1.05054013079104),.UNSPECIFIED.);
#3949=B_SPLINE_CURVE_WITH_KNOTS('',3,(#109403,#109404,#109405,#109406),
 .UNSPECIFIED.,.F.,.F.,(4,4),(0.,1.),.UNSPECIFIED.);
#3950=B_SPLINE_CURVE_WITH_KNOTS('',3,(#109407,#109408,#109409,#109410),
 .UNSPECIFIED.,.F.,.F.,(4,4),(0.,1.),.UNSPECIFIED.);
#3951=B_SPLINE_CURVE_WITH_KNOTS('',3,(#109412,#109413,#109414,#109415),
 .UNSPECIFIED.,.F.,.F.,(4,4),(0.,1.),.UNSPECIFIED.);
#3952=B_SPLINE_CURVE_WITH_KNOTS('',3,(#109416,#109417,#109418,#109419),
 .UNSPECIFIED.,.F.,.F.,(4,4),(0.,1.),.UNSPECIFIED.);
#3953=B_SPLINE_CURVE_WITH_KNOTS('',3,(#109476,#109477,#109478,#109479),
 .UNSPECIFIED.,.F.,.F.,(4,4),(0.,1.),.UNSPECIFIED.);
#3954=B_SPLINE_CURVE_WITH_KNOTS('',3,(#109484,#109485,#109486,#109487),
 .UNSPECIFIED.,.F.,.F.,(4,4),(0.,1.),.UNSPECIFIED.);
#3955=B_SPLINE_CURVE_WITH_KNOTS('',3,(#109489,#109490,#109491,#109492),
 .UNSPECIFIED.,.F.,.F.,(4,4),(0.,1.),.UNSPECIFIED.);
#3956=B_SPLINE_CURVE_WITH_KNOTS('',3,(#109496,#109497,#109498,#109499),
 .UNSPECIFIED.,.F.,.F.,(4,4),(0.,1.),.UNSPECIFIED.);
#3957=B_SPLINE_CURVE_WITH_KNOTS('',3,(#109501,#109502,#109503,#109504),
 .UNSPECIFIED.,.F.,.F.,(4,4),(0.,1.),.UNSPECIFIED.);
#3958=B_SPLINE_CURVE_WITH_KNOTS('',3,(#109509,#109510,#109511,#109512),
 .UNSPECIFIED.,.F.,.F.,(4,4),(0.,1.),.UNSPECIFIED.);
#3959=B_SPLINE_CURVE_WITH_KNOTS('',3,(#109514,#109515,#109516,#109517),
 .UNSPECIFIED.,.F.,.F.,(4,4),(0.,1.),.UNSPECIFIED.);
#3960=B_SPLINE_CURVE_WITH_KNOTS('',3,(#109521,#109522,#109523,#109524),
 .UNSPECIFIED.,.F.,.F.,(4,4),(0.,1.),.UNSPECIFIED.);
#3961=B_SPLINE_CURVE_WITH_KNOTS('',3,(#109526,#109527,#109528,#109529),
 .UNSPECIFIED.,.F.,.F.,(4,4),(0.,1.),.UNSPECIFIED.);
#3962=B_SPLINE_CURVE_WITH_KNOTS('',3,(#109531,#109532,#109533,#109534),
 .UNSPECIFIED.,.F.,.F.,(4,4),(0.,1.),.UNSPECIFIED.);
#3963=B_SPLINE_CURVE_WITH_KNOTS('',3,(#109538,#109539,#109540,#109541),
 .UNSPECIFIED.,.F.,.F.,(4,4),(0.,1.),.UNSPECIFIED.);
#3964=B_SPLINE_CURVE_WITH_KNOTS('',3,(#109543,#109544,#109545,#109546),
 .UNSPECIFIED.,.F.,.F.,(4,4),(0.,1.),.UNSPECIFIED.);
#3965=B_SPLINE_CURVE_WITH_KNOTS('',3,(#109551,#109552,#109553,#109554),
 .UNSPECIFIED.,.F.,.F.,(4,4),(0.,1.),.UNSPECIFIED.);
#3966=B_SPLINE_CURVE_WITH_KNOTS('',3,(#109556,#109557,#109558,#109559),
 .UNSPECIFIED.,.F.,.F.,(4,4),(0.,1.),.UNSPECIFIED.);
#3967=B_SPLINE_CURVE_WITH_KNOTS('',3,(#109560,#109561,#109562,#109563),
 .UNSPECIFIED.,.F.,.F.,(4,4),(0.,1.),.UNSPECIFIED.);
#3968=B_SPLINE_CURVE_WITH_KNOTS('',3,(#109565,#109566,#109567,#109568),
 .UNSPECIFIED.,.F.,.F.,(4,4),(0.,1.),.UNSPECIFIED.);
#3969=B_SPLINE_CURVE_WITH_KNOTS('',3,(#109570,#109571,#109572,#109573),
 .UNSPECIFIED.,.F.,.F.,(4,4),(0.,1.),.UNSPECIFIED.);
#3970=B_SPLINE_CURVE_WITH_KNOTS('',3,(#109575,#109576,#109577,#109578),
 .UNSPECIFIED.,.F.,.F.,(4,4),(0.,1.),.UNSPECIFIED.);
#3971=B_SPLINE_CURVE_WITH_KNOTS('',3,(#109580,#109581,#109582,#109583),
 .UNSPECIFIED.,.F.,.F.,(4,4),(0.,1.),.UNSPECIFIED.);
#3972=B_SPLINE_CURVE_WITH_KNOTS('',3,(#109584,#109585,#109586,#109587),
 .UNSPECIFIED.,.F.,.F.,(4,4),(0.,1.),.UNSPECIFIED.);
#3973=B_SPLINE_CURVE_WITH_KNOTS('',3,(#109589,#109590,#109591,#109592),
 .UNSPECIFIED.,.F.,.F.,(4,4),(0.,1.),.UNSPECIFIED.);
#3974=B_SPLINE_CURVE_WITH_KNOTS('',3,(#109594,#109595,#109596,#109597),
 .UNSPECIFIED.,.F.,.F.,(4,4),(0.,1.),.UNSPECIFIED.);
#3975=B_SPLINE_CURVE_WITH_KNOTS('',3,(#109598,#109599,#109600,#109601),
 .UNSPECIFIED.,.F.,.F.,(4,4),(0.,1.),.UNSPECIFIED.);
#3976=B_SPLINE_CURVE_WITH_KNOTS('',3,(#109603,#109604,#109605,#109606),
 .UNSPECIFIED.,.F.,.F.,(4,4),(0.,1.),.UNSPECIFIED.);
#3977=B_SPLINE_CURVE_WITH_KNOTS('',3,(#109667,#109668,#109669,#109670,#109671,
#109672,#109673,#109674,#109675,#109676,#109677,#109678,#109679,#109680,
#109681,#109682,#109683,#109684,#109685,#109686,#109687,#109688,#109689,
#109690,#109691,#109692,#109693,#109694,#109695,#109696,#109697,#109698,
#109699,#109700,#109701,#109702,#109703,#109704,#109705,#109706,#109707,
#109708,#109709,#109710,#109711,#109712,#109713,#109714,#109715,#109716,
#109717,#109718,#109719,#109720,#109721,#109722,#109723,#109724),
 .UNSPECIFIED.,.T.,.F.,(1,3,3,3,3,3,3,3,3,3,3,3,3,3,3,3,3,3,3,3,3,1),(-0.062329988053393,
0.,0.0516792005444727,0.103706964686358,0.150990282456771,0.194857906320026,
0.239199034453968,0.287162604992519,0.341002762838386,0.401607009759347,
0.467276807924706,0.5327644835959,0.581663428329794,0.630889125065265,0.675083777688453,
0.717817912557952,0.763300255835398,0.814530742706883,0.873024573535307,
0.937670011946607,1.,1.05167920054447),.UNSPECIFIED.);
#3978=B_SPLINE_CURVE_WITH_KNOTS('',3,(#109726,#109727,#109728,#109729,#109730,
#109731,#109732,#109733,#109734,#109735,#109736,#109737,#109738,#109739,
#109740,#109741,#109742,#109743,#109744,#109745,#109746,#109747,#109748,
#109749,#109750,#109751,#109752,#109753,#109754,#109755,#109756,#109757,
#109758,#109759,#109760,#109761,#109762,#109763,#109764,#109765,#109766,
#109767,#109768,#109769,#109770,#109771,#109772,#109773,#109774,#109775,
#109776,#109777,#109778,#109779,#109780,#109781,#109782,#109783),
 .UNSPECIFIED.,.T.,.F.,(1,3,3,3,3,3,3,3,3,3,3,3,3,3,3,3,3,3,3,3,3,1),(-0.0245880456263509,
0.,0.0562733732433446,0.112211897073462,0.17412459953231,0.240333436700643,
0.304906934854538,0.352261537414544,0.399884613344251,0.443356860405078,
0.486383121462302,0.532905515781663,0.585655266935468,0.645704243476528,
0.711196617833818,0.776739075789264,0.836052579991161,0.886862296664808,
0.931883081307103,0.975411954373649,1.,1.05627337324334),.UNSPECIFIED.);
#3979=B_SPLINE_CURVE_WITH_KNOTS('',3,(#109785,#109786,#109787,#109788,#109789,
#109790,#109791,#109792,#109793,#109794,#109795,#109796,#109797,#109798,
#109799,#109800,#109801,#109802,#109803,#109804,#109805,#109806,#109807,
#109808,#109809,#109810,#109811,#109812,#109813,#109814,#109815,#109816,
#109817,#109818,#109819,#109820,#109821,#109822,#109823,#109824,#109825,
#109826,#109827,#109828,#109829,#109830,#109831,#109832,#109833,#109834,
#109835,#109836,#109837,#109838,#109839,#109840,#109841,#109842),
 .UNSPECIFIED.,.T.,.F.,(1,3,3,3,3,3,3,3,3,3,3,3,3,3,3,3,3,3,3,3,3,1),(-0.0278816501769042,
0.,0.0615674226362385,0.122877724955005,0.18878046755118,0.254015893002133,
0.302381926873266,0.351055054475028,0.394993941473104,0.437822765840745,
0.48366092492809,0.535419602131731,0.594471037971608,0.659456375634452,
0.725418846752707,0.785900971762441,0.837848552270764,0.883436430162869,
0.926941070687397,0.972118349823096,1.,1.06156742263624),.UNSPECIFIED.);
#3980=B_SPLINE_CURVE_WITH_KNOTS('',3,(#109844,#109845,#109846,#109847,#109848,
#109849,#109850,#109851,#109852,#109853,#109854,#109855,#109856,#109857,
#109858,#109859,#109860,#109861,#109862,#109863,#109864,#109865,#109866,
#109867,#109868,#109869,#109870,#109871,#109872,#109873,#109874,#109875,
#109876,#109877,#109878,#109879,#109880,#109881,#109882,#109883,#109884,
#109885,#109886,#109887,#109888,#109889,#109890,#109891,#109892,#109893,
#109894,#109895,#109896,#109897,#109898,#109899,#109900,#109901),
 .UNSPECIFIED.,.T.,.F.,(1,3,3,3,3,3,3,3,3,3,3,3,3,3,3,3,3,3,3,3,3,1),(-0.0457714339163141,
0.,0.0468748627786587,0.0939644512668674,0.138437271974301,0.182257465319722,
0.228788972276122,0.280587706613448,0.339080555289379,0.403552890166876,
0.469877902726546,0.531282842920569,0.583364970050363,0.628138030270933,
0.670790850133709,0.715779631609348,0.766240782311313,0.823896666531719,
0.888000880671956,0.954228566083686,1.,1.04687486277866),.UNSPECIFIED.);
#3981=B_SPLINE_CURVE_WITH_KNOTS('',3,(#109911,#109912,#109913,#109914,#109915,
#109916,#109917,#109918,#109919,#109920,#109921,#109922,#109923,#109924,
#109925,#109926,#109927,#109928,#109929,#109930,#109931,#109932,#109933,
#109934,#109935,#109936,#109937,#109938,#109939,#109940,#109941,#109942,
#109943,#109944,#109945,#109946,#109947,#109948,#109949,#109950,#109951,
#109952,#109953,#109954,#109955,#109956,#109957,#109958,#109959,#109960,
#109961,#109962,#109963,#109964,#109965,#109966,#109967,#109968),
 .UNSPECIFIED.,.T.,.F.,(1,3,3,3,3,3,3,3,3,3,3,3,3,3,3,3,3,3,3,3,3,1),(-0.019501132031073,
0.,0.0761113075303134,0.142484526768436,0.203864624298602,0.25589415750593,
0.300640461630443,0.343312007940885,0.388362633530414,0.438922540642261,
0.496697111255466,0.560899754848045,0.627154508282755,0.688939510397486,
0.742320973480392,0.788714168417004,0.832284081388014,0.876936012373493,
0.925652469358883,0.980498867968927,1.,1.07611130753031),.UNSPECIFIED.);
#3982=B_SPLINE_CURVE_WITH_KNOTS('',3,(#109970,#109971,#109972,#109973,#109974,
#109975,#109976,#109977,#109978,#109979,#109980,#109981,#109982,#109983,
#109984,#109985,#109986,#109987,#109988,#109989,#109990,#109991,#109992,
#109993,#109994,#109995,#109996,#109997,#109998,#109999,#110000,#110001,
#110002,#110003,#110004,#110005,#110006,#110007,#110008,#110009,#110010,
#110011,#110012,#110013,#110014,#110015,#110016,#110017,#110018,#110019,
#110020,#110021,#110022,#110023,#110024,#110025,#110026,#110027),
 .UNSPECIFIED.,.T.,.F.,(1,3,3,3,3,3,3,3,3,3,3,3,3,3,3,3,3,3,3,3,3,1),(-0.0475191703372139,
0.,0.0483984350526987,0.097061400963333,0.1423618754124,0.186011342194617,
0.231568174123795,0.281809341331372,0.338518698935707,0.401676884618078,
0.468118299786119,0.531440062942131,0.585996931386425,0.632182271234346,
0.674885455412109,0.718914164345066,0.76773018200911,0.82348445554696,0.886200330855163,
0.952480829662786,1.,1.0483984350527),.UNSPECIFIED.);
#3983=B_SPLINE_CURVE_WITH_KNOTS('',3,(#110029,#110030,#110031,#110032,#110033,
#110034,#110035,#110036,#110037,#110038,#110039,#110040,#110041,#110042,
#110043,#110044,#110045,#110046,#110047,#110048,#110049,#110050,#110051,
#110052,#110053,#110054,#110055,#110056,#110057,#110058,#110059,#110060,
#110061,#110062,#110063,#110064,#110065,#110066,#110067,#110068,#110069,
#110070,#110071,#110072,#110073,#110074,#110075,#110076,#110077,#110078,
#110079,#110080,#110081,#110082,#110083,#110084,#110085,#110086),
 .UNSPECIFIED.,.T.,.F.,(1,3,3,3,3,3,3,3,3,3,3,3,3,3,3,3,3,3,3,3,3,1),(-0.0500008733936534,
0.,0.0627735967555957,0.125956573630939,0.182424004863944,0.230946832126776,
0.275120063720731,0.31912054441531,0.366251768990764,0.418931043543354,
0.478356055141177,0.543390895994561,0.609394729192033,0.659707179277156,
0.710393139251757,0.755339368437696,0.797967228148417,0.842708137859291,
0.892776090430367,0.949999126606347,1.,1.0627735967556),.UNSPECIFIED.);
#3984=B_SPLINE_CURVE_WITH_KNOTS('',3,(#110088,#110089,#110090,#110091,#110092,
#110093,#110094,#110095,#110096,#110097,#110098,#110099,#110100,#110101,
#110102,#110103,#110104,#110105,#110106,#110107,#110108,#110109,#110110,
#110111,#110112,#110113,#110114,#110115,#110116,#110117,#110118,#110119,
#110120,#110121,#110122,#110123,#110124,#110125,#110126,#110127,#110128,
#110129,#110130,#110131,#110132,#110133,#110134,#110135,#110136,#110137,
#110138,#110139,#110140,#110141,#110142,#110143,#110144,#110145),
 .UNSPECIFIED.,.T.,.F.,(1,3,3,3,3,3,3,3,3,3,3,3,3,3,3,3,3,3,3,3,3,1),(-0.016259450528289,
0.,0.0582689945548386,0.116218301629987,0.179945386003679,0.246416788563632,
0.30900894588324,0.362538748719852,0.408100194341089,0.450752632763913,
0.495166408649886,0.544669002932956,0.601240795841202,0.664591761135866,
0.730924691521205,0.793797942077016,0.848539948458094,0.895778513081294,
0.939499247492203,0.983740549471711,1.,1.05826899455484),.UNSPECIFIED.);
#3985=B_SPLINE_CURVE_WITH_KNOTS('',3,(#110304,#110305,#110306,#110307),
 .UNSPECIFIED.,.F.,.F.,(4,4),(0.,1.),.UNSPECIFIED.);
#3986=B_SPLINE_CURVE_WITH_KNOTS('',3,(#110310,#110311,#110312,#110313),
 .UNSPECIFIED.,.F.,.F.,(4,4),(0.,1.),.UNSPECIFIED.);
#3987=B_SPLINE_CURVE_WITH_KNOTS('',3,(#110315,#110316,#110317,#110318),
 .UNSPECIFIED.,.F.,.F.,(4,4),(0.,1.),.UNSPECIFIED.);
#3988=B_SPLINE_CURVE_WITH_KNOTS('',3,(#110320,#110321,#110322,#110323),
 .UNSPECIFIED.,.F.,.F.,(4,4),(0.,1.),.UNSPECIFIED.);
#3989=B_SPLINE_CURVE_WITH_KNOTS('',3,(#110325,#110326,#110327,#110328),
 .UNSPECIFIED.,.F.,.F.,(4,4),(0.,1.),.UNSPECIFIED.);
#3990=B_SPLINE_CURVE_WITH_KNOTS('',3,(#110330,#110331,#110332,#110333),
 .UNSPECIFIED.,.F.,.F.,(4,4),(0.,1.),.UNSPECIFIED.);
#3991=B_SPLINE_CURVE_WITH_KNOTS('',3,(#110335,#110336,#110337,#110338),
 .UNSPECIFIED.,.F.,.F.,(4,4),(0.,1.),.UNSPECIFIED.);
#3992=B_SPLINE_CURVE_WITH_KNOTS('',3,(#110340,#110341,#110342,#110343),
 .UNSPECIFIED.,.F.,.F.,(4,4),(0.,1.),.UNSPECIFIED.);
#3993=B_SPLINE_CURVE_WITH_KNOTS('',3,(#110345,#110346,#110347,#110348),
 .UNSPECIFIED.,.F.,.F.,(4,4),(0.,1.),.UNSPECIFIED.);
#3994=B_SPLINE_CURVE_WITH_KNOTS('',3,(#110350,#110351,#110352,#110353),
 .UNSPECIFIED.,.F.,.F.,(4,4),(0.,1.),.UNSPECIFIED.);
#3995=B_SPLINE_CURVE_WITH_KNOTS('',3,(#110355,#110356,#110357,#110358),
 .UNSPECIFIED.,.F.,.F.,(4,4),(0.,1.),.UNSPECIFIED.);
#3996=B_SPLINE_CURVE_WITH_KNOTS('',3,(#110364,#110365,#110366,#110367),
 .UNSPECIFIED.,.F.,.F.,(4,4),(0.,1.),.UNSPECIFIED.);
#3997=B_SPLINE_CURVE_WITH_KNOTS('',3,(#110370,#110371,#110372,#110373),
 .UNSPECIFIED.,.F.,.F.,(4,4),(0.,1.),.UNSPECIFIED.);
#3998=B_SPLINE_CURVE_WITH_KNOTS('',3,(#110375,#110376,#110377,#110378,#110379,
#110380,#110381,#110382,#110383,#110384,#110385,#110386,#110387,#110388,
#110389,#110390),.UNSPECIFIED.,.F.,.F.,(4,2,2,2,2,2,2,4),(0.,0.121536029997951,
0.276304568198466,0.431073106398982,0.58745381687242,0.744126890235756,
0.872063445117878,1.),.UNSPECIFIED.);
#3999=B_SPLINE_CURVE_WITH_KNOTS('',3,(#110392,#110393,#110394,#110395),
 .UNSPECIFIED.,.F.,.F.,(4,4),(0.,1.),.UNSPECIFIED.);
#4000=B_SPLINE_CURVE_WITH_KNOTS('',3,(#110397,#110398,#110399,#110400,#110401,
#110402,#110403,#110404,#110405,#110406,#110407,#110408,#110409,#110410,
#110411,#110412),.UNSPECIFIED.,.F.,.F.,(4,2,2,2,2,2,2,4),(0.,0.115083883730062,
0.230592052274643,0.375125350350941,0.519658648427236,0.666341140526971,
0.813490147517798,1.),.UNSPECIFIED.);
#4001=B_SPLINE_CURVE_WITH_KNOTS('',3,(#110414,#110415,#110416,#110417),
 .UNSPECIFIED.,.F.,.F.,(4,4),(0.,1.),.UNSPECIFIED.);
#4002=B_SPLINE_CURVE_WITH_KNOTS('',3,(#110419,#110420,#110421,#110422),
 .UNSPECIFIED.,.F.,.F.,(4,4),(0.,1.),.UNSPECIFIED.);
#4003=B_SPLINE_CURVE_WITH_KNOTS('',3,(#110424,#110425,#110426,#110427),
 .UNSPECIFIED.,.F.,.F.,(4,4),(0.,1.),.UNSPECIFIED.);
#4004=B_SPLINE_CURVE_WITH_KNOTS('',3,(#110429,#110430,#110431,#110432),
 .UNSPECIFIED.,.F.,.F.,(4,4),(0.,1.),.UNSPECIFIED.);
#4005=B_SPLINE_CURVE_WITH_KNOTS('',3,(#110436,#110437,#110438,#110439),
 .UNSPECIFIED.,.F.,.F.,(4,4),(0.,1.),.UNSPECIFIED.);
#4006=B_SPLINE_CURVE_WITH_KNOTS('',3,(#110442,#110443,#110444,#110445),
 .UNSPECIFIED.,.F.,.F.,(4,4),(0.,1.),.UNSPECIFIED.);
#4007=B_SPLINE_CURVE_WITH_KNOTS('',3,(#110447,#110448,#110449,#110450),
 .UNSPECIFIED.,.F.,.F.,(4,4),(0.,1.),.UNSPECIFIED.);
#4008=B_SPLINE_CURVE_WITH_KNOTS('',3,(#110452,#110453,#110454,#110455,#110456,
#110457,#110458,#110459,#110460,#110461,#110462,#110463,#110464,#110465,
#110466,#110467,#110468,#110469),.UNSPECIFIED.,.F.,.F.,(4,2,2,2,2,2,2,2,
4),(0.,0.187225210646054,0.374057454177529,0.488182408268296,0.60258319124954,
0.701497405355593,0.800800132145575,0.900566890369154,1.),.UNSPECIFIED.);
#4009=B_SPLINE_CURVE_WITH_KNOTS('',3,(#110471,#110472,#110473,#110474),
 .UNSPECIFIED.,.F.,.F.,(4,4),(0.,1.),.UNSPECIFIED.);
#4010=B_SPLINE_CURVE_WITH_KNOTS('',3,(#110476,#110477,#110478,#110479,#110480,
#110481,#110482,#110483,#110484,#110485,#110486,#110487,#110488,#110489,
#110490,#110491),.UNSPECIFIED.,.F.,.F.,(4,2,2,2,2,2,2,4),(0.,0.154815117888423,
0.309630235776845,0.477565278910049,0.645500322043252,0.786005974798036,
0.926412401234243,1.),.UNSPECIFIED.);
#4011=B_SPLINE_CURVE_WITH_KNOTS('',3,(#110495,#110496,#110497,#110498),
 .UNSPECIFIED.,.F.,.F.,(4,4),(0.,1.),.UNSPECIFIED.);
#4012=B_SPLINE_CURVE_WITH_KNOTS('',3,(#110501,#110502,#110503,#110504),
 .UNSPECIFIED.,.F.,.F.,(4,4),(0.,1.),.UNSPECIFIED.);
#4013=B_SPLINE_CURVE_WITH_KNOTS('',3,(#110506,#110507,#110508,#110509,#110510,
#110511),.UNSPECIFIED.,.F.,.F.,(4,2,4),(0.,0.500177512592803,1.),
 .UNSPECIFIED.);
#4014=B_SPLINE_CURVE_WITH_KNOTS('',3,(#110513,#110514,#110515,#110516),
 .UNSPECIFIED.,.F.,.F.,(4,4),(0.,1.),.UNSPECIFIED.);
#4015=B_SPLINE_CURVE_WITH_KNOTS('',3,(#110518,#110519,#110520,#110521,#110522,
#110523),.UNSPECIFIED.,.F.,.F.,(4,2,4),(0.,0.499523086244125,1.),
 .UNSPECIFIED.);
#4016=B_SPLINE_CURVE_WITH_KNOTS('',3,(#110525,#110526,#110527,#110528),
 .UNSPECIFIED.,.F.,.F.,(4,4),(0.,1.),.UNSPECIFIED.);
#4017=B_SPLINE_CURVE_WITH_KNOTS('',3,(#110530,#110531,#110532,#110533),
 .UNSPECIFIED.,.F.,.F.,(4,4),(0.,1.),.UNSPECIFIED.);
#4018=B_SPLINE_CURVE_WITH_KNOTS('',3,(#110537,#110538,#110539,#110540),
 .UNSPECIFIED.,.F.,.F.,(4,4),(0.,1.),.UNSPECIFIED.);
#4019=B_SPLINE_CURVE_WITH_KNOTS('',3,(#110543,#110544,#110545,#110546),
 .UNSPECIFIED.,.F.,.F.,(4,4),(0.,1.),.UNSPECIFIED.);
#4020=B_SPLINE_CURVE_WITH_KNOTS('',3,(#110548,#110549,#110550,#110551),
 .UNSPECIFIED.,.F.,.F.,(4,4),(0.,1.),.UNSPECIFIED.);
#4021=B_SPLINE_CURVE_WITH_KNOTS('',3,(#110553,#110554,#110555,#110556),
 .UNSPECIFIED.,.F.,.F.,(4,4),(0.,1.),.UNSPECIFIED.);
#4022=B_SPLINE_CURVE_WITH_KNOTS('',3,(#110558,#110559,#110560,#110561),
 .UNSPECIFIED.,.F.,.F.,(4,4),(0.,1.),.UNSPECIFIED.);
#4023=B_SPLINE_CURVE_WITH_KNOTS('',3,(#110563,#110564,#110565,#110566),
 .UNSPECIFIED.,.F.,.F.,(4,4),(0.,1.),.UNSPECIFIED.);
#4024=B_SPLINE_CURVE_WITH_KNOTS('',3,(#110568,#110569,#110570,#110571),
 .UNSPECIFIED.,.F.,.F.,(4,4),(0.,1.),.UNSPECIFIED.);
#4025=B_SPLINE_CURVE_WITH_KNOTS('',3,(#110577,#110578,#110579,#110580,#110581,
#110582),.UNSPECIFIED.,.F.,.F.,(4,2,4),(0.,0.590984974958264,1.),
 .UNSPECIFIED.);
#4026=B_SPLINE_CURVE_WITH_KNOTS('',3,(#110585,#110586,#110587,#110588),
 .UNSPECIFIED.,.F.,.F.,(4,4),(0.,1.),.UNSPECIFIED.);
#4027=B_SPLINE_CURVE_WITH_KNOTS('',3,(#110590,#110591,#110592,#110593,#110594,
#110595,#110596,#110597,#110598,#110599,#110600,#110601,#110602,#110603,
#110604,#110605,#110606,#110607,#110608,#110609,#110610,#110611,#110612,
#110613),.UNSPECIFIED.,.F.,.F.,(4,2,2,2,2,2,2,2,2,2,2,4),(0.,0.119434844587855,
0.213339390701156,0.307037979147971,0.401755030512687,0.496679340628024,
0.592886411690865,0.689093482753707,0.783672225392355,0.878250968031003,
0.939289671980614,1.),.UNSPECIFIED.);
#4028=B_SPLINE_CURVE_WITH_KNOTS('',3,(#110615,#110616,#110617,#110618),
 .UNSPECIFIED.,.F.,.F.,(4,4),(0.,1.),.UNSPECIFIED.);
#4029=B_SPLINE_CURVE_WITH_KNOTS('',3,(#110622,#110623,#110624,#110625,#110626,
#110627,#110628,#110629,#110630,#110631),.UNSPECIFIED.,.F.,.F.,(4,2,2,2,
4),(0.,0.238593194526737,0.476491274748396,0.738582380077346,1.),
 .UNSPECIFIED.);
#4030=B_SPLINE_CURVE_WITH_KNOTS('',3,(#110634,#110635,#110636,#110637),
 .UNSPECIFIED.,.F.,.F.,(4,4),(0.,1.),.UNSPECIFIED.);
#4031=B_SPLINE_CURVE_WITH_KNOTS('',3,(#110639,#110640,#110641,#110642,#110643,
#110644,#110645,#110646,#110647,#110648,#110649,#110650,#110651,#110652),
 .UNSPECIFIED.,.F.,.F.,(4,2,2,2,2,2,4),(0.,0.119178218579917,0.23909620694311,
0.433145315385369,0.627989189786091,0.814197324601187,1.),.UNSPECIFIED.);
#4032=B_SPLINE_CURVE_WITH_KNOTS('',3,(#110654,#110655,#110656,#110657),
 .UNSPECIFIED.,.F.,.F.,(4,4),(0.,1.),.UNSPECIFIED.);
#4033=B_SPLINE_CURVE_WITH_KNOTS('',3,(#110659,#110660,#110661,#110662,#110663,
#110664,#110665,#110666,#110667,#110668,#110669,#110670,#110671,#110672,
#110673,#110674),.UNSPECIFIED.,.F.,.F.,(4,2,2,2,2,2,2,4),(0.,0.150724172378565,
0.30144834475713,0.46376668424174,0.625051087457365,0.780651458841606,0.936251830225843,
1.),.UNSPECIFIED.);
#4034=B_SPLINE_CURVE_WITH_KNOTS('',3,(#110676,#110677,#110678,#110679),
 .UNSPECIFIED.,.F.,.F.,(4,4),(0.,1.),.UNSPECIFIED.);
#4035=B_SPLINE_CURVE_WITH_KNOTS('',3,(#110681,#110682,#110683,#110684),
 .UNSPECIFIED.,.F.,.F.,(4,4),(0.,1.),.UNSPECIFIED.);
#4036=B_SPLINE_CURVE_WITH_KNOTS('',3,(#110686,#110687,#110688,#110689,#110690,
#110691,#110692,#110693,#110694,#110695,#110696,#110697,#110698,#110699,
#110700,#110701),.UNSPECIFIED.,.F.,.F.,(4,2,2,2,2,2,2,4),(0.,0.109043932742438,
0.217156958881981,0.324703180188109,0.481575112018102,0.638447043848088,
0.819596774651754,1.),.UNSPECIFIED.);
#4037=B_SPLINE_CURVE_WITH_KNOTS('',3,(#110703,#110704,#110705,#110706),
 .UNSPECIFIED.,.F.,.F.,(4,4),(0.,1.),.UNSPECIFIED.);
#4038=B_SPLINE_CURVE_WITH_KNOTS('',3,(#110801,#110802,#110803,#110804),
 .UNSPECIFIED.,.F.,.F.,(4,4),(0.,1.),.UNSPECIFIED.);
#4039=B_SPLINE_CURVE_WITH_KNOTS('',3,(#110809,#110810,#110811,#110812),
 .UNSPECIFIED.,.F.,.F.,(4,4),(0.,1.),.UNSPECIFIED.);
#4040=B_SPLINE_CURVE_WITH_KNOTS('',3,(#110813,#110814,#110815,#110816,#110817,
#110818,#110819,#110820,#110821,#110822,#110823,#110824,#110825,#110826),
 .UNSPECIFIED.,.F.,.F.,(4,2,2,2,2,2,4),(0.,0.185802675398813,0.372010810213909,
0.566854684614631,0.76090379305689,0.880821781420083,1.),.UNSPECIFIED.);
#4041=B_SPLINE_CURVE_WITH_KNOTS('',3,(#110829,#110830,#110831,#110832,#110833,
#110834,#110835,#110836,#110837,#110838,#110839,#110840,#110841,#110842),
 .UNSPECIFIED.,.F.,.F.,(4,2,2,2,2,2,4),(0.,0.119178218579917,0.23909620694311,
0.433145315385369,0.627989189786091,0.814197324601187,1.),.UNSPECIFIED.);
#4042=B_SPLINE_CURVE_WITH_KNOTS('',3,(#110843,#110844,#110845,#110846),
 .UNSPECIFIED.,.F.,.F.,(4,4),(0.,1.),.UNSPECIFIED.);
#4043=B_SPLINE_CURVE_WITH_KNOTS('',3,(#110850,#110851,#110852,#110853,#110854,
#110855,#110856,#110857,#110858,#110859,#110860,#110861,#110862,#110863,
#110864,#110865),.UNSPECIFIED.,.F.,.F.,(4,2,2,2,2,2,2,4),(0.,0.0637481697741571,
0.219348541158394,0.374948912542635,0.53623331575826,0.69855165524287,0.849275827621435,
1.),.UNSPECIFIED.);
#4044=B_SPLINE_CURVE_WITH_KNOTS('',3,(#110868,#110869,#110870,#110871,#110872,
#110873,#110874,#110875,#110876,#110877,#110878,#110879,#110880,#110881,
#110882,#110883),.UNSPECIFIED.,.F.,.F.,(4,2,2,2,2,2,2,4),(0.,0.150724172378565,
0.30144834475713,0.46376668424174,0.625051087457365,0.780651458841606,0.936251830225843,
1.),.UNSPECIFIED.);
#4045=B_SPLINE_CURVE_WITH_KNOTS('',3,(#110884,#110885,#110886,#110887),
 .UNSPECIFIED.,.F.,.F.,(4,4),(0.,1.),.UNSPECIFIED.);
#4046=B_SPLINE_CURVE_WITH_KNOTS('',3,(#110891,#110892,#110893,#110894),
 .UNSPECIFIED.,.F.,.F.,(4,4),(0.,1.),.UNSPECIFIED.);
#4047=B_SPLINE_CURVE_WITH_KNOTS('',3,(#110897,#110898,#110899,#110900),
 .UNSPECIFIED.,.F.,.F.,(4,4),(0.,1.),.UNSPECIFIED.);
#4048=B_SPLINE_CURVE_WITH_KNOTS('',3,(#110901,#110902,#110903,#110904,#110905,
#110906,#110907,#110908,#110909,#110910,#110911,#110912,#110913,#110914,
#110915,#110916),.UNSPECIFIED.,.F.,.F.,(4,2,2,2,2,2,2,4),(0.,0.180403225348246,
0.361552956151912,0.518424887981898,0.675296819811891,0.782843041118019,
0.890956067257562,1.),.UNSPECIFIED.);
#4049=B_SPLINE_CURVE_WITH_KNOTS('',3,(#110919,#110920,#110921,#110922,#110923,
#110924,#110925,#110926,#110927,#110928,#110929,#110930,#110931,#110932,
#110933,#110934),.UNSPECIFIED.,.F.,.F.,(4,2,2,2,2,2,2,4),(0.,0.109043932742438,
0.217156958881981,0.324703180188109,0.481575112018102,0.638447043848088,
0.819596774651754,1.),.UNSPECIFIED.);
#4050=B_SPLINE_CURVE_WITH_KNOTS('',3,(#110935,#110936,#110937,#110938),
 .UNSPECIFIED.,.F.,.F.,(4,4),(0.,1.),.UNSPECIFIED.);
#4051=B_SPLINE_CURVE_WITH_KNOTS('',3,(#110942,#110943,#110944,#110945,#110946,
#110947,#110948,#110949,#110950,#110951),.UNSPECIFIED.,.F.,.F.,(4,2,2,2,
4),(0.,0.261417619922654,0.523508725251604,0.761406805473263,1.),
 .UNSPECIFIED.);
#4052=B_SPLINE_CURVE_WITH_KNOTS('',3,(#110952,#110953,#110954,#110955,#110956,
#110957,#110958,#110959,#110960,#110961),.UNSPECIFIED.,.F.,.F.,(4,2,2,2,
4),(0.,0.238593194526737,0.476491274748396,0.738582380077346,1.),
 .UNSPECIFIED.);
#4053=B_SPLINE_CURVE_WITH_KNOTS('',3,(#110963,#110964,#110965,#110966,#110967,
#110968,#110969,#110970,#110971,#110972),.UNSPECIFIED.,.F.,.F.,(4,2,2,2,
4),(0.,0.247140895900593,0.495262509642061,0.744251316269527,1.),
 .UNSPECIFIED.);
#4054=B_SPLINE_CURVE_WITH_KNOTS('',3,(#110977,#110978,#110979,#110980,#110981,
#110982,#110983,#110984,#110985,#110986),.UNSPECIFIED.,.F.,.F.,(4,2,2,2,
4),(0.,0.255748683730473,0.504737490357939,0.752859104099407,1.),
 .UNSPECIFIED.);
#4055=B_SPLINE_CURVE_WITH_KNOTS('',3,(#110989,#110990,#110991,#110992,#110993,
#110994,#110995,#110996,#110997,#110998),.UNSPECIFIED.,.F.,.F.,(4,2,2,2,
4),(0.,0.255748683730473,0.504737490357939,0.752859104099407,1.),
 .UNSPECIFIED.);
#4056=B_SPLINE_CURVE_WITH_KNOTS('',3,(#110999,#111000,#111001,#111002),
 .UNSPECIFIED.,.F.,.F.,(4,4),(0.,1.),.UNSPECIFIED.);
#4057=B_SPLINE_CURVE_WITH_KNOTS('',3,(#111007,#111008,#111009,#111010),
 .UNSPECIFIED.,.F.,.F.,(4,4),(0.,1.),.UNSPECIFIED.);
#4058=B_SPLINE_CURVE_WITH_KNOTS('',3,(#111011,#111012,#111013,#111014,#111015,
#111016,#111017,#111018,#111019,#111020,#111021,#111022,#111023,#111024,
#111025,#111026,#111027,#111028,#111029,#111030,#111031,#111032,#111033,
#111034),.UNSPECIFIED.,.F.,.F.,(4,2,2,2,2,2,2,2,2,2,2,4),(0.,0.0607103280193859,
0.121749031968997,0.216327774607645,0.310906517246293,0.407113588309135,
0.503320659371976,0.598244969487313,0.692962020852029,0.786660609298844,
0.880565155412145,1.),.UNSPECIFIED.);
#4059=B_SPLINE_CURVE_WITH_KNOTS('',3,(#111037,#111038,#111039,#111040,#111041,
#111042,#111043,#111044,#111045,#111046,#111047,#111048,#111049,#111050,
#111051,#111052,#111053,#111054,#111055,#111056,#111057,#111058,#111059,
#111060),.UNSPECIFIED.,.F.,.F.,(4,2,2,2,2,2,2,2,2,2,2,4),(0.,0.119434844587855,
0.213339390701156,0.307037979147971,0.401755030512687,0.496679340628024,
0.592886411690865,0.689093482753707,0.783672225392355,0.878250968031003,
0.939289671980614,1.),.UNSPECIFIED.);
#4060=B_SPLINE_CURVE_WITH_KNOTS('',3,(#111061,#111062,#111063,#111064),
 .UNSPECIFIED.,.F.,.F.,(4,4),(0.,1.),.UNSPECIFIED.);
#4061=B_SPLINE_CURVE_WITH_KNOTS('',3,(#111068,#111069,#111070,#111071,#111072,
#111073),.UNSPECIFIED.,.F.,.F.,(4,2,4),(0.,0.409015025041736,1.),
 .UNSPECIFIED.);
#4062=B_SPLINE_CURVE_WITH_KNOTS('',3,(#111074,#111075,#111076,#111077,#111078,
#111079),.UNSPECIFIED.,.F.,.F.,(4,2,4),(0.,0.590984974958264,1.),
 .UNSPECIFIED.);
#4063=B_SPLINE_CURVE_WITH_KNOTS('',3,(#111080,#111081,#111082,#111083,#111084,
#111085,#111086,#111087,#111088,#111089),.UNSPECIFIED.,.F.,.F.,(4,2,2,2,
4),(0.,0.248552862604964,0.491369889919044,0.734177476405654,1.),
 .UNSPECIFIED.);
#4064=B_SPLINE_CURVE_WITH_KNOTS('',3,(#111090,#111091,#111092,#111093,#111094,
#111095,#111096,#111097,#111098,#111099),.UNSPECIFIED.,.F.,.F.,(4,2,2,2,
4),(0.,0.265822523594346,0.508630110080956,0.751447137395036,1.),
 .UNSPECIFIED.);
#4065=B_SPLINE_CURVE_WITH_KNOTS('',3,(#111100,#111101,#111102,#111103,#111104,
#111105,#111106,#111107,#111108,#111109),.UNSPECIFIED.,.F.,.F.,(4,2,2,2,
4),(0.,0.265822523594346,0.508630110080956,0.751447137395036,1.),
 .UNSPECIFIED.);
#4066=B_SPLINE_CURVE_WITH_KNOTS('',3,(#111112,#111113,#111114,#111115),
 .UNSPECIFIED.,.F.,.F.,(4,4),(0.,1.),.UNSPECIFIED.);
#4067=B_SPLINE_CURVE_WITH_KNOTS('',3,(#111121,#111122,#111123,#111124),
 .UNSPECIFIED.,.F.,.F.,(4,4),(0.,1.),.UNSPECIFIED.);
#4068=B_SPLINE_CURVE_WITH_KNOTS('',3,(#111128,#111129,#111130,#111131),
 .UNSPECIFIED.,.F.,.F.,(4,4),(0.,1.),.UNSPECIFIED.);
#4069=B_SPLINE_CURVE_WITH_KNOTS('',3,(#111135,#111136,#111137,#111138),
 .UNSPECIFIED.,.F.,.F.,(4,4),(0.,1.),.UNSPECIFIED.);
#4070=B_SPLINE_CURVE_WITH_KNOTS('',3,(#111141,#111142,#111143,#111144),
 .UNSPECIFIED.,.F.,.F.,(4,4),(0.,1.),.UNSPECIFIED.);
#4071=B_SPLINE_CURVE_WITH_KNOTS('',3,(#111145,#111146,#111147,#111148),
 .UNSPECIFIED.,.F.,.F.,(4,4),(0.,1.),.UNSPECIFIED.);
#4072=B_SPLINE_CURVE_WITH_KNOTS('',3,(#111152,#111153,#111154,#111155),
 .UNSPECIFIED.,.F.,.F.,(4,4),(0.,1.),.UNSPECIFIED.);
#4073=B_SPLINE_CURVE_WITH_KNOTS('',3,(#111158,#111159,#111160,#111161),
 .UNSPECIFIED.,.F.,.F.,(4,4),(0.,1.),.UNSPECIFIED.);
#4074=B_SPLINE_CURVE_WITH_KNOTS('',3,(#111162,#111163,#111164,#111165),
 .UNSPECIFIED.,.F.,.F.,(4,4),(0.,1.),.UNSPECIFIED.);
#4075=B_SPLINE_CURVE_WITH_KNOTS('',3,(#111168,#111169,#111170,#111171),
 .UNSPECIFIED.,.F.,.F.,(4,4),(0.,1.),.UNSPECIFIED.);
#4076=B_SPLINE_CURVE_WITH_KNOTS('',3,(#111177,#111178,#111179,#111180,#111181,
#111182),.UNSPECIFIED.,.F.,.F.,(4,2,4),(0.,0.499822487407197,1.),
 .UNSPECIFIED.);
#4077=B_SPLINE_CURVE_WITH_KNOTS('',3,(#111185,#111186,#111187,#111188,#111189,
#111190),.UNSPECIFIED.,.F.,.F.,(4,2,4),(0.,0.500177512592803,1.),
 .UNSPECIFIED.);
#4078=B_SPLINE_CURVE_WITH_KNOTS('',3,(#111191,#111192,#111193,#111194),
 .UNSPECIFIED.,.F.,.F.,(4,4),(0.,1.),.UNSPECIFIED.);
#4079=B_SPLINE_CURVE_WITH_KNOTS('',3,(#111198,#111199,#111200,#111201,#111202,
#111203),.UNSPECIFIED.,.F.,.F.,(4,2,4),(0.,0.500476913755875,1.),
 .UNSPECIFIED.);
#4080=B_SPLINE_CURVE_WITH_KNOTS('',3,(#111206,#111207,#111208,#111209,#111210,
#111211),.UNSPECIFIED.,.F.,.F.,(4,2,4),(0.,0.499523086244125,1.),
 .UNSPECIFIED.);
#4081=B_SPLINE_CURVE_WITH_KNOTS('',3,(#111212,#111213,#111214,#111215),
 .UNSPECIFIED.,.F.,.F.,(4,4),(0.,1.),.UNSPECIFIED.);
#4082=B_SPLINE_CURVE_WITH_KNOTS('',3,(#111219,#111220,#111221,#111222),
 .UNSPECIFIED.,.F.,.F.,(4,4),(0.,1.),.UNSPECIFIED.);
#4083=B_SPLINE_CURVE_WITH_KNOTS('',3,(#111226,#111227,#111228,#111229),
 .UNSPECIFIED.,.F.,.F.,(4,4),(0.,1.),.UNSPECIFIED.);
#4084=B_SPLINE_CURVE_WITH_KNOTS('',3,(#111232,#111233,#111234,#111235),
 .UNSPECIFIED.,.F.,.F.,(4,4),(0.,1.),.UNSPECIFIED.);
#4085=B_SPLINE_CURVE_WITH_KNOTS('',3,(#111241,#111242,#111243,#111244),
 .UNSPECIFIED.,.F.,.F.,(4,4),(0.,1.),.UNSPECIFIED.);
#4086=B_SPLINE_CURVE_WITH_KNOTS('',3,(#111248,#111249,#111250,#111251,#111252,
#111253,#111254,#111255,#111256,#111257,#111258,#111259,#111260,#111261,
#111262,#111263,#111264,#111265),.UNSPECIFIED.,.F.,.F.,(4,2,2,2,2,2,2,2,
4),(0.,0.0994331096308457,0.199199867854425,0.298502594644406,0.39741680875046,
0.511817591731704,0.625942545822471,0.812774789353946,1.),.UNSPECIFIED.);
#4087=B_SPLINE_CURVE_WITH_KNOTS('',3,(#111268,#111269,#111270,#111271,#111272,
#111273,#111274,#111275,#111276,#111277,#111278,#111279,#111280,#111281,
#111282,#111283,#111284,#111285),.UNSPECIFIED.,.F.,.F.,(4,2,2,2,2,2,2,2,
4),(0.,0.187225210646054,0.374057454177529,0.488182408268296,0.60258319124954,
0.701497405355593,0.800800132145575,0.900566890369154,1.),.UNSPECIFIED.);
#4088=B_SPLINE_CURVE_WITH_KNOTS('',3,(#111286,#111287,#111288,#111289),
 .UNSPECIFIED.,.F.,.F.,(4,4),(0.,1.),.UNSPECIFIED.);
#4089=B_SPLINE_CURVE_WITH_KNOTS('',3,(#111293,#111294,#111295,#111296,#111297,
#111298,#111299,#111300,#111301,#111302,#111303,#111304,#111305,#111306,
#111307,#111308),.UNSPECIFIED.,.F.,.F.,(4,2,2,2,2,2,2,4),(0.,0.0735875987657566,
0.213994025201964,0.354499677956748,0.522434721089951,0.690369764223155,
0.845184882111577,1.),.UNSPECIFIED.);
#4090=B_SPLINE_CURVE_WITH_KNOTS('',3,(#111311,#111312,#111313,#111314,#111315,
#111316,#111317,#111318,#111319,#111320,#111321,#111322,#111323,#111324,
#111325,#111326),.UNSPECIFIED.,.F.,.F.,(4,2,2,2,2,2,2,4),(0.,0.154815117888423,
0.309630235776845,0.477565278910049,0.645500322043252,0.786005974798036,
0.926412401234243,1.),.UNSPECIFIED.);
#4091=B_SPLINE_CURVE_WITH_KNOTS('',3,(#111327,#111328,#111329,#111330),
 .UNSPECIFIED.,.F.,.F.,(4,4),(0.,1.),.UNSPECIFIED.);
#4092=B_SPLINE_CURVE_WITH_KNOTS('',3,(#111333,#111334,#111335,#111336),
 .UNSPECIFIED.,.F.,.F.,(4,4),(0.,1.),.UNSPECIFIED.);
#4093=B_SPLINE_CURVE_WITH_KNOTS('',3,(#111342,#111343,#111344,#111345,#111346,
#111347,#111348,#111349,#111350,#111351,#111352,#111353,#111354,#111355,
#111356,#111357),.UNSPECIFIED.,.F.,.F.,(4,2,2,2,2,2,2,4),(0.,0.127936554882122,
0.255873109764244,0.41254618312758,0.568926893601018,0.723695431801534,
0.878463970002049,1.),.UNSPECIFIED.);
#4094=B_SPLINE_CURVE_WITH_KNOTS('',3,(#111360,#111361,#111362,#111363,#111364,
#111365,#111366,#111367,#111368,#111369,#111370,#111371,#111372,#111373,
#111374,#111375),.UNSPECIFIED.,.F.,.F.,(4,2,2,2,2,2,2,4),(0.,0.121536029997951,
0.276304568198466,0.431073106398982,0.58745381687242,0.744126890235756,
0.872063445117878,1.),.UNSPECIFIED.);
#4095=B_SPLINE_CURVE_WITH_KNOTS('',3,(#111376,#111377,#111378,#111379),
 .UNSPECIFIED.,.F.,.F.,(4,4),(0.,1.),.UNSPECIFIED.);
#4096=B_SPLINE_CURVE_WITH_KNOTS('',3,(#111383,#111384,#111385,#111386,#111387,
#111388,#111389,#111390,#111391,#111392,#111393,#111394,#111395,#111396,
#111397,#111398),.UNSPECIFIED.,.F.,.F.,(4,2,2,2,2,2,2,4),(0.,0.186509852482202,
0.333658859473029,0.480341351572764,0.624874649649059,0.769407947725357,
0.884916116269938,1.),.UNSPECIFIED.);
#4097=B_SPLINE_CURVE_WITH_KNOTS('',3,(#111401,#111402,#111403,#111404,#111405,
#111406,#111407,#111408,#111409,#111410,#111411,#111412,#111413,#111414,
#111415,#111416),.UNSPECIFIED.,.F.,.F.,(4,2,2,2,2,2,2,4),(0.,0.115083883730062,
0.230592052274643,0.375125350350941,0.519658648427236,0.666341140526971,
0.813490147517798,1.),.UNSPECIFIED.);
#4098=B_SPLINE_CURVE_WITH_KNOTS('',3,(#111417,#111418,#111419,#111420),
 .UNSPECIFIED.,.F.,.F.,(4,4),(0.,1.),.UNSPECIFIED.);
#4099=B_SPLINE_CURVE_WITH_KNOTS('',3,(#111424,#111425,#111426,#111427),
 .UNSPECIFIED.,.F.,.F.,(4,4),(0.,1.),.UNSPECIFIED.);
#4100=B_SPLINE_CURVE_WITH_KNOTS('',3,(#111431,#111432,#111433,#111434),
 .UNSPECIFIED.,.F.,.F.,(4,4),(0.,1.),.UNSPECIFIED.);
#4101=B_SPLINE_CURVE_WITH_KNOTS('',3,(#111438,#111439,#111440,#111441),
 .UNSPECIFIED.,.F.,.F.,(4,4),(0.,1.),.UNSPECIFIED.);
#4102=B_SPLINE_CURVE_WITH_KNOTS('',3,(#111445,#111446,#111447,#111448),
 .UNSPECIFIED.,.F.,.F.,(4,4),(0.,1.),.UNSPECIFIED.);
#4103=B_SPLINE_CURVE_WITH_KNOTS('',3,(#111451,#111452,#111453,#111454),
 .UNSPECIFIED.,.F.,.F.,(4,4),(0.,1.),.UNSPECIFIED.);
#4104=B_SPLINE_CURVE_WITH_KNOTS('',3,(#111459,#111460,#111461,#111462),
 .UNSPECIFIED.,.F.,.F.,(4,4),(0.,1.),.UNSPECIFIED.);
#4105=B_SPLINE_CURVE_WITH_KNOTS('',3,(#111466,#111467,#111468,#111469),
 .UNSPECIFIED.,.F.,.F.,(4,4),(0.,1.),.UNSPECIFIED.);
#4106=B_SPLINE_CURVE_WITH_KNOTS('',3,(#111473,#111474,#111475,#111476),
 .UNSPECIFIED.,.F.,.F.,(4,4),(0.,1.),.UNSPECIFIED.);
#4107=B_SPLINE_CURVE_WITH_KNOTS('',3,(#111478,#111479,#111480,#111481),
 .UNSPECIFIED.,.F.,.F.,(4,4),(0.,1.),.UNSPECIFIED.);
#4108=B_SPLINE_CURVE_WITH_KNOTS('',3,(#111487,#111488,#111489,#111490),
 .UNSPECIFIED.,.F.,.F.,(4,4),(0.,1.),.UNSPECIFIED.);
#4109=B_SPLINE_CURVE_WITH_KNOTS('',3,(#111494,#111495,#111496,#111497),
 .UNSPECIFIED.,.F.,.F.,(4,4),(0.,1.),.UNSPECIFIED.);
#4110=B_SPLINE_CURVE_WITH_KNOTS('',3,(#111501,#111502,#111503,#111504),
 .UNSPECIFIED.,.F.,.F.,(4,4),(0.,1.),.UNSPECIFIED.);
#4111=B_SPLINE_CURVE_WITH_KNOTS('',3,(#111508,#111509,#111510,#111511),
 .UNSPECIFIED.,.F.,.F.,(4,4),(0.,1.),.UNSPECIFIED.);
#4112=B_SPLINE_CURVE_WITH_KNOTS('',3,(#111515,#111516,#111517,#111518),
 .UNSPECIFIED.,.F.,.F.,(4,4),(0.,1.),.UNSPECIFIED.);
#4113=B_SPLINE_CURVE_WITH_KNOTS('',3,(#111522,#111523,#111524,#111525),
 .UNSPECIFIED.,.F.,.F.,(4,4),(0.,1.),.UNSPECIFIED.);
#4114=B_SPLINE_CURVE_WITH_KNOTS('',3,(#111529,#111530,#111531,#111532),
 .UNSPECIFIED.,.F.,.F.,(4,4),(0.,1.),.UNSPECIFIED.);
#4115=B_SPLINE_CURVE_WITH_KNOTS('',3,(#111536,#111537,#111538,#111539),
 .UNSPECIFIED.,.F.,.F.,(4,4),(0.,1.),.UNSPECIFIED.);
#4116=B_SPLINE_CURVE_WITH_KNOTS('',3,(#111543,#111544,#111545,#111546),
 .UNSPECIFIED.,.F.,.F.,(4,4),(0.,1.),.UNSPECIFIED.);
#4117=B_SPLINE_CURVE_WITH_KNOTS('',3,(#111550,#111551,#111552,#111553),
 .UNSPECIFIED.,.F.,.F.,(4,4),(0.,1.),.UNSPECIFIED.);
#4118=B_SPLINE_CURVE_WITH_KNOTS('',3,(#111555,#111556,#111557,#111558),
 .UNSPECIFIED.,.F.,.F.,(4,4),(0.,1.),.UNSPECIFIED.);
#4119=B_SPLINE_CURVE_WITH_KNOTS('',3,(#111559,#111560,#111561,#111562),
 .UNSPECIFIED.,.F.,.F.,(4,4),(0.,1.),.UNSPECIFIED.);
#4120=B_SPLINE_CURVE_WITH_KNOTS('',3,(#111563,#111564,#111565,#111566),
 .UNSPECIFIED.,.F.,.F.,(4,4),(0.,1.),.UNSPECIFIED.);
#4121=B_SPLINE_CURVE_WITH_KNOTS('',3,(#111640,#111641,#111642,#111643,#111644,
#111645,#111646,#111647,#111648,#111649,#111650,#111651,#111652,#111653,
#111654,#111655,#111656,#111657,#111658,#111659,#111660,#111661,#111662,
#111663,#111664,#111665,#111666,#111667,#111668,#111669,#111670,#111671,
#111672,#111673,#111674,#111675,#111676,#111677,#111678,#111679,#111680,
#111681,#111682,#111683,#111684,#111685,#111686,#111687,#111688,#111689,
#111690,#111691,#111692,#111693,#111694,#111695,#111696,#111697,#111698,
#111699,#111700),.UNSPECIFIED.,.T.,.F.,(1,3,3,3,3,3,3,3,3,3,3,3,3,3,3,3,
3,3,3,3,3,3,1),(-0.00827386222454762,0.,0.0507445923554622,0.101335933554563,
0.154234427254345,0.209763501913083,0.262623824875376,0.311412899516161,
0.361219635518028,0.415231618406102,0.47051022080616,0.52228000472904,0.571463058354331,
0.622174444098738,0.676523166606156,0.731640579358358,0.78248969780314,
0.830982532694436,0.882391566946771,0.937552002423163,0.991726137775452,
1.,1.05074459235546),.UNSPECIFIED.);
#4122=B_SPLINE_CURVE_WITH_KNOTS('',3,(#111702,#111703,#111704,#111705,#111706,
#111707,#111708,#111709,#111710,#111711,#111712,#111713,#111714,#111715,
#111716,#111717,#111718,#111719,#111720,#111721,#111722,#111723,#111724,
#111725,#111726,#111727,#111728,#111729,#111730,#111731,#111732,#111733,
#111734,#111735,#111736,#111737,#111738,#111739,#111740,#111741,#111742,
#111743,#111744,#111745,#111746,#111747,#111748,#111749,#111750,#111751,
#111752,#111753,#111754,#111755,#111756,#111757,#111758,#111759,#111760,
#111761,#111762),.UNSPECIFIED.,.T.,.F.,(1,3,3,3,3,3,3,3,3,3,3,3,3,3,3,3,
3,3,3,3,3,3,1),(-0.00827386222455362,0.,0.0507445923554597,0.101335933554557,
0.154234427254335,0.20976350191307,0.262623824875364,0.311412899516155,
0.361219635518025,0.415231618406097,0.470510220806151,0.522280004729027,
0.571463058354318,0.622174444098727,0.67652316660615,0.731640579358355,
0.782489697803134,0.830982532694426,0.882391566946757,0.937552002423152,
0.991726137775446,1.,1.05074459235546),.UNSPECIFIED.);
#4123=B_SPLINE_CURVE_WITH_KNOTS('',3,(#111780,#111781,#111782,#111783,#111784,
#111785,#111786,#111787,#111788,#111789,#111790,#111791,#111792,#111793,
#111794,#111795,#111796,#111797,#111798,#111799,#111800,#111801,#111802,
#111803,#111804,#111805,#111806,#111807,#111808,#111809,#111810,#111811,
#111812,#111813,#111814,#111815,#111816,#111817,#111818,#111819,#111820,
#111821,#111822,#111823,#111824,#111825,#111826,#111827,#111828,#111829,
#111830,#111831,#111832,#111833,#111834,#111835,#111836,#111837),
 .UNSPECIFIED.,.T.,.F.,(1,3,3,3,3,3,3,3,3,3,3,3,3,3,3,3,3,3,3,3,3,1),(-0.0553242164972708,
0.,0.0514369450514645,0.102751402797234,0.155914040865083,0.210957654491323,
0.26387627699505,0.313860296990174,0.364730248133249,0.41876938192425,0.473557813024882,
0.525596514708412,0.575783347919019,0.627400554899889,0.681813801850761,
0.73632859398028,0.787550606060587,0.837416368512545,0.889760731131508,
0.944675783502729,1.,1.05143694505146),.UNSPECIFIED.);
#4124=B_SPLINE_CURVE_WITH_KNOTS('',3,(#114792,#114793,#114794,#114795,#114796,
#114797,#114798,#114799,#114800,#114801,#114802,#114803,#114804,#114805,
#114806,#114807,#114808,#114809,#114810,#114811,#114812,#114813,#114814,
#114815,#114816,#114817,#114818,#114819,#114820,#114821,#114822,#114823,
#114824,#114825,#114826,#114827,#114828,#114829,#114830,#114831,#114832,
#114833,#114834,#114835,#114836,#114837,#114838,#114839,#114840,#114841,
#114842,#114843,#114844,#114845,#114846,#114847,#114848,#114849),
 .UNSPECIFIED.,.T.,.F.,(1,3,3,3,3,3,3,3,3,3,3,3,3,3,3,3,3,3,3,3,3,1),(-0.0553242164972709,
0.,0.0514369450514645,0.102751402797233,0.155914040865083,0.210957654491322,
0.26387627699505,0.313860296990174,0.364730248133248,0.418769381924249,
0.473557813024882,0.525596514708412,0.575783347919019,0.627400554899889,
0.68181380185076,0.73632859398028,0.787550606060587,0.837416368512544,0.889760731131507,
0.944675783502729,1.,1.05143694505146),.UNSPECIFIED.);
#4125=B_SPLINE_CURVE_WITH_KNOTS('',3,(#114859,#114860,#114861,#114862,#114863,
#114864,#114865,#114866,#114867,#114868,#114869,#114870,#114871,#114872,
#114873,#114874,#114875,#114876,#114877,#114878,#114879,#114880,#114881,
#114882,#114883,#114884,#114885,#114886,#114887,#114888,#114889,#114890,
#114891,#114892,#114893,#114894,#114895,#114896,#114897,#114898,#114899,
#114900,#114901,#114902,#114903,#114904,#114905,#114906,#114907,#114908,
#114909,#114910,#114911,#114912,#114913,#114914,#114915,#114916,#114917,
#114918,#114919),.UNSPECIFIED.,.T.,.F.,(1,3,3,3,3,3,3,3,3,3,3,3,3,3,3,3,
3,3,3,3,3,3,1),(-0.0272073816261404,0.,0.0488435459081377,0.0974653548173638,
0.14937061040697,0.206256358329093,0.259556636302466,0.304981602403833,
0.351387506194654,0.404862920008902,0.461760892686865,0.51340079295092,
0.560128429244346,0.607973139707731,0.661119565761855,0.71812694956169,
0.769462500540041,0.814178529503737,0.861752158386629,0.916506621765886,
0.97279261837386,1.,1.04884354590814),.UNSPECIFIED.);
#4126=B_SPLINE_CURVE_WITH_KNOTS('',3,(#115221,#115222,#115223,#115224,#115225,
#115226,#115227,#115228,#115229,#115230,#115231,#115232,#115233,#115234,
#115235,#115236,#115237,#115238,#115239,#115240,#115241,#115242,#115243,
#115244,#115245,#115246,#115247,#115248,#115249,#115250,#115251,#115252,
#115253,#115254,#115255,#115256,#115257,#115258,#115259,#115260,#115261,
#115262,#115263,#115264,#115265,#115266,#115267,#115268,#115269,#115270,
#115271,#115272,#115273,#115274,#115275,#115276,#115277,#115278),
 .UNSPECIFIED.,.T.,.F.,(1,3,3,3,3,3,3,3,3,3,3,3,3,3,3,3,3,3,3,3,3,1),(-0.0387074350859018,
0.,0.0531272565817639,0.106219657970678,0.159836566686999,0.213851418429205,
0.26728897553607,0.320071687065836,0.373143624117602,0.426991277065802,
0.480904243646409,0.534077734189946,0.586863452504696,0.640185289352301,
0.694164473636595,0.747897012962327,0.800838265167333,0.853688894601164,
0.907276791526963,0.961292564914098,1.,1.05312725658176),.UNSPECIFIED.);
#4127=B_SPLINE_CURVE_WITH_KNOTS('',3,(#115285,#115286,#115287,#115288,#115289,
#115290,#115291,#115292,#115293,#115294,#115295,#115296,#115297,#115298,
#115299,#115300,#115301,#115302,#115303,#115304,#115305,#115306,#115307,
#115308,#115309,#115310,#115311,#115312,#115313,#115314,#115315,#115316,
#115317,#115318,#115319,#115320,#115321,#115322,#115323,#115324,#115325,
#115326,#115327,#115328,#115329,#115330,#115331,#115332,#115333,#115334,
#115335,#115336,#115337,#115338,#115339,#115340,#115341,#115342),
 .UNSPECIFIED.,.T.,.F.,(1,3,3,3,3,3,3,3,3,3,3,3,3,3,3,3,3,3,3,3,3,1),(-0.0499589080307423,
0.,0.0519669884682609,0.103836729128056,0.157174369639243,0.211879331719171,
0.264913439355185,0.315789674512305,0.367406541960295,0.421427306587543,
0.475901057030965,0.528227389691366,0.579207734754952,0.631443085896293,
0.685802588191476,0.739967412119364,0.79162460938524,0.842488533949967,
0.895376428612252,0.950041091969258,1.,1.05196698846826),.UNSPECIFIED.);
#4128=B_SPLINE_CURVE_WITH_KNOTS('',3,(#115932,#115933,#115934,#115935,#115936,
#115937,#115938,#115939,#115940,#115941,#115942,#115943,#115944,#115945,
#115946,#115947,#115948,#115949,#115950,#115951,#115952,#115953,#115954,
#115955,#115956,#115957,#115958,#115959,#115960,#115961,#115962,#115963,
#115964,#115965,#115966,#115967,#115968,#115969,#115970,#115971,#115972,
#115973,#115974,#115975,#115976,#115977,#115978,#115979,#115980,#115981,
#115982,#115983,#115984,#115985,#115986,#115987,#115988,#115989),
 .UNSPECIFIED.,.T.,.F.,(1,3,3,3,3,3,3,3,3,3,3,3,3,3,3,3,3,3,3,3,3,1),(-0.0499589080307422,
0.,0.0519669884682608,0.103836729128056,0.157174369639243,0.211879331719171,
0.264913439355184,0.315789674512304,0.367406541960295,0.421427306587543,
0.475901057030965,0.528227389691366,0.579207734754952,0.631443085896293,
0.685802588191476,0.739967412119364,0.79162460938524,0.842488533949968,
0.895376428612252,0.950041091969258,1.,1.05196698846826),.UNSPECIFIED.);
#4129=B_SPLINE_CURVE_WITH_KNOTS('',3,(#115996,#115997,#115998,#115999,#116000,
#116001,#116002,#116003,#116004,#116005,#116006,#116007,#116008,#116009,
#116010,#116011,#116012,#116013,#116014,#116015,#116016,#116017,#116018,
#116019,#116020,#116021,#116022,#116023,#116024,#116025,#116026,#116027,
#116028,#116029,#116030,#116031,#116032,#116033,#116034,#116035,#116036,
#116037,#116038,#116039,#116040,#116041,#116042,#116043,#116044,#116045,
#116046,#116047,#116048,#116049,#116050,#116051,#116052,#116053,#116054,
#116055,#116056),.UNSPECIFIED.,.T.,.F.,(1,3,3,3,3,3,3,3,3,3,3,3,3,3,3,3,
3,3,3,3,3,3,1),(-0.0209789042939372,0.,0.049455268420678,0.0987084497798235,
0.150975043355882,0.207428665628549,0.260475146700093,0.306993115298804,
0.354571302113125,0.408298676590717,0.464635616440248,0.516216933773904,
0.563681450822556,0.612491709901743,0.666191691760673,0.722612605060253,
0.773510721619993,0.819407250810993,0.868406898611503,0.923506913376656,
0.979021095706063,1.,1.04945526842068),.UNSPECIFIED.);
#4130=B_SPLINE_CURVE_WITH_KNOTS('',3,(#116575,#116576,#116577,#116578),
 .UNSPECIFIED.,.F.,.F.,(4,4),(0.,1.),.UNSPECIFIED.);
#4131=B_SPLINE_CURVE_WITH_KNOTS('',3,(#116581,#116582,#116583,#116584),
 .UNSPECIFIED.,.F.,.F.,(4,4),(0.,1.),.UNSPECIFIED.);
#4132=B_SPLINE_CURVE_WITH_KNOTS('',3,(#116586,#116587,#116588,#116589),
 .UNSPECIFIED.,.F.,.F.,(4,4),(0.,1.),.UNSPECIFIED.);
#4133=B_SPLINE_CURVE_WITH_KNOTS('',3,(#116591,#116592,#116593,#116594),
 .UNSPECIFIED.,.F.,.F.,(4,4),(0.,1.),.UNSPECIFIED.);
#4134=B_SPLINE_CURVE_WITH_KNOTS('',3,(#116596,#116597,#116598,#116599),
 .UNSPECIFIED.,.F.,.F.,(4,4),(0.,1.),.UNSPECIFIED.);
#4135=B_SPLINE_CURVE_WITH_KNOTS('',3,(#116603,#116604,#116605,#116606),
 .UNSPECIFIED.,.F.,.F.,(4,4),(0.,1.),.UNSPECIFIED.);
#4136=B_SPLINE_CURVE_WITH_KNOTS('',3,(#116608,#116609,#116610,#116611),
 .UNSPECIFIED.,.F.,.F.,(4,4),(0.,1.),.UNSPECIFIED.);
#4137=B_SPLINE_CURVE_WITH_KNOTS('',3,(#116613,#116614,#116615,#116616),
 .UNSPECIFIED.,.F.,.F.,(4,4),(0.,1.),.UNSPECIFIED.);
#4138=B_SPLINE_CURVE_WITH_KNOTS('',3,(#116618,#116619,#116620,#116621),
 .UNSPECIFIED.,.F.,.F.,(4,4),(0.,1.),.UNSPECIFIED.);
#4139=B_SPLINE_CURVE_WITH_KNOTS('',3,(#116623,#116624,#116625,#116626),
 .UNSPECIFIED.,.F.,.F.,(4,4),(0.,1.),.UNSPECIFIED.);
#4140=B_SPLINE_CURVE_WITH_KNOTS('',3,(#116629,#116630,#116631,#116632),
 .UNSPECIFIED.,.F.,.F.,(4,4),(0.,1.),.UNSPECIFIED.);
#4141=B_SPLINE_CURVE_WITH_KNOTS('',3,(#116634,#116635,#116636,#116637),
 .UNSPECIFIED.,.F.,.F.,(4,4),(0.,1.),.UNSPECIFIED.);
#4142=B_SPLINE_CURVE_WITH_KNOTS('',3,(#116639,#116640,#116641,#116642),
 .UNSPECIFIED.,.F.,.F.,(4,4),(0.,1.),.UNSPECIFIED.);
#4143=B_SPLINE_CURVE_WITH_KNOTS('',3,(#116644,#116645,#116646,#116647),
 .UNSPECIFIED.,.F.,.F.,(4,4),(0.,1.),.UNSPECIFIED.);
#4144=B_SPLINE_CURVE_WITH_KNOTS('',3,(#116649,#116650,#116651,#116652),
 .UNSPECIFIED.,.F.,.F.,(4,4),(0.,1.),.UNSPECIFIED.);
#4145=B_SPLINE_CURVE_WITH_KNOTS('',3,(#116654,#116655,#116656,#116657),
 .UNSPECIFIED.,.F.,.F.,(4,4),(0.,1.),.UNSPECIFIED.);
#4146=B_SPLINE_CURVE_WITH_KNOTS('',3,(#116659,#116660,#116661,#116662),
 .UNSPECIFIED.,.F.,.F.,(4,4),(0.,1.),.UNSPECIFIED.);
#4147=B_SPLINE_CURVE_WITH_KNOTS('',3,(#116664,#116665,#116666,#116667),
 .UNSPECIFIED.,.F.,.F.,(4,4),(0.,1.),.UNSPECIFIED.);
#4148=B_SPLINE_CURVE_WITH_KNOTS('',3,(#116669,#116670,#116671,#116672),
 .UNSPECIFIED.,.F.,.F.,(4,4),(0.,1.),.UNSPECIFIED.);
#4149=B_SPLINE_CURVE_WITH_KNOTS('',3,(#116674,#116675,#116676,#116677),
 .UNSPECIFIED.,.F.,.F.,(4,4),(0.,1.),.UNSPECIFIED.);
#4150=B_SPLINE_CURVE_WITH_KNOTS('',3,(#116679,#116680,#116681,#116682),
 .UNSPECIFIED.,.F.,.F.,(4,4),(0.,1.),.UNSPECIFIED.);
#4151=B_SPLINE_CURVE_WITH_KNOTS('',3,(#116686,#116687,#116688,#116689),
 .UNSPECIFIED.,.F.,.F.,(4,4),(0.,1.),.UNSPECIFIED.);
#4152=B_SPLINE_CURVE_WITH_KNOTS('',3,(#116693,#116694,#116695,#116696),
 .UNSPECIFIED.,.F.,.F.,(4,4),(0.,1.),.UNSPECIFIED.);
#4153=B_SPLINE_CURVE_WITH_KNOTS('',3,(#116699,#116700,#116701,#116702,#116703,
#116704),.UNSPECIFIED.,.F.,.F.,(4,1,1,4),(0.,0.01702620624496,0.9796056061096,
1.),.UNSPECIFIED.);
#4154=B_SPLINE_CURVE_WITH_KNOTS('',3,(#116705,#116706,#116707,#116708),
 .UNSPECIFIED.,.F.,.F.,(4,4),(0.,1.),.UNSPECIFIED.);
#4155=B_SPLINE_CURVE_WITH_KNOTS('',3,(#116711,#116712,#116713,#116714,#116715,
#116716),.UNSPECIFIED.,.F.,.F.,(4,1,1,4),(0.,0.05155580485097,0.9610800401837,
1.),.UNSPECIFIED.);
#4156=B_SPLINE_CURVE_WITH_KNOTS('',3,(#116717,#116718,#116719,#116720),
 .UNSPECIFIED.,.F.,.F.,(4,4),(0.,1.),.UNSPECIFIED.);
#4157=B_SPLINE_CURVE_WITH_KNOTS('',3,(#116723,#116724,#116725,#116726,#116727,
[truncated: 6,374,769 more chars]
