# Supplementary material for: Automated flight-interception traps for interval sampling of insects
Source: PLoS One. 2020 Jul 10;15(7):e0229476. doi: 10.1371/journal.pone.0229476 (PMC7351151; doi:10.1371/journal.pone.0229476)
Supplement: S7 Appendix — (ZIP) [file pone.0229476.s007.zip › AppendixG - Mechanical parts/_read_me.txt]

SHORT GUIDE THROUGHT THE ENCLOSED CONSTRUCTION DRAWINGS.

------------------------------------------------------------------------

Material is given in curly brackets, mostly Aluminum {Al} or Polyoxymethylene (POM-C) where not otherwise stated. All measures are metric [mm].

Some information is only given in German. We very much encourage potential re-builders by all means to contact the authors of the initial publication for further support.


./pdf/102472.pdf is the top element in the hierarchy of pdfs.

Starting from here, the other working drawing pdf's are numerically referenced, and contain, in decreasing numeric order:


./pdf/102314.pdf
    Funnel that externally fits around the PET-insect trap's bottom. Funnel will attach to lid in 102474_1 {Al}.

./pdf/102368.pdf
    Case for the electronics parts, battery, motor and gears {Plastic}.

(./pdf/102472.pdf
    The top overview document).

./pdf/102473_11.pdf
    Bottom plate of the case that contains the rotating platform {Al}.

./pdf/102473_22.pdf
    Side of the case that contains the rotating platform. To be attached to 102474_1 {Al}.

./pdf/102473.pdf
    Connecting parts and overview over the case that contains the rotating platform {Al / 1.4301 / 1.4305}.

./pdf/102474_1.pdf
    Lid of the case that contains the rotating platform {Al}.

./pdf/102474.pdf
    Connecting the funnel (102314) to the lid (102474), both {Al}.

./pdf/102475.pdf
    Mechanic parts of the rotating plattform {Al / POM-C / 1.4301 / 1.4305}.

./pdf/102476.pdf
    Bearing for the main axis of the rotating plattform {Al}.

./pdf/102477.pdf
    Mounting of the electric motor with its gear wheel {Al / POM-C}

./pdf/102478_11.pdf
    Rotating plattformm {Al}.

./pdf/102478.pdf
    Rotating plattform with positioning of cups and through-pass hole {Al}. Note the arrow between Pos. 3 and Pos. 4 on outer rim!


Finally, the file:

./step/102472.stp
    contains all mechanical information to be viewed in a CAD software and for laser-processing the mechanical parts described in the pdf's above.

------------------------------------------------------------------------
