# Supplementary material for: Automated flight-interception traps for interval sampling of insects
Source: PLoS One. 2020 Jul 10;15(7):e0229476. doi: 10.1371/journal.pone.0229476 (PMC7351151; doi:10.1371/journal.pone.0229476)
Supplement: S1 Data — (XLSX) [file pone.0229476.s008.xlsx]

## Sheet: OriginaldatenAntoinette_01
Date	TrapNr	Lepidoptera	Coleooptera	Diptera	Neuropterida	Heteroptera	Other	Hymenoptera	Sum_insects
2018-06-05	1	0	0	1	0	0	4	0	5
2018-06-06	1	0	3	13	0	0	3	0	19
2018-06-07	1	2	2	5	0	0	0	0	9
2018-06-08	1	0	1	1	0	3	1	0	6
2018-06-09	1	0	0	2	0	1	1	1	5
2018-06-10	1	1	1	6	0	0	1	0	9
2018-06-11	1	0	2	7	0	2	1	0	12
2018-06-16	1	1	1	8	0	0	1	1	12
2018-06-17	1	0	0	1	0	1	0	0	2
2018-06-18	1	0	2	7	0	1	0	0	10
2018-06-19	1	1	2	4	0	0	1	0	8
2018-06-20	1	1	1	5	0	0	1	0	8
2018-06-21	1	2	3	6	0	1	0	1	13
2018-06-22	1	1	1	12	0	1	0	0	15
2018-06-23	1	1	1	14	0	0	0	0	16
2018-06-24	1	0	0	8	0	0	0	0	8
2018-06-25	1	0	1	6	0	0	1	2	10
2018-06-26	1	0	0	1	0	0	0	0	1
2018-06-27	1	1	1	3	0	0	2	2	9
2018-06-28	1	0	2	4	0	0	5	0	11
2018-06-29	1	1	0	3	0	0	7	0	11
2018-07-03	1	9	9	83	0	0	4	40	145
2018-07-04	1	0	0	2	0	0	1	0	3
2018-07-05	1	0	3	22	0	0	7	9	41
2018-07-06	1	0	0	4	0	1	0	0	5
2018-07-07	1	1	0	3	0	0	0	0	4
2018-07-08	1	2	0	8	0	0	2	1	13
2018-07-09	1	1	2	6	0	0	1	3	13
2018-07-10	1	0	3	4	1	2	6	0	16
2018-07-11	1	3	1	11	0	0	0	0	15
2018-07-12	1	2	0	0	0	1	1	1	5
2018-07-13	1	3	0	1	1	0	3	2	10
2018-07-14	1	3	4	3	0	0	3	5	18
2018-07-15	1	7	0	7	0	0	2	2	18
2018-07-16	1	1	0	3	0	0	0	0	4
2018-07-17	1	0	0	0	0	0	1	0	1
2018-07-18	1	0	1	2	0	1	1	1	6
2018-07-19	1	4	3	1	1	0	2	2	13
2018-07-20	1	3	1	7	0	0	2	23	36
2018-07-25	1	0	3	5	0	2	2	14	26
2018-07-26	1	0	0	3	0	0	0	15	18
2018-07-27	1	2	1	6	0	0	4	4	17
2018-07-31	1	1	0	9	0	3	2	2	17
2018-08-03	1	4	5	3	0	0	1	24	37
2018-08-07	1	3	1	2	0	0	2	7	15
2018-08-08	1	2	3	4	0	2	0	5	16
2018-08-09	1	0	0	2	0	0	1	7	10
2018-08-10	1	1	0	0	0	0	0	0	1
2018-08-16	1	0	2	3	0	0	0	0	5
2018-08-17	1	1	0	2	0	0	1	0	4
2018-06-05	2	0	1	3	0	1	1	1	7
2018-06-06	2	0	5	17	0	0	2	1	25
2018-06-07	2	2	6	3	0	3	0	3	17
2018-06-08	2	1	6	7	0	1	4	4	23
2018-06-09	2	1	0	5	0	0	0	1	7
2018-06-10	2	0	2	10	0	1	2	2	17
2018-06-11	2	0	4	15	0	1	0	1	21
2018-07-03	2	15	26	73	0	2	7	17	140
2018-07-04	2	0	1	25	0	0	1	0	27
2018-07-05	2	1	2	16	1	0	2	0	22
2018-07-06	2	0	0	5	0	0	0	0	5
2018-07-07	2	1	0	3	1	0	0	1	6
2018-07-08	2	1	0	23	0	0	3	1	28
2018-07-09	2	3	1	7	0	0	2	3	16
2018-07-10	2	6	2	9	1	0	2	0	20
2018-07-11	2	3	3	5	0	0	1	0	12
2018-07-12	2	1	1	0	0	0	1	0	3
2018-07-13	2	2	4	4	0	1	2	6	19
2018-07-14	2	2	4	19	1	1	4	11	42
2018-07-15	2	1	6	13	0	0	5	23	48
2018-07-16	2	0	1	2	0	0	1	1	5
2018-07-17	2	0	1	7	0	0	3	0	11
2018-07-18	2	0	2	1	0	1	0	0	4
2018-07-19	2	2	1	6	1	0	1	6	17
2018-07-20	2	4	4	8	0	0	1	162	179
2018-07-24	2	1	3	2	0	0	2	40	48
2018-07-25	2	0	7	7	1	0	0	704	719
2018-07-26	2	4	4	3	0	2	0	320	333
2018-07-27	2	0	0	3	0	1	0	44	48
2018-07-31	2	1	2	3	1	7	2	15	31
2018-08-03	2	0	9	6	0	6	2	93	116
2018-08-07	2	0	4	4	0	1	1	13	23
2018-08-08	2	2	2	2	0	3	3	23	35
2018-08-09	2	0	0	2	0	1	1	5	9
2018-08-10	2	0	1	0	0	9	0	1	11
2018-08-16	2	1	1	0	0	4	0	1	7
2018-08-17	2	1	2	0	0	23	0	1	27
2018-07-04	11	1	1	9	1	0	1	0	13
2018-07-08	11	8	3	14	3	0	2	5	35
2018-06-04	11	1	0	2	0	1	0	0	4
2018-06-16	11	3	3	22	0	0	4	1	33
2018-06-17	11	4	1	17	0	0	0	0	22
2018-06-18	11	2	1	2	0	1	0	0	6
2018-06-19	11	0	1	6	1	0	0	0	8
2018-06-20	11	2	0	7	2	1	0	2	14
2018-06-21	11	3	4	18	0	1	1	3	30
2018-06-22	11	2	1	19	1	0	3	0	26
2018-06-23	11	3	0	5	0	0	0	1	9
2018-06-24	11	1	0	2	0	0	1	1	5
2018-06-25	11	0	2	9	0	0	0	4	15
2018-06-26	11	0	0	4	0	1	0	0	5
2018-06-27	11	2	0	6	0	0	1	0	9
2018-06-28	11	3	1	11	0	0	2	1	18
2018-06-29	11	0	0	4	0	0	1	1	6
2018-07-03	11	5	20	54	1	1	3	58	142
2018-07-05	11	0	6	5	0	0	1	0	12
2018-07-06	11	3	3	23	0	0	13	35	77
2018-07-07	11	0	0	2	0	0	0	0	2
2018-07-09	11	1	2	10	0	0	8	1	22
2018-07-11	11	4	0	7	1	0	1	1	14
2018-07-12	11	0	0	5	0	0	1	0	6
2018-07-13	11	2	0	9	0	0	10	3	24
2018-07-14	11	3	4	5	2	4	3	8	29
2018-07-15	11	5	3	8	1	1	2	4	24
2018-07-16	11	1	0	4	0	1	0	1	7
2018-07-17	11	0	1	7	0	0	2	0	10
2018-07-18	11	1	2	2	1	1	0	0	7
2018-07-19	11	2	5	7	0	2	10	15	41
2018-07-20	11	3	4	4	0	1	1	62	75
2018-07-21	11	1	0	1	0	0	1	0	3
2018-07-22	11	0	2	3	2	0	0	0	7
2018-07-23	11	1	1	1	0	0	2	0	5
2018-07-24	11	1	4	6	0	0	1	17	29
2018-07-25	11	2	2	2	0	3	5	119	133
2018-07-26	11	0	4	6	0	1	3	36	50
2018-07-27	11	3	2	9	1	4	1	15	35
2018-07-28	11	4	3	20	2	1	0	33	63
2018-07-29	11	0	1	0	1	0	0	0	2
2018-07-30	11	0	3	4	0	1	2	25	35
2018-07-31	11	0	5	5	0	1	2	3	16
2018-08-01	11	1	16	7	0	3	7	10	44
2018-08-02	11	1	0	2	1	0	4	1	9
2018-08-03	11	2	6	7	2	1	3	41	62
2018-08-04	11	5	19	14	0	2	6	24	70
2018-08-05	11	4	6	14	0	1	5	13	43
2018-08-06	11	4	4	8	3	4	3	5	31
2018-08-07	11	2	7	5	1	2	4	9	30
2018-08-08	11	2	2	8	1	0	3	9	25
2018-08-09	11	2	1	2	0	0	0	1	6
2018-08-10	11	0	0	2	0	0	0	0	2
2018-08-11	11	1	0	1	1	1	0	1	5
2018-08-12	11	1	1	8	1	1	0	1	13
2018-08-13	11	3	0	8	0	1	1	2	15
2018-08-14	11	0	0	2	1	0	0	0	3
2018-08-15	11	0	0	1	0	0	0	0	1
2018-08-16	11	0	0	3	1	1	0	1	6
2018-08-17	11	1	1	4	0	3	0	2	11
2018-08-18	11	0	1	0	0	2	0	0	3
2018-08-19	11	1	2	3	1	0	1	0	8
2018-08-20	11	0	0	7	1	3	1	2	14
2018-06-05	11	1	2	25	0	3	6	0	37
2018-06-06	11	0	2	1	0	1	2	1	7
2018-06-07	11	0	0	3	0	1	1	0	5
2018-06-08	11	2	0	5	0	3	1	0	11
2018-06-09	11	2	1	17	0	3	4	0	27
2018-06-10	11	4	1	13	1	1	4	0	24
2018-07-06	21	0	0	3	0	0	1	0	4
2018-06-04	21	0	1	4	0	1	2	0	8
2018-07-03	21	5	4	72	1	1	7	31	121
2018-07-04	21	0	0	20	0	0	1	0	21
2018-07-05	21	5	4	28	0	0	6	5	48
2018-07-07	21	2	0	7	0	0	1	0	10
2018-07-08	21	6	0	32	0	1	3	0	42
2018-07-09	21	2	1	15	0	1	2	1	22
2018-07-11	21	1	1	5	0	1	0	0	8
2018-07-12	21	0	2	3	0	0	3	0	8
2018-07-13	21	5	3	6	0	0	3	1	18
2018-07-14	21	2	4	22	0	1	4	7	40
2018-07-15	21	2	2	17	0	0	0	17	38
2018-07-16	21	0	1	6	0	0	1	2	10
2018-07-17	21	0	0	7	0	0	1	0	8
2018-07-18	21	1	0	3	0	0	1	0	5
2018-07-19	21	0	1	10	1	0	1	5	18
2018-07-20	21	2	0	12	2	0	1	0	17
2018-07-21	21	1	0	5	0	0	2	0	8
2018-07-22	21	0	0	4	0	0	1	0	5
2018-07-23	21	1	2	11	0	0	1	0	15
2018-07-24	21	0	1	4	0	1	0	15	21
2018-07-25	21	0	5	3	0	1	0	170	179
2018-07-26	21	2	3	3	0	0	2	125	135
2018-07-27	21	3	1	4	0	0	2	36	46
2018-07-28	21	4	4	10	0	3	1	75	97
2018-07-29	21	0	0	4	0	0	0	2	6
2018-07-30	21	1	1	6	0	0	0	94	102
2018-07-31	21	2	2	2	0	4	1	6	17
2018-08-01	21	4	3	4	1	2	3	12	29
2018-08-02	21	0	1	4	0	1	1	3	10
2018-08-03	21	2	6	2	0	5	2	34	51
2018-08-04	21	3	5	11	0	10	3	49	81
2018-08-05	21	5	3	4	1	3	4	48	68
2018-08-06	21	4	3	1	0	14	0	25	47
2018-08-07	21	1	0	1	0	4	1	33	40
2018-08-08	21	3	2	1	0	4	2	49	61
2018-08-09	21	0	0	0	0	2	3	0	5
2018-08-10	21	0	0	0	0	3	0	0	3
2018-08-11	21	1	0	0	1	1	1	1	5
2018-08-12	21	1	0	1	0	3	0	0	5
2018-08-12	21	1	0	1	0	3	0	0	5
2018-08-13	21	1	2	1	1	5	0	15	25
2018-08-14	21	0	0	0	0	1	0	0	1
2018-08-15	21	2	0	0	0	2	0	0	4
2018-08-16	21	2	1	0	0	4	0	0	7
2018-08-17	21	2	0	1	0	7	1	2	13
2018-08-18	21	0	0	0	0	3	0	0	3
2018-08-19	21	0	0	1	0	9	0	1	11
2018-08-20	21	2	0	1	0	8	1	2	14
